# Supplementary material for: Selection of Multi-Drug Targets against Drug-Resistant Mycobacterium tuberculosis XDR1219 Using the Hyperbolic Mapping of the Protein Interaction Network
Source: Int J Mol Sci. 2023 Sep 13;24(18):14050. doi: 10.3390/ijms241814050 (PMC10530867; doi:10.3390/ijms241814050)
Supplement: Supplementary file 1 [file ijms-24-14050-s001.zip › SUPPLEMENTARY/Supplementary Table S1.xlsx]

## Sheet: Sheet1
UniprotKb_id	gene_sym	r	theta	cluster	GO_term	status	Direct interactor of DT
A0A045H3L5	ERS007703_03715	15.86	5.83236	11	11 small molecule metabolic process (GO:0044281)	NDT	No
A0A045I1N6	E5M05_00540	15.4436	2.79269	9	9 cellular metabolic process (GO:0044237)	NDT	No
A0A045JP88	E5M05_18855	15.647	5.76353	11	11 small molecule metabolic process (GO:0044281)	NDT	No
A0A045JQ75	E5M05_09930	15.6047	4.22329	10	10 cellular lipid metabolic process (GO:0044255)	NDT	No
A0A066S726	E5M05_20060	15.8654	1.21483	4	4 DNA metabolic process (GO:0006259)	NDT	No
A0A089QRB9	msl3	13.044	5.39769	11	11 small molecule metabolic process (GO:0044281)	NDT	Yes
A0A0T9DVQ1	E5M05_10615	15.697	0.519019	2	2 regulation of growth (GO:0040008)	NDT	No
A0A5R1ZB46	E5M05_09980	15.5265	3.83369	10	10 cellular lipid metabolic process (GO:0044255)	NDT	No
I6WX95	acpA	14.4907	5.57329	11	11 small molecule metabolic process (GO:0044281)	NDT	Yes
I6WXK4	ptpB	15.4664	4.43031	10	10 cellular lipid metabolic process (GO:0044255)	NDT	No
I6WY86	Rv0371c	15.0766	6.0088	11	11 small molecule metabolic process (GO:0044281)	NDT	No
I6WZ26	Rv0674	15.6074	4.11848	10	10 cellular lipid metabolic process (GO:0044255)	NDT	No
I6WZ30	Rv0679c	13.0539	3.60549	9	9 cellular metabolic process (GO:0044237)	NDT	No
I6WZ58	Rv0713	15.3463	0.407233	1	1 aminoglycan biosynthetic process (GO:0006023)	NDT	No
I6WZ71	serA2	14.9237	6.14324	11	11 small molecule metabolic process (GO:0044281)	NDT	No
I6WZ83	Rv0743c	15.6631	2.81245	9	9 cellular metabolic process (GO:0044237)	NDT	No
I6WZD7	Rv0760c	14.3265	5.6711	11	11 small molecule metabolic process (GO:0044281)	NDT	No
I6WZG6	cfp29	15.8637	5.93121	11	11 small molecule metabolic process (GO:0044281)	NDT	No
I6WZH9	Rv0817c	12.3446	3.4178	9	9 cellular metabolic process (GO:0044237)	NDT	Yes
I6WZI4	Rv0822c	15.8401	4.53197	10	10 cellular lipid metabolic process (GO:0044255)	NDT	No
I6WZK7	mmcO	14.6609	5.98506	11	11 small molecule metabolic process (GO:0044281)	NDT	No
I6WZM9	cspB	15.6887	3.25163	9	9 cellular metabolic process (GO:0044237)	NDT	No
I6WZS4	Rv0921	15.7425	1.00308	4	4 DNA metabolic process (GO:0006259)	NDT	No
I6WZS8	Rv0926c	15.6121	4.88787	11	11 small molecule metabolic process (GO:0044281)	NDT	No
I6X235	Rv1700	15.5974	1.35285	5	5 gene expression (GO:0010467)	NDT	No
I6X486	PE25	15.5931	3.2204	9	9 cellular metabolic process (GO:0044237)	NDT	No
I6X4D6	Rv2474c	15.6804	3.58663	9	9 cellular metabolic process (GO:0044237)	NDT	No
I6X4J0	Rv2522c	15.8617	0.0996416	11	11 small molecule metabolic process (GO:0044281)	NDT	No
I6X4K0	Rv2531c	15.2268	5.38927	11	11 small molecule metabolic process (GO:0044281)	NDT	Yes
I6X4W4	arsC	14.8216	6.24122	11	11 small molecule metabolic process (GO:0044281)	NDT	No
I6X540	Rv2683	14.6621	4.2353	10	10 cellular lipid metabolic process (GO:0044255)	NDT	No
I6X548	Rv2693c	15.7119	3.52558	9	9 cellular metabolic process (GO:0044237)	NDT	No
I6X552	Rv2698	15.87	0.445548	1	1 aminoglycan biosynthetic process (GO:0006023)	NDT	No
I6X562	Rv2708c	15.9204	3.33036	9	9 cellular metabolic process (GO:0044237)	NDT	No
I6X579	Rv2728c	15.5968	1.38463	5	5 gene expression (GO:0010467)	NDT	No
I6X5B0	Rv2762c	15.5203	1.15905	4	4 DNA metabolic process (GO:0006259)	NDT	Yes
I6X5C5	Rv2781c	14.4608	5.91584	11	11 small molecule metabolic process (GO:0044281)	NDT	Yes
I6X5C9	ribF	13.9357	4.58286	10	10 cellular lipid metabolic process (GO:0044255)	NDT	Yes
I6X5G8	Rv2828c	15.0589	2.36506	7	7 ATP biosynthetic process (GO:0006754)	NDT	No
I6X5I7	cysG	13.0737	5.96912	11	11 small molecule metabolic process (GO:0044281)	NDT	Yes
I6X5T4	Rv2943	15.2319	5.83405	11	11 small molecule metabolic process (GO:0044281)	NDT	No
I6X5U4	Rv2954c	15.6021	2.84415	9	9 cellular metabolic process (GO:0044237)	NDT	Yes
I6X5W1	Rv2968c	15.5186	5.71177	11	11 small molecule metabolic process (GO:0044281)	NDT	No
I6X5W6	Rv2972c	15.8294	2.7183	9	9 cellular metabolic process (GO:0044237)	NDT	No
I6X5Z8	Rv3000	14.8857	4.23261	10	10 cellular lipid metabolic process (GO:0044255)	NDT	No
I6X642	Rv3047c	15.6261	1.05099	4	4 DNA metabolic process (GO:0006259)	NDT	No
I6X658	Rv3066	15.6848	0.176476	1	1 aminoglycan biosynthetic process (GO:0006023)	NDT	No
I6X666	Rv3076	15.6297	3.61835	9	9 cellular metabolic process (GO:0044237)	NDT	Yes
I6X6H8	PPE52	14.7502	3.00133	9	9 cellular metabolic process (GO:0044237)	NDT	No
I6X7B3	Rv3438	14.0066	3.31424	9	9 cellular metabolic process (GO:0044237)	NDT	Yes
I6X7D4	Rv3463	15.677	6.23864	11	11 small molecule metabolic process (GO:0044281)	NDT	No
I6X7F9	Rv3488	15.8499	6.17102	11	11 small molecule metabolic process (GO:0044281)	NDT	No
I6X7G4	Rv3493c	14.9483	3.65902	9	9 cellular metabolic process (GO:0044237)	NDT	No
I6X7P2	Rv3572	14.6633	3.65717	9	9 cellular metabolic process (GO:0044237)	NDT	No
I6X7X3	lpqG	15.6819	3.42678	9	9 cellular metabolic process (GO:0044237)	NDT	No
I6X811	dppA	15.2586	3.36431	9	9 cellular metabolic process (GO:0044237)	NDT	No
I6X824	Rv3678A	15.8511	3.66321	9	9 cellular metabolic process (GO:0044237)	NDT	No
I6X827	Rv3683	15.6863	5.80095	11	11 small molecule metabolic process (GO:0044281)	NDT	No
I6X831	Rv3688c	15.8779	4.56681	10	10 cellular lipid metabolic process (GO:0044255)	NDT	No
I6X849	Rv3706c	15.1369	3.5825	9	9 cellular metabolic process (GO:0044237)	NDT	No
I6X8D2	pks13	11.9076	3.84588	10	10 cellular lipid metabolic process (GO:0044255)	NDT	Yes
I6X8R2	zmp1	15.7143	2.71272	9	9 cellular metabolic process (GO:0044237)	NDT	No
I6X8R5	Rv0203	12.9926	3.57945	9	9 cellular metabolic process (GO:0044237)	NDT	Yes
I6X8S7	Rv0223c	13.3071	5.84054	11	11 small molecule metabolic process (GO:0044281)	NDT	Yes
I6X961	Rv0461	14.9408	3.61575	9	9 cellular metabolic process (GO:0044237)	NDT	No
I6X9E2	lpqO	15.7872	3.57544	9	9 cellular metabolic process (GO:0044237)	NDT	No
I6X9F4	Rv0621	15.8918	3.53092	9	9 cellular metabolic process (GO:0044237)	NDT	No
I6X9J0	fadE8	13.6859	3.98546	10	10 cellular lipid metabolic process (GO:0044255)	NDT	Yes
I6X9R9	aldA	13.3691	5.90049	11	11 small molecule metabolic process (GO:0044281)	NDT	Yes
I6X9S5	ggtA	15.676	5.85137	11	11 small molecule metabolic process (GO:0044281)	NDT	No
I6X9T8	Rv0791c	15.7555	3.0781	9	9 cellular metabolic process (GO:0044237)	NDT	No
I6X9V3	Rv0811c	15.1735	5.87563	11	11 small molecule metabolic process (GO:0044281)	NDT	No
I6X9X6	Rv0839	15.8579	1.26081	4	4 DNA metabolic process (GO:0006259)	NDT	Yes
I6X9Y7	Rv0854	15.6225	3.67411	9	9 cellular metabolic process (GO:0044237)	NDT	No
I6XA42	Rv0919	15.8762	2.80158	9	9 cellular metabolic process (GO:0044237)	NDT	No
I6XCB2	scpB	15.2421	2.10947	6	6 establishment of protein localization (GO:0045184)	NDT	No
I6XEF6	Rv2491	15.8041	0.407275	1	1 aminoglycan biosynthetic process (GO:0006023)	NDT	No
I6XEH5	Rv2515c	14.8627	2.8058	9	9 cellular metabolic process (GO:0044237)	NDT	No
I6XEI0	Rv2520c	15.5646	3.32915	9	9 cellular metabolic process (GO:0044237)	NDT	No
I6XEI5	Rv2525c	15.7458	2.88413	9	9 cellular metabolic process (GO:0044237)	NDT	No
I6XEK6	mltG	14.7536	0.27345	1	1 aminoglycan biosynthetic process (GO:0006023)	NDT	Yes
I6XER9	Rv2617c	15.1979	3.22856	9	9 cellular metabolic process (GO:0044237)	NDT	No
I6XES4	Rv2622	15.5416	5.76495	11	11 small molecule metabolic process (GO:0044281)	NDT	Yes
I6XEU5	Rv2646	15.8687	2.92696	9	9 cellular metabolic process (GO:0044237)	NDT	No
I6XF17	Rv2681	13.6831	1.73924	5	5 gene expression (GO:0010467)	NDT	Yes
I6XF25	ceoB	15.5597	3.96347	10	10 cellular lipid metabolic process (GO:0044255)	NDT	No
I6XF31	Rv2696c	15.801	0.886904	3	3 regulation of RNA metabolic process (GO:0051252)	NDT	No
I6XF52	Rv2721c	13.3803	3.46882	9	9 cellular metabolic process (GO:0044237)	NDT	No
I6XF60	Rv2731	14.8906	1.1938	4	4 DNA metabolic process (GO:0006259)	NDT	Yes
I6XF84	hsdS.1	15.3941	1.16131	4	4 DNA metabolic process (GO:0006259)	NDT	Yes
I6XF92	Rv2765	15.2121	1.16099	4	4 DNA metabolic process (GO:0006259)	NDT	Yes
I6XFA6	lppU	15.5921	1.60867	5	5 gene expression (GO:0010467)	NDT	No
I6XFB7	Rv2799	14.3818	3.65879	9	9 cellular metabolic process (GO:0044237)	NDT	No
I6XFD1	Rv2813	15.7895	2.98158	9	9 cellular metabolic process (GO:0044237)	NDT	No
I6XFF7	Rv2840c	15.5404	1.56636	5	5 gene expression (GO:0010467)	NDT	No
I6XFI7	Rv2867c	15.5565	4.5934	10	10 cellular lipid metabolic process (GO:0044255)	NDT	No
I6XFS7	Rv2966c	15.7665	5.04712	11	11 small molecule metabolic process (GO:0044281)	NDT	No
I6XFU1	Rv2979c	15.0874	1.00538	4	4 DNA metabolic process (GO:0006259)	NDT	No
I6XFY8	Rv3026c	15.3737	1.54194	5	5 gene expression (GO:0010467)	NDT	No
I6XFZ8	Rv3035	13.8049	3.40392	9	9 cellular metabolic process (GO:0044237)	NDT	No
I6XG31	Rv3064c	14.811	0.176767	1	1 aminoglycan biosynthetic process (GO:0006023)	NDT	No
I6XHB8	kgtP	15.5371	0.176585	1	1 aminoglycan biosynthetic process (GO:0006023)	NDT	No
I6XHC3	Rv3481c	15.8865	1.03058	4	4 DNA metabolic process (GO:0006259)	NDT	No
I6XHD1	Rv3491	14.781	3.65127	9	9 cellular metabolic process (GO:0044237)	NDT	No
I6XHG6	Rv3527	15.3763	5.73525	11	11 small molecule metabolic process (GO:0044281)	NDT	No
I6XHH2	Rv3531c	14.9024	5.73434	11	11 small molecule metabolic process (GO:0044281)	NDT	No
I6XHH5	hsaE	14.9678	5.72376	11	11 small molecule metabolic process (GO:0044281)	NDT	No
I6XHI0	chsH1	12.5247	3.94993	10	10 cellular lipid metabolic process (GO:0044255)	NDT	Yes
I6XHI4	fadA5	12.7983	5.32207	11	11 small molecule metabolic process (GO:0044281)	NDT	Yes
I6XHU7	Rv3638	15.8721	5.83422	11	11 small molecule metabolic process (GO:0044281)	NDT	No
I6XHX8	Rv3672c	15.5349	6.23073	11	11 small molecule metabolic process (GO:0044281)	NDT	No
I6XHY3	Rv3677c	15.5169	3.66273	9	9 cellular metabolic process (GO:0044237)	NDT	No
I6XI06	Rv3705c	13.2415	3.4854	9	9 cellular metabolic process (GO:0044237)	NDT	No
I6XI14	cobQ2	15.0973	5.92826	11	11 small molecule metabolic process (GO:0044281)	NDT	No
I6XI16	Rv3718c	15.7953	3.28374	9	9 cellular metabolic process (GO:0044237)	NDT	No
I6XUD2	Rv0082	15.1377	4.86392	11	11 small molecule metabolic process (GO:0044281)	NDT	No
I6XVW9	atsD	15.7186	3.16599	9	9 cellular metabolic process (GO:0044237)	NDT	No
I6XVY0	lpqP	15.7975	0.991667	4	4 DNA metabolic process (GO:0006259)	NDT	No
I6XVZ6	Rv0686	15.3142	3.63346	9	9 cellular metabolic process (GO:0044237)	NDT	No
I6XW38	Rv0730	14.6103	1.08872	4	4 DNA metabolic process (GO:0006259)	NDT	Yes
I6XW93	Rv0762c	14.5265	4.88661	11	11 small molecule metabolic process (GO:0044281)	NDT	No
I6XWA1	purB	13.1262	6.06684	11	11 small molecule metabolic process (GO:0044281)	NDT	No
I6XWA9	Rv0790c	15.416	3.07907	9	9 cellular metabolic process (GO:0044237)	NDT	No
I6XWB9	Rv0810c	15.5846	2.95928	9	9 cellular metabolic process (GO:0044237)	NDT	No
I6XWE5	Rv0843	14.5574	5.25525	11	11 small molecule metabolic process (GO:0044281)	NDT	Yes
I6XWF9	Rv0863	15.2607	3.30712	9	9 cellular metabolic process (GO:0044237)	NDT	No
I6XWG2	moaD2	15.4017	0.153394	1	1 aminoglycan biosynthetic process (GO:0006023)	NDT	No
I6XWJ8	Rv0914c	13.2373	5.32134	11	11 small molecule metabolic process (GO:0044281)	NDT	Yes
I6XWK6	Rv0923c	15.4167	3.61426	9	9 cellular metabolic process (GO:0044237)	NDT	No
I6XYM2	dsbF	15.2283	3.69801	9	9 cellular metabolic process (GO:0044237)	NDT	No
I6Y0L1	mbtE	14.4878	5.46537	11	11 small molecule metabolic process (GO:0044281)	NDT	No
I6Y0R5	folC	14.4794	4.90556	11	11 small molecule metabolic process (GO:0044281)	DT	Yes
I6Y0W5	fadE19	13.4526	3.95675	10	10 cellular lipid metabolic process (GO:0044255)	NDT	Yes
I6Y0X0	fadD35	14.8867	5.33339	11	11 small molecule metabolic process (GO:0044281)	NDT	Yes
I6Y0X6	Rv2510c	15.776	4.57683	10	10 cellular lipid metabolic process (GO:0044255)	NDT	No
I6Y0Y0	Rv2514c	14.7789	2.8069	9	9 cellular metabolic process (GO:0044237)	NDT	No
I6Y120	aroE	14.0446	4.9704	11	11 small molecule metabolic process (GO:0044281)	NDT	No
I6Y187	Rv2621c	15.7477	3.22675	9	9 cellular metabolic process (GO:0044237)	NDT	No
I6Y1A7	Rv2640c	15.8456	5.39866	11	11 small molecule metabolic process (GO:0044281)	NDT	No
I6Y1F0	Rv2655c	15.3966	2.93239	9	9 cellular metabolic process (GO:0044237)	NDT	No
I6Y1F5	Rv2660c	15.4098	3.21333	9	9 cellular metabolic process (GO:0044237)	NDT	No
I6Y1G3	Rv2670c	15.5293	5.52676	11	11 small molecule metabolic process (GO:0044281)	NDT	No
I6Y1H7	Rv2690c	15.7518	3.96365	10	10 cellular lipid metabolic process (GO:0044255)	NDT	No
I6Y1I1	Rv2695	14.5692	3.34167	9	9 cellular metabolic process (GO:0044237)	NDT	No
I6Y1I5	Rv2700	14.1888	3.32718	9	9 cellular metabolic process (GO:0044237)	NDT	No
I6Y1K4	Rv2730	15.8733	1.19407	4	4 DNA metabolic process (GO:0006259)	NDT	No
I6Y1K7	Rv2735c	14.9715	3.3873	9	9 cellular metabolic process (GO:0044237)	NDT	Yes
I6Y1V1	Rv2844	15.8272	6.14642	11	11 small molecule metabolic process (GO:0044281)	NDT	No
I6Y1V6	cobO	13.8866	5.93836	11	11 small molecule metabolic process (GO:0044281)	NDT	No
I6Y204	dacB2	14.5521	0.301195	1	1 aminoglycan biosynthetic process (GO:0006023)	NDT	Yes
I6Y231	mas	13.7443	5.4032	11	11 small molecule metabolic process (GO:0044281)	NDT	Yes
I6Y259	Rv2974c	15.4222	2.71777	9	9 cellular metabolic process (GO:0044237)	NDT	No
I6Y263	Rv2978c	15.1933	1.00409	4	4 DNA metabolic process (GO:0006259)	NDT	No
I6Y293	lppZ	15.4974	3.30407	9	9 cellular metabolic process (GO:0044237)	NDT	No
I6Y2A3	lpqA	14.6439	3.668	9	9 cellular metabolic process (GO:0044237)	NDT	No
I6Y2G3	pgmA	13.747	5.18028	11	11 small molecule metabolic process (GO:0044281)	NDT	Yes
I6Y2H3	hab	15.3304	3.61742	9	9 cellular metabolic process (GO:0044237)	NDT	No
I6Y2I9	Rv3092c	15.7402	4.0208	10	10 cellular lipid metabolic process (GO:0044255)	NDT	No
I6Y2J4	lipY	15.3176	6.22437	11	11 small molecule metabolic process (GO:0044281)	NDT	No
I6Y340	Rv0216	12.9053	4.08962	10	10 cellular lipid metabolic process (GO:0044255)	NDT	Yes
I6Y3I6	esxU	13.8023	3.60215	9	9 cellular metabolic process (GO:0044237)	NDT	No
I6Y3Q0	fadE27	13.384	4.04398	10	10 cellular lipid metabolic process (GO:0044255)	NDT	Yes
I6Y3T7	ltp2	13.9311	4.04233	10	10 cellular lipid metabolic process (GO:0044255)	NDT	Yes
I6Y3V3	Rv0473	15.8808	4.86891	11	11 small molecule metabolic process (GO:0044281)	NDT	No
I6Y460	Rv3635	15.5382	3.40439	9	9 cellular metabolic process (GO:0044237)	NDT	No
I6Y461	lprL	14.6377	4.47712	10	10 cellular lipid metabolic process (GO:0044255)	NDT	No
I6Y464	Rv3642c	15.8658	2.8079	9	9 cellular metabolic process (GO:0044237)	NDT	No
I6Y469	Rv3647c	15.7988	1.08885	4	4 DNA metabolic process (GO:0006259)	NDT	No
I6Y479	Rv3658c	15.3424	2.7108	9	9 cellular metabolic process (GO:0044237)	NDT	No
I6Y481	Rv0610c	15.7351	5.46797	11	11 small molecule metabolic process (GO:0044281)	NDT	No
I6Y498	Rv3680	15.8164	5.89569	11	11 small molecule metabolic process (GO:0044281)	NDT	No
I6Y4C4	Rv3707c	13.4768	3.48867	9	9 cellular metabolic process (GO:0044237)	NDT	No
I6Y4C7	murT	15.7247	0.250959	1	1 aminoglycan biosynthetic process (GO:0006023)	NDT	No
I6Y4D2	Rv3717	15.2728	6.26267	11	11 small molecule metabolic process (GO:0044281)	NDT	No
I6Y4E8	echA5	12.6234	4.11799	10	10 cellular lipid metabolic process (GO:0044255)	NDT	Yes
I6Y4G1	Rv0690c	15.7841	1.93106	5	5 gene expression (GO:0010467)	NDT	No
I6Y4K0	xylB	14.7288	5.20795	11	11 small molecule metabolic process (GO:0044281)	NDT	No
I6Y4R2	fadE9	13.7001	3.93897	10	10 cellular lipid metabolic process (GO:0044255)	NDT	Yes
I6Y4S7	Rv0771	15.3852	4.88963	11	11 small molecule metabolic process (GO:0044281)	NDT	No
I6Y4U0	Rv0789c	15.7569	3.0781	9	9 cellular metabolic process (GO:0044237)	NDT	No
I6Y4U4	Rv0794c	15.0147	5.26458	11	11 small molecule metabolic process (GO:0044281)	NDT	No
I6Y4U9	Rv0799c	15.8185	5.93091	11	11 small molecule metabolic process (GO:0044281)	NDT	No
I6Y4V2	Rv0804	15.819	4.89804	11	11 small molecule metabolic process (GO:0044281)	NDT	No
I6Y4V6	purM	13.9402	6.07806	11	11 small molecule metabolic process (GO:0044281)	NDT	No
I6Y4Y1	Rv0837c	14.2734	2.81252	9	9 cellular metabolic process (GO:0044237)	NDT	No
I6Y4Z4	fadD16	15.1941	3.59731	9	9 cellular metabolic process (GO:0044237)	NDT	No
I6Y4Z9	Rv0857	15.8587	4.86924	11	11 small molecule metabolic process (GO:0044281)	NDT	No
I6Y551	Rv0913c	15.8251	5.7386	11	11 small molecule metabolic process (GO:0044281)	NDT	No
I6Y560	Rv0922	15.5576	1.00247	4	4 DNA metabolic process (GO:0006259)	NDT	No
I6Y5H3	Rv1049	15.6586	5.26786	11	11 small molecule metabolic process (GO:0044281)	NDT	No
I6Y6S3	Rv0052	15.8207	3.25889	9	9 cellular metabolic process (GO:0044237)	NDT	Yes
I6Y748	Rv0204c	15.3101	3.40185	9	9 cellular metabolic process (GO:0044237)	NDT	No
I6Y778	fabG4	15.4893	4.14078	10	10 cellular lipid metabolic process (GO:0044255)	NDT	Yes
I6Y7N2	Rv0375c	15.1557	6.00903	11	11 small molecule metabolic process (GO:0044281)	NDT	No
I6Y7V6	fadD31	15.9012	3.91739	10	10 cellular lipid metabolic process (GO:0044255)	NDT	Yes
I6Y890	Rv0605	15.7412	1.00174	4	4 DNA metabolic process (GO:0006259)	NDT	No
I6Y897	Rv0613c	15.3291	5.69977	11	11 small molecule metabolic process (GO:0044281)	NDT	No
I6Y8B5	echA3	12.6939	4.39697	10	10 cellular lipid metabolic process (GO:0044255)	NDT	Yes
I6Y8D3	Rv0650	14.7035	5.18043	11	11 small molecule metabolic process (GO:0044281)	NDT	No
I6Y8F2	echA4	12.4425	4.09867	10	10 cellular lipid metabolic process (GO:0044255)	NDT	Yes
I6Y8F7	mmpR5	15.2791	2.32032	7	7 ATP biosynthetic process (GO:0006754)	DT	Yes
I6Y8H4	Rv0697	15.4875	5.79491	11	11 small molecule metabolic process (GO:0044281)	NDT	No
I6Y8I5	Rv0712	15.0409	3.16723	9	9 cellular metabolic process (GO:0044237)	NDT	No
I6Y8V2	thiX	15.61	4.7946	11	11 small molecule metabolic process (GO:0044281)	NDT	Yes
I6Y8X0	pip	15.6089	5.67157	11	11 small molecule metabolic process (GO:0044281)	NDT	No
I6Y8X8	Rv0850	15.3357	5.98766	11	11 small molecule metabolic process (GO:0044281)	NDT	No
I6Y8Y0	far	15.877	3.67374	9	9 cellular metabolic process (GO:0044237)	NDT	No
I6Y8Y8	mog	14.7756	0.153385	1	1 aminoglycan biosynthetic process (GO:0006023)	NDT	No
I6Y8Z3	Rv0870c	15.822	0.153255	1	1 aminoglycan biosynthetic process (GO:0006023)	NDT	No
I6Y936	PE7	15.8199	3.2759	9	9 cellular metabolic process (GO:0044237)	NDT	No
I6Y946	Rv0925c	15.8259	3.68371	9	9 cellular metabolic process (GO:0044237)	NDT	No
I6Y9F7	lipQ	15.4864	3.75332	9	9 cellular metabolic process (GO:0044237)	NDT	No
I6Y9H2	Rv2499c	12.6162	3.99162	10	10 cellular lipid metabolic process (GO:0044255)	NDT	Yes
I6Y9K2	mrr	15.4852	2.87803	9	9 cellular metabolic process (GO:0044237)	NDT	Yes
I6Y9M6	Rv2551c	15.5663	0.273585	1	1 aminoglycan biosynthetic process (GO:0006023)	NDT	No
I6Y9U6	Rv2620c	15.1448	3.22668	9	9 cellular metabolic process (GO:0044237)	NDT	No
I6YA00	msrB	15.6394	6.24864	11	11 small molecule metabolic process (GO:0044281)	NDT	No
I6YA17	Rv2699c	14.5809	0.88899	3	3 regulation of RNA metabolic process (GO:0051252)	NDT	Yes
I6YA21	Rv2704	15.8194	1.61911	5	5 gene expression (GO:0010467)	NDT	No
I6YA25	Rv2709	14.9815	3.33074	9	9 cellular metabolic process (GO:0044237)	NDT	No
I6YA29	Rv2714	15.8575	6.02577	11	11 small molecule metabolic process (GO:0044281)	NDT	No
I6YA32	chiZ	14.1759	3.51451	9	9 cellular metabolic process (GO:0044237)	NDT	No
I6YA47	Rv2738c	15.3814	0.23486	1	1 aminoglycan biosynthetic process (GO:0006023)	NDT	No
I6YA50	Rv2743c	14.5046	3.62485	9	9 cellular metabolic process (GO:0044237)	NDT	No
I6YA75	Rv2772c	15.2784	5.52648	11	11 small molecule metabolic process (GO:0044281)	NDT	No
I6YA93	Rv2792c	15.2707	1.00239	4	4 DNA metabolic process (GO:0006259)	NDT	No
I6YAC9	Rv2828A	15.7081	2.3654	7	7 ATP biosynthetic process (GO:0006754)	NDT	No
I6YAE2	Rv2843	14.9797	3.41313	9	9 cellular metabolic process (GO:0044237)	NDT	No
I6YAV3	Rv3005c	15.7467	3.22932	9	9 cellular metabolic process (GO:0044237)	NDT	No
I6YAW3	Rv3015c	15.2742	6.19677	11	11 small molecule metabolic process (GO:0044281)	NDT	No
I6YAY5	Rv3033	15.3483	3.18877	9	9 cellular metabolic process (GO:0044237)	NDT	No
I6YAZ1	Rv3038c	14.952	3.29005	9	9 cellular metabolic process (GO:0044237)	NDT	Yes
I6YB06	nrdH	15.277	0.450273	1	1 aminoglycan biosynthetic process (GO:0006023)	NDT	No
I6YB11	Rv3057c	15.3516	3.33305	9	9 cellular metabolic process (GO:0044237)	NDT	Yes
I6YB21	Rv3067	15.5174	0.176682	1	1 aminoglycan biosynthetic process (GO:0006023)	NDT	No
I6YB49	Rv3091	15.7504	2.97647	9	9 cellular metabolic process (GO:0044237)	NDT	No
I6YB54	Rv3096	15.284	3.37584	9	9 cellular metabolic process (GO:0044237)	NDT	No
I6YBN6	mgtC	15.6368	0.418898	1	1 aminoglycan biosynthetic process (GO:0006023)	NDT	No
I6YBX3	mfpA	15.1789	1.13028	4	4 DNA metabolic process (GO:0006259)	NDT	Yes
I6YBZ8	htdY	12.8708	4.13544	10	10 cellular lipid metabolic process (GO:0044255)	NDT	Yes
I6YC03	ephB	15.7463	4.46123	10	10 cellular lipid metabolic process (GO:0044255)	NDT	No
I6YC49	Rv3439c	14.1997	3.60119	9	9 cellular metabolic process (GO:0044237)	NDT	No
I6YC53	esxT	14.7322	3.56897	9	9 cellular metabolic process (GO:0044237)	NDT	No
I6YC58	mycP4	15.5771	3.5703	9	9 cellular metabolic process (GO:0044237)	NDT	No
I6YC91	Rv3489	15.5123	5.99335	11	11 small molecule metabolic process (GO:0044281)	NDT	No
I6YC99	mce4A	14.0236	4.48258	10	10 cellular lipid metabolic process (GO:0044255)	NDT	Yes
I6YCA3	fadE26	13.2748	4.05128	10	10 cellular lipid metabolic process (GO:0044255)	NDT	Yes
I6YCB9	Rv3525c	15.6596	2.31961	7	7 ATP biosynthetic process (GO:0006754)	NDT	Yes
I6YCC4	Rv3529c	15.255	5.73568	11	11 small molecule metabolic process (GO:0044281)	NDT	No
I6YCF3	helZ	14.3647	1.21486	4	4 DNA metabolic process (GO:0006259)	NDT	Yes
I6YCN3	fic	15.5304	2.80747	9	9 cellular metabolic process (GO:0044237)	NDT	No
I6YCP0	Rv3651	13.8075	3.60723	9	9 cellular metabolic process (GO:0044237)	NDT	No
I6YCP7	Rv3662c	15.4375	3.36382	9	9 cellular metabolic process (GO:0044237)	NDT	No
I6YCQ7	Rv3675	15.4327	3.66274	9	9 cellular metabolic process (GO:0044237)	NDT	No
I6YCR8	Rv3689	15.4805	5.83616	11	11 small molecule metabolic process (GO:0044281)	NDT	No
I6YCS6	Rv3698	15.8172	2.80243	9	9 cellular metabolic process (GO:0044237)	NDT	No
I6YDH3	Rv2468A	15.6505	5.36926	11	11 small molecule metabolic process (GO:0044281)	NDT	No
I6YDI9	plsC	14.7854	6.27384	11	11 small molecule metabolic process (GO:0044281)	NDT	Yes
I6YDJ7	Rv2492	15.7495	0.407127	1	1 aminoglycan biosynthetic process (GO:0006023)	NDT	No
I6YDK7	accD1	13.2246	3.978	10	10 cellular lipid metabolic process (GO:0044255)	NDT	Yes
I6YDM0	Rv2516c	15.7233	4.88267	11	11 small molecule metabolic process (GO:0044281)	NDT	No
I6YDN6	pepQ	14.6536	2.32049	7	7 ATP biosynthetic process (GO:0006754)	DT	Yes
I6YDV4	Rv2609c	15.4296	3.23374	9	9 cellular metabolic process (GO:0044237)	NDT	No
I6YE30	Rv2657c	15.3979	2.93237	9	9 cellular metabolic process (GO:0044237)	NDT	No
I6YE70	Rv2712c	15.7355	3.59755	9	9 cellular metabolic process (GO:0044237)	NDT	No
I6YEA3	Rv2751	15.2971	1.239	4	4 DNA metabolic process (GO:0006259)	NDT	No
I6YEB1	hsdS	15.2348	1.16135	4	4 DNA metabolic process (GO:0006259)	NDT	No
I6YEE1	pptH	15.6799	5.40796	11	11 small molecule metabolic process (GO:0044281)	NDT	No
I6YEE6	Rv2800	15.3371	1.56514	5	5 gene expression (GO:0010467)	NDT	No
I6YEF3	Rv2809	15.8103	4.56303	10	10 cellular lipid metabolic process (GO:0044255)	NDT	No
I6YEH6	echA16	12.6802	3.92541	10	10 cellular lipid metabolic process (GO:0044255)	NDT	Yes
I6YEN3	Rv2893	15.8633	0.813615	3	3 regulation of RNA metabolic process (GO:0051252)	NDT	Yes
I6YET7	Rv2963	15.0426	5.98502	11	11 small molecule metabolic process (GO:0044281)	NDT	No
I6YEU0	pca	13.0786	5.22149	11	11 small molecule metabolic process (GO:0044281)	NDT	Yes
I6YEY1	Rv3008	15.6656	5.82255	11	11 small molecule metabolic process (GO:0044281)	NDT	Yes
I6YEZ8	Rv3027c	15.5393	1.54351	5	5 gene expression (GO:0010467)	NDT	No
I6YFL7	rubB	15.2406	5.80223	11	11 small molecule metabolic process (GO:0044281)	NDT	No
I6YFP0	birA	14.4272	5.36524	11	11 small molecule metabolic process (GO:0044281)	NDT	No
I6YG27	Rv3415c	15.5905	5.55129	11	11 small molecule metabolic process (GO:0044281)	NDT	No
I6YG32	rimI	15.0103	3.28666	9	9 cellular metabolic process (GO:0044237)	NDT	Yes
I6YG46	gadB	13.5784	5.87004	11	11 small molecule metabolic process (GO:0044281)	NDT	Yes
I6YG51	Rv3437	15.8746	3.31546	9	9 cellular metabolic process (GO:0044237)	NDT	No
I6YG83	Rv3472	15.5072	2.81711	9	9 cellular metabolic process (GO:0044237)	NDT	No
I6YG87	PE31	15.6824	3.09651	9	9 cellular metabolic process (GO:0044237)	NDT	No
I6YGA5	Rv3492c	14.7972	3.65859	9	9 cellular metabolic process (GO:0044237)	NDT	No
I6YGB1	mce4C	14.3002	4.47499	10	10 cellular lipid metabolic process (GO:0044255)	NDT	No
I6YGD8	ltp3	12.8291	5.32281	11	11 small molecule metabolic process (GO:0044281)	NDT	Yes
I6YGE4	Rv3528c	15.4887	5.70108	11	11 small molecule metabolic process (GO:0044281)	NDT	No
I6YGF8	chsH2	14.3849	4.0401	10	10 cellular lipid metabolic process (GO:0044255)	NDT	No
I6YGI1	Rv3566A	15.6838	5.72538	11	11 small molecule metabolic process (GO:0044281)	NDT	Yes
I6YGL1	Rv3591c	15.6541	4.61217	10	10 cellular lipid metabolic process (GO:0044255)	NDT	No
I6YGR2	Rv3612c	15.7299	3.02604	9	9 cellular metabolic process (GO:0044237)	NDT	No
I6YGT7	Rv3632	15.6485	2.86897	9	9 cellular metabolic process (GO:0044237)	NDT	No
I6YGV9	dppB	15.4363	3.36377	9	9 cellular metabolic process (GO:0044237)	NDT	No
I6YGW2	Rv3668c	12.399	4.21222	10	10 cellular lipid metabolic process (GO:0044255)	NDT	Yes
I6YGW6	Rv3673c	15.4228	5.70657	11	11 small molecule metabolic process (GO:0044281)	NDT	No
I6YGW9	Rv3678c	15.6691	3.66338	9	9 cellular metabolic process (GO:0044237)	NDT	No
I6YGX2	ponA2	13.8177	0.263057	1	1 aminoglycan biosynthetic process (GO:0006023)	NDT	Yes
I6YGY9	Rv3705A	15.1456	3.57867	9	9 cellular metabolic process (GO:0044237)	NDT	No
I6YHB0	hns	15.6725	1.01345	4	4 DNA metabolic process (GO:0006259)	NDT	No
L0T243	Rv0012	15.7341	6.28246	11	11 small molecule metabolic process (GO:0044281)	NDT	No
L0T2H7	PE_PGRS1	15.9168	1.19988	4	4 DNA metabolic process (GO:0006259)	NDT	No
L0T2Q9	yrbE1B	14.1741	4.4796	10	10 cellular lipid metabolic process (GO:0044255)	NDT	No
L0T2W6	mce1F	14.3663	4.47891	10	10 cellular lipid metabolic process (GO:0044255)	NDT	No
L0T2Z1	Rv0197	15.3417	5.96348	11	11 small molecule metabolic process (GO:0044281)	NDT	No
L0T550	rip2	15.5049	3.58758	9	9 cellular metabolic process (GO:0044237)	NDT	No
L0T643	Rv0323c	15.8315	5.82331	11	11 small molecule metabolic process (GO:0044281)	NDT	No
L0T7Y7	PPE31	15.2636	3.17279	9	9 cellular metabolic process (GO:0044237)	NDT	No
L0T864	fpg2	15.1329	5.93224	11	11 small molecule metabolic process (GO:0044281)	NDT	No
L0T905	rseA	14.8718	0.904575	3	3 regulation of RNA metabolic process (GO:0051252)	NDT	No
L0T911	pbpB	13.5304	0.261793	1	1 aminoglycan biosynthetic process (GO:0006023)	DT	Yes
L0TAD5	Rv1703c	15.5043	5.80739	11	11 small molecule metabolic process (GO:0044281)	NDT	No
L0TAY1	Rv1907c	15.364	3.51812	9	9 cellular metabolic process (GO:0044237)	NDT	Yes
L0TB61	Rv2037c	15.112	5.97858	11	11 small molecule metabolic process (GO:0044281)	NDT	No
L0TC46	Rv2369c	15.651	1.30337	4	4 DNA metabolic process (GO:0006259)	NDT	No
L0TC47	lipV	15.8133	3.51109	9	9 cellular metabolic process (GO:0044237)	NDT	No
L0TCB8	PE_PGRS51	14.3216	2.97914	9	9 cellular metabolic process (GO:0044237)	NDT	No
L0TCG5	sigJ	15.9164	1.2314	4	4 DNA metabolic process (GO:0006259)	NDT	No
L0TDE1	ligC	14.8667	0.409462	1	1 aminoglycan biosynthetic process (GO:0006023)	NDT	No
L0TDU1	sugI	14.9824	0.306147	1	1 aminoglycan biosynthetic process (GO:0006023)	NDT	No
L0TEV4	dppC	15.4357	3.36377	9	9 cellular metabolic process (GO:0044237)	NDT	No
L7N648	PE6	15.8671	2.97126	9	9 cellular metabolic process (GO:0044237)	NDT	No
L7N650	pcd	13.3615	5.81662	11	11 small molecule metabolic process (GO:0044281)	NDT	Yes
L7N651	Rv0470A	15.8362	3.14021	9	9 cellular metabolic process (GO:0044237)	NDT	No
L7N653	cwlM	14.3069	6.26347	11	11 small molecule metabolic process (GO:0044281)	NDT	Yes
L7N655	pepN	15.0546	6.15359	11	11 small molecule metabolic process (GO:0044281)	NDT	No
L7N657	TB18.5	15.0005	3.51053	9	9 cellular metabolic process (GO:0044237)	NDT	No
L7N659	PE_PGRS39	13.7389	2.81998	9	9 cellular metabolic process (GO:0044237)	NDT	No
L7N662	cydA	13.8378	5.555	11	11 small molecule metabolic process (GO:0044281)	NDT	No
L7N663	amiA1	15.5717	1.16297	4	4 DNA metabolic process (GO:0006259)	NDT	No
L7N665	Rv3236c	15.812	3.96481	10	10 cellular lipid metabolic process (GO:0044255)	NDT	No
L7N667	PE8	15.6882	3.03473	9	9 cellular metabolic process (GO:0044237)	NDT	No
L7N670	galE3	14.2563	2.86236	9	9 cellular metabolic process (GO:0044237)	NDT	Yes
L7N671	ccdA	15.0673	5.70939	11	11 small molecule metabolic process (GO:0044281)	NDT	No
L7N672	pcnA	15.6892	1.60771	5	5 gene expression (GO:0010467)	NDT	Yes
L7N675	PPE18	13.9448	3.21249	9	9 cellular metabolic process (GO:0044237)	NDT	No
L7N677	oxyS	15.9048	0.757293	3	3 regulation of RNA metabolic process (GO:0051252)	NDT	No
L7N681	PE17	15.8107	4.48726	10	10 cellular lipid metabolic process (GO:0044255)	NDT	No
L7N682	Rv1135A	15.7266	3.94472	10	10 cellular lipid metabolic process (GO:0044255)	NDT	Yes
L7N684	Rv2141c	15.9096	2.17051	6	6 establishment of protein localization (GO:0045184)	NDT	No
L7N685	usfY	13.7224	3.61195	9	9 cellular metabolic process (GO:0044237)	NDT	No
L7N689	trcR	14.9111	4.38497	10	10 cellular lipid metabolic process (GO:0044255)	NDT	No
L7N690	amiB1	15.5798	1.16335	4	4 DNA metabolic process (GO:0006259)	NDT	No
L7N692	Rv1489	15.5003	3.38973	9	9 cellular metabolic process (GO:0044237)	NDT	Yes
L7N693	PE12	13.3988	2.99229	9	9 cellular metabolic process (GO:0044237)	NDT	No
L7N695	PE5	13.4206	3.20918	9	9 cellular metabolic process (GO:0044237)	NDT	No
L7N698	mce3A	14.4183	4.47225	10	10 cellular lipid metabolic process (GO:0044255)	NDT	No
L7N699	fadD34	15.2061	5.66201	11	11 small molecule metabolic process (GO:0044281)	NDT	Yes
L7N6A1	PE_PGRS38	15.6626	1.26397	4	4 DNA metabolic process (GO:0006259)	NDT	No
L7N6A2	Rv0275c	15.4991	1.26505	4	4 DNA metabolic process (GO:0006259)	NDT	No
L7N6A3	Rv1990A	15.8151	2.81705	9	9 cellular metabolic process (GO:0044237)	NDT	No
L7N6A4	Rv1000c	15.7615	0.37987	1	1 aminoglycan biosynthetic process (GO:0006023)	NDT	No
L7N6A5	manB	13.9242	4.40889	10	10 cellular lipid metabolic process (GO:0044255)	NDT	Yes
L7N6B0	lpqI	15.8006	4.51333	10	10 cellular lipid metabolic process (GO:0044255)	NDT	No
L7N6B2	Rv0265c	15.5482	3.38531	9	9 cellular metabolic process (GO:0044237)	NDT	No
L7N6B5	PE22	15.8461	0.519165	2	2 regulation of growth (GO:0040008)	NDT	No
L7N6B8	Rv2077A	15.8737	2.78222	9	9 cellular metabolic process (GO:0044237)	NDT	No
L7N6C0	Rv0521	15.6912	3.37019	9	9 cellular metabolic process (GO:0044237)	NDT	No
O05293	Rv1191	15.6536	4.61206	10	10 cellular lipid metabolic process (GO:0044255)	NDT	No
O05294	Rv1192	15.0724	5.70013	11	11 small molecule metabolic process (GO:0044281)	NDT	No
O05295	fadD36	15.429	4.00538	10	10 cellular lipid metabolic process (GO:0044255)	NDT	Yes
O05301	Rv1200	15.9112	4.44623	10	10 cellular lipid metabolic process (GO:0044255)	NDT	No
O05306	log	15.1257	4.93799	11	11 small molecule metabolic process (GO:0044281)	NDT	No
O05307	fadD6	15.6526	4.93818	11	11 small molecule metabolic process (GO:0044281)	NDT	Yes
O05310	Rv1209	14.8587	3.33102	9	9 cellular metabolic process (GO:0044237)	NDT	No
O05311	tagA	15.1096	0.99896	4	4 DNA metabolic process (GO:0006259)	NDT	No
O05312	Rv1211	15.9148	0.998923	4	4 DNA metabolic process (GO:0006259)	NDT	No
O05316	Rv1215c	15.3588	5.99303	11	11 small molecule metabolic process (GO:0044281)	NDT	No
O05317	Rv1216c	15.3562	5.99317	11	11 small molecule metabolic process (GO:0044281)	NDT	No
O05318	Rv1217c	15.3575	5.99314	11	11 small molecule metabolic process (GO:0044281)	NDT	No
O05436	Rv3909	14.5587	3.36151	9	9 cellular metabolic process (GO:0044237)	NDT	No
O05439	Rv3906c	15.3135	3.56802	9	9 cellular metabolic process (GO:0044237)	NDT	No
O05442	cpnT	14.8677	2.78151	9	9 cellular metabolic process (GO:0044237)	NDT	No
O05443	Rv3902c	15.432	3.56794	9	9 cellular metabolic process (GO:0044237)	NDT	No
O05448	Rv3896c	15.6775	3.56744	9	9 cellular metabolic process (GO:0044237)	NDT	No
O05453	esxD	15.9144	3.03374	9	9 cellular metabolic process (GO:0044237)	NDT	No
O05572	grcC2	15.4023	4.60362	10	10 cellular lipid metabolic process (GO:0044255)	NDT	No
O05573	Rv0990c	15.8155	6.10695	11	11 small molecule metabolic process (GO:0044281)	NDT	No
O05574	Rv0991c	15.6646	6.10627	11	11 small molecule metabolic process (GO:0044281)	NDT	No
O05575	Rv0992c	15.5443	6.10647	11	11 small molecule metabolic process (GO:0044281)	NDT	No
O05576	galU	13.6716	2.86555	9	9 cellular metabolic process (GO:0044237)	NDT	Yes
O05578	rimJ	15.5083	3.28663	9	9 cellular metabolic process (GO:0044237)	NDT	Yes
O05579	Rv0996	13.792	3.3362	9	9 cellular metabolic process (GO:0044237)	NDT	Yes
O05581	Rv0998	12.9166	4.22844	10	10 cellular lipid metabolic process (GO:0044255)	NDT	Yes
O05582	Rv0999	12.6871	3.5361	9	9 cellular metabolic process (GO:0044237)	NDT	No
O05589	Rv1004c	13.6453	2.82266	9	9 cellular metabolic process (GO:0044237)	NDT	No
O05591	pabB	15.1273	4.95802	11	11 small molecule metabolic process (GO:0044281)	NDT	No
O05592	Rv1006	14.8738	3.64997	9	9 cellular metabolic process (GO:0044237)	NDT	No
O05597	Rv1012	15.914	4.59852	10	10 cellular lipid metabolic process (GO:0044255)	NDT	No
O05598	pks16	15.6936	1.59799	5	5 gene expression (GO:0010467)	NDT	Yes
O05769	Rv3090	13.1854	2.97705	9	9 cellular metabolic process (GO:0044237)	NDT	No
O05772	Rv3093c	15.8311	4.02091	10	10 cellular lipid metabolic process (GO:0044255)	NDT	No
O05773	Rv3094c	13.7334	4.02117	10	10 cellular lipid metabolic process (GO:0044255)	NDT	Yes
O05777	Rv3099c	15.7724	0.277935	1	1 aminoglycan biosynthetic process (GO:0006023)	NDT	No
O05780	Rv3103c	14.7401	2.78837	9	9 cellular metabolic process (GO:0044237)	NDT	Yes
O05781	Rv3104c	15.6676	2.13658	6	6 establishment of protein localization (GO:0045184)	NDT	No
O05790	Rv3113	14.9833	2.89586	9	9 cellular metabolic process (GO:0044237)	NDT	Yes
O05791	Rv3114	15.6531	0.234787	1	1 aminoglycan biosynthetic process (GO:0006023)	NDT	No
O05819	mbtF	14.8226	5.35842	11	11 small molecule metabolic process (GO:0044281)	NDT	No
O05833	Rv2365c	15.4191	1.30333	4	4 DNA metabolic process (GO:0006259)	NDT	No
O05838	Rv2360c	15.6571	3.67259	9	9 cellular metabolic process (GO:0044237)	NDT	No
O05841	Rv3225c	15.8268	3.39046	9	9 cellular metabolic process (GO:0044237)	NDT	Yes
O05842	Rv3224	15.9132	3.90855	10	10 cellular lipid metabolic process (GO:0044255)	NDT	Yes
O05844	Rv3222c	15.7038	4.42302	10	10 cellular lipid metabolic process (GO:0044255)	NDT	No
O05848	Rv3218	15.8943	0.890883	3	3 regulation of RNA metabolic process (GO:0051252)	NDT	No
O05849	Rv3217c	15.8212	3.31862	9	9 cellular metabolic process (GO:0044237)	NDT	No
O05853	Rv3213c	15.7656	1.00067	4	4 DNA metabolic process (GO:0006259)	NDT	No
O05854	Rv3212	13.5106	3.32046	9	9 cellular metabolic process (GO:0044237)	NDT	Yes
O05856	Rv3210c	15.9128	5.75242	11	11 small molecule metabolic process (GO:0044281)	NDT	No
O05857	Rv3209	13.3766	3.46784	9	9 cellular metabolic process (GO:0044237)	NDT	No
O05859	Rv3207c	15.4011	3.28279	9	9 cellular metabolic process (GO:0044237)	NDT	Yes
O05861	Rv3205c	13.9055	3.31879	9	9 cellular metabolic process (GO:0044237)	NDT	No
O05862	Rv3204	15.8129	3.51068	9	9 cellular metabolic process (GO:0044237)	NDT	No
O05872	Rv3226c	15.8596	4.97423	11	11 small molecule metabolic process (GO:0044281)	NDT	No
O05873	Rv3228	15.3897	4.98275	11	11 small molecule metabolic process (GO:0044281)	NDT	No
O05876	Rv3231c	15.3903	4.85367	11	11 small molecule metabolic process (GO:0044281)	NDT	No
O05877	ppk2	15.0031	4.85534	11	11 small molecule metabolic process (GO:0044281)	NDT	No
O05880	Rv3235	15.5706	1.19348	4	4 DNA metabolic process (GO:0006259)	NDT	No
O05882	Rv3237c	15.5701	3.96461	10	10 cellular lipid metabolic process (GO:0044255)	NDT	No
O05883	mddA	15.0058	6.19366	11	11 small molecule metabolic process (GO:0044281)	NDT	No
O05884	Rv3239c	13.3346	4.43632	10	10 cellular lipid metabolic process (GO:0044255)	NDT	Yes
O05886	hpf	12.5637	2.08327	6	6 establishment of protein localization (GO:0045184)	NDT	Yes
O05887	Rv3242c	15.5526	3.07311	9	9 cellular metabolic process (GO:0044237)	NDT	No
O05888	Rv3243c	15.8392	3.07423	9	9 cellular metabolic process (GO:0044237)	NDT	No
O05892	Rv3249c	15.6661	5.80247	11	11 small molecule metabolic process (GO:0044281)	NDT	No
O05895	alkB	14.8413	5.80499	11	11 small molecule metabolic process (GO:0044281)	NDT	No
O05897	Rv3254	15.7651	1.1632	4	4 DNA metabolic process (GO:0006259)	NDT	No
O05898	manA	14.8454	5.06973	11	11 small molecule metabolic process (GO:0044281)	NDT	No
O05899	Rv3256c	14.3553	3.32402	9	9 cellular metabolic process (GO:0044237)	NDT	No
O05900	Rv0907	15.551	0.301092	1	1 aminoglycan biosynthetic process (GO:0006023)	NDT	No
O05904	Rv0912	12.363	3.48138	9	9 cellular metabolic process (GO:0044237)	NDT	No
O05910	Rv0918	14.9511	2.80091	9	9 cellular metabolic process (GO:0044237)	NDT	No
O06128	Rv1610	13.3307	3.27834	9	9 cellular metabolic process (GO:0044237)	NDT	Yes
O06132	Rv1615	15.912	4.84915	11	11 small molecule metabolic process (GO:0044281)	NDT	No
O06133	Rv1616	15.5739	4.84938	11	11 small molecule metabolic process (GO:0044281)	NDT	No
O06135	tesB1	15.5915	5.75948	11	11 small molecule metabolic process (GO:0044281)	NDT	No
O06136	Rv1619	15.9016	3.04485	9	9 cellular metabolic process (GO:0044237)	NDT	No
O06137	cydC	14.9987	4.22471	10	10 cellular lipid metabolic process (GO:0044255)	NDT	No
O06138	cydD	15.7157	5.55621	11	11 small molecule metabolic process (GO:0044281)	NDT	No
O06139	cydB	13.9871	5.5567	11	11 small molecule metabolic process (GO:0044281)	NDT	No
O06141	Rv1624c	15.8242	4.27738	10	10 cellular lipid metabolic process (GO:0044255)	NDT	No
O06144	Rv1627c	15.2158	3.96328	10	10 cellular lipid metabolic process (GO:0044255)	NDT	Yes
O06145	Rv1628c	15.719	5.73724	11	11 small molecule metabolic process (GO:0044281)	NDT	No
O06149	Rv1632c	15.6312	3.31129	9	9 cellular metabolic process (GO:0044237)	NDT	No
O06152	Rv1635c	14.7424	3.23776	9	9 cellular metabolic process (GO:0044237)	NDT	No
O06154	Rv1637c	15.8662	1.05628	4	4 DNA metabolic process (GO:0006259)	NDT	No
O06155	lpqF	13.1675	3.4691	9	9 cellular metabolic process (GO:0044237)	NDT	No
O06159	bkdC	12.8649	5.31416	11	11 small molecule metabolic process (GO:0044281)	NDT	Yes
O06170	Rv2507	14.0611	3.47534	9	9 cellular metabolic process (GO:0044237)	NDT	No
O06179	Rv1533	15.6561	5.96546	11	11 small molecule metabolic process (GO:0044281)	NDT	Yes
O06180	Rv1535	15.8233	5.96578	11	11 small molecule metabolic process (GO:0044281)	NDT	No
O06194	Rv2619c	15.1297	3.22672	9	9 cellular metabolic process (GO:0044237)	NDT	No
O06195	Rv2618	15.4048	3.22838	9	9 cellular metabolic process (GO:0044237)	NDT	No
O06213	Rv2164c	14.5032	3.345	9	9 cellular metabolic process (GO:0044237)	NDT	Yes
O06218	Rv2159c	14.8495	0.255272	1	1 aminoglycan biosynthetic process (GO:0006023)	NDT	No
O06230	Rv2146c	15.7152	0.239215	1	1 aminoglycan biosynthetic process (GO:0006023)	NDT	No
O06231	Rv2144c	13.5271	3.49536	9	9 cellular metabolic process (GO:0044237)	NDT	No
O06232	Rv2143	15.9116	5.75336	11	11 small molecule metabolic process (GO:0044281)	NDT	No
O06237	lppL	14.8827	3.6716	9	9 cellular metabolic process (GO:0044237)	NDT	No
O06238	Rv2137c	15.5543	3.43965	9	9 cellular metabolic process (GO:0044237)	NDT	No
O06240	Rv2135c	14.9217	5.70392	11	11 small molecule metabolic process (GO:0044281)	NDT	No
O06241	Rv2134c	15.5614	4.51754	10	10 cellular lipid metabolic process (GO:0044255)	NDT	No
O06242	Rv2133c	12.7858	4.4468	10	10 cellular lipid metabolic process (GO:0044255)	NDT	Yes
O06257	Rv3440c	13.7307	3.60043	9	9 cellular metabolic process (GO:0044237)	NDT	No
O06270	Rv3613c	15.8216	3.0264	9	9 cellular metabolic process (GO:0044237)	NDT	No
O06277	Rv3605c	14.7569	3.75912	9	9 cellular metabolic process (GO:0044237)	NDT	No
O06278	Rv3604c	14.4694	3.34313	9	9 cellular metabolic process (GO:0044237)	NDT	No
O06279	Rv3603c	15.3122	5.81927	11	11 small molecule metabolic process (GO:0044281)	NDT	Yes
O06291	htrA1	15.3257	2.25811	6	6 establishment of protein localization (GO:0045184)	NDT	No
O06295	lpqJ	14.4138	3.60644	9	9 cellular metabolic process (GO:0044237)	NDT	No
O06307	Rv0356c	15.7285	3.39778	9	9 cellular metabolic process (GO:0044237)	NDT	No
O06308	Rv0358	14.3679	3.31459	9	9 cellular metabolic process (GO:0044237)	NDT	Yes
O06310	Rv0360c	15.7416	4.79614	11	11 small molecule metabolic process (GO:0044281)	NDT	Yes
O06311	Rv0361	14.4492	3.42288	9	9 cellular metabolic process (GO:0044237)	NDT	No
O06312	mgtE	15.8629	3.1436	9	9 cellular metabolic process (GO:0044237)	NDT	No
O06315	Rv0365c	15.557	2.80449	9	9 cellular metabolic process (GO:0044237)	NDT	No
O06334	mhpE	14.4594	5.69265	11	11 small molecule metabolic process (GO:0044281)	NDT	No
O06335	ilvB2	14.0652	6.13326	11	11 small molecule metabolic process (GO:0044281)	NDT	No
O06336	Rv3471c	15.2895	6.12855	11	11 small molecule metabolic process (GO:0044281)	NDT	No
O06342	Rv3479	15.805	4.5141	10	10 cellular lipid metabolic process (GO:0044255)	NDT	No
O06348	Rv3485c	15.9104	3.91411	10	10 cellular lipid metabolic process (GO:0044255)	NDT	Yes
O06349	Rv3486	15.91	1.81803	5	5 gene expression (GO:0010467)	NDT	No
O06350	lipF	15.8646	6.22486	11	11 small molecule metabolic process (GO:0044281)	NDT	No
O06359	Rv3649	14.1815	0.400195	1	1 aminoglycan biosynthetic process (GO:0006023)	NDT	No
O06363	Rv3644c	13.6154	0.389783	1	1 aminoglycan biosynthetic process (GO:0006023)	NDT	Yes
O06376	Rv3631	15.1463	2.85293	9	9 cellular metabolic process (GO:0044237)	NDT	No
O06380	Rv3627c	15.0418	0.301194	1	1 aminoglycan biosynthetic process (GO:0006023)	NDT	No
O06381	Rv3626c	15.5504	0.301059	1	1 aminoglycan biosynthetic process (GO:0006023)	NDT	No
O06391	Rv0525	14.8257	5.70973	11	11 small molecule metabolic process (GO:0044281)	NDT	No
O06392	Rv0526	14.8278	5.70986	11	11 small molecule metabolic process (GO:0044281)	NDT	No
O06393	ccsA	15.0348	5.70913	11	11 small molecule metabolic process (GO:0044281)	NDT	No
O06394	Rv0528	14.8485	5.70966	11	11 small molecule metabolic process (GO:0044281)	NDT	No
O06396	Rv0530	15.7979	5.70858	11	11 small molecule metabolic process (GO:0044281)	NDT	No
O06397	Rv0531	14.714	3.40407	9	9 cellular metabolic process (GO:0044237)	NDT	No
O06401	mtnP	14.9303	2.85258	9	9 cellular metabolic process (GO:0044237)	NDT	No
O06404	Rv0538	14.2106	3.58562	9	9 cellular metabolic process (GO:0044237)	NDT	No
O06406	Rv0540	15.2678	2.85277	9	9 cellular metabolic process (GO:0044237)	NDT	No
O06407	Rv0541c	15.0173	2.85257	9	9 cellular metabolic process (GO:0044237)	NDT	No
O06409	Rv0543c	15.7628	3.46004	9	9 cellular metabolic process (GO:0044237)	NDT	No
O06410	Rv0544c	15.4454	3.45888	9	9 cellular metabolic process (GO:0044237)	NDT	No
O06412	Rv0546c	15.5684	3.83219	10	10 cellular lipid metabolic process (GO:0044255)	NDT	No
O06413	Rv0547c	15.2076	3.83379	10	10 cellular lipid metabolic process (GO:0044255)	NDT	Yes
O06418	Rv0552	15.0235	5.7918	11	11 small molecule metabolic process (GO:0044281)	NDT	No
O06422	Rv0556	12.8824	3.31353	9	9 cellular metabolic process (GO:0044237)	NDT	Yes
O06428	grcC1	14.9942	5.84413	11	11 small molecule metabolic process (GO:0044281)	NDT	No
O06538	Rv1138c	15.2399	5.94662	11	11 small molecule metabolic process (GO:0044281)	NDT	No
O06539	Rv1139c	15.3324	5.90715	11	11 small molecule metabolic process (GO:0044281)	NDT	No
O06541	echA11	12.7603	4.29379	10	10 cellular lipid metabolic process (GO:0044255)	NDT	Yes
O06546	mmpL13b	15.4142	4.22067	10	10 cellular lipid metabolic process (GO:0044255)	NDT	Yes
O06547	Rv1147	15.7859	5.87949	11	11 small molecule metabolic process (GO:0044281)	NDT	No
O06550	Rv1152	15.7323	5.88168	11	11 small molecule metabolic process (GO:0044281)	NDT	No
O06551	omt	15.3756	4.99852	11	11 small molecule metabolic process (GO:0044281)	NDT	Yes
O06552	Rv1154c	15.9152	4.99891	11	11 small molecule metabolic process (GO:0044281)	NDT	No
O06553	Rv1155	15.0998	5.21262	11	11 small molecule metabolic process (GO:0044281)	NDT	No
O06554	Rv1156	15.6814	0.978871	4	4 DNA metabolic process (GO:0006259)	NDT	No
O06555	Rv1157c	14.5951	3.4371	9	9 cellular metabolic process (GO:0044237)	NDT	No
O06556	Rv1158c	15.9311	3.4369	9	9 cellular metabolic process (GO:0044237)	NDT	No
O06560	narH	14.5653	5.91523	11	11 small molecule metabolic process (GO:0044281)	NDT	No
O06561	narJ	15.2457	5.91425	11	11 small molecule metabolic process (GO:0044281)	NDT	No
O06562	narI	14.996	5.91779	11	11 small molecule metabolic process (GO:0044281)	NDT	No
O06563	typA	15.3444	5.91953	11	11 small molecule metabolic process (GO:0044281)	NDT	No
O06567	Rv1115	15.345	3.63688	9	9 cellular metabolic process (GO:0044237)	NDT	No
O06574	gnd2	15.2031	5.19383	11	11 small molecule metabolic process (GO:0044281)	NDT	No
O06576	ephC	15.7961	3.56457	9	9 cellular metabolic process (GO:0044237)	NDT	No
O06577	Rv1125	15.6162	3.56465	9	9 cellular metabolic process (GO:0044237)	NDT	No
O06578	Rv1126c	15.6946	5.15934	11	11 small molecule metabolic process (GO:0044281)	NDT	No
O06579	ppdK	9.50686	5.18022	11	11 small molecule metabolic process (GO:0044281)	NDT	Yes
O06582	prpD	15.5471	5.10424	11	11 small molecule metabolic process (GO:0044281)	NDT	Yes
O06583	Rv1132	15.5338	4.88428	11	11 small molecule metabolic process (GO:0044281)	NDT	No
O06592	Rv1598c	15.8861	5.73527	11	11 small molecule metabolic process (GO:0044281)	NDT	No
O06593	Rv1597	15.3549	2.73651	9	9 cellular metabolic process (GO:0044237)	NDT	Yes
O06597	Rv1593c	15.3555	2.73815	9	9 cellular metabolic process (GO:0044237)	NDT	No
O06613	Rv1577c	15.6873	2.93017	9	9 cellular metabolic process (GO:0044237)	NDT	No
O06619	Rv1571	15.2046	5.53974	11	11 small molecule metabolic process (GO:0044281)	NDT	No
O06624	Rv1566c	15.7948	6.28193	11	11 small molecule metabolic process (GO:0044281)	NDT	No
O06625	Rv1565c	15.4394	5.01161	11	11 small molecule metabolic process (GO:0044281)	NDT	No
O06633	Rv0801	15.6868	5.37148	11	11 small molecule metabolic process (GO:0044281)	NDT	No
O06769	Rv0669c	15.9124	2.22159	6	6 establishment of protein localization (GO:0045184)	NDT	No
O06773	Rv0666	15.9303	3.16605	9	9 cellular metabolic process (GO:0044237)	NDT	No
O06777	vapB7	15.9299	0.53357	2	2 regulation of growth (GO:0040008)	NDT	No
O06779	mazE2	15.1858	0.51842	2	2 regulation of growth (GO:0040008)	NDT	No
O06781	Rv0658c	15.884	3.45335	9	9 cellular metabolic process (GO:0044237)	NDT	No
O06787	Rv1744c	15.8775	4.60545	10	10 cellular lipid metabolic process (GO:0044255)	NDT	No
O06790	Rv1754c	15.491	3.37572	9	9 cellular metabolic process (GO:0044237)	NDT	No
O06793	cut1	15.6975	3.0423	9	9 cellular metabolic process (GO:0044237)	NDT	No
O06800	Rv1767	14.9978	2.7642	9	9 cellular metabolic process (GO:0044237)	NDT	No
O06802	Rv1769	15.188	5.69942	11	11 small molecule metabolic process (GO:0044281)	NDT	No
O06803	Rv1770	15.4123	2.99547	9	9 cellular metabolic process (GO:0044237)	NDT	No
O06805	Rv1772	15.3437	3.00697	9	9 cellular metabolic process (GO:0044237)	NDT	Yes
O06813	opcA	15.3496	5.19002	11	11 small molecule metabolic process (GO:0044281)	NDT	No
O06815	Rv1444c	15.7095	5.19025	11	11 small molecule metabolic process (GO:0044281)	NDT	No
O06817	bisC	15.3476	5.97091	11	11 small molecule metabolic process (GO:0044281)	NDT	No
O06823	Rv1435c	14.3346	2.78943	9	9 cellular metabolic process (GO:0044237)	NDT	No
O06826	Rv1432	15.6136	1.11481	4	4 DNA metabolic process (GO:0006259)	NDT	No
O06827	Rv1431	15.5499	1.11556	4	4 DNA metabolic process (GO:0006259)	NDT	No
O07166	Rv3300c	15.7935	5.80334	11	11 small molecule metabolic process (GO:0044281)	NDT	Yes
O07171	Rv0121c	15.2464	5.2126	11	11 small molecule metabolic process (GO:0044281)	NDT	No
O07175	pepA	15.5298	3.21336	9	9 cellular metabolic process (GO:0044237)	NDT	No
O07177	mak	14.4302	5.01756	11	11 small molecule metabolic process (GO:0044281)	NDT	No
O07178	Rv0457c	15.8583	4.51644	10	10 cellular lipid metabolic process (GO:0044255)	NDT	No
O07179	echA2	12.594	4.2633	10	10 cellular lipid metabolic process (GO:0044255)	NDT	Yes
O07191	Rv2689c	15.5668	1.56154	5	5 gene expression (GO:0010467)	NDT	Yes
O07196	Rv2694c	15.0623	0.961734	4	4 DNA metabolic process (GO:0006259)	NDT	No
O07206	Rv2705c	15.9295	1.0143	4	4 DNA metabolic process (GO:0006259)	NDT	No
O07207	Rv2706c	15.8142	1.01347	4	4 DNA metabolic process (GO:0006259)	NDT	No
O07226	Rv0299	14.9558	0.513313	2	2 regulation of growth (GO:0040008)	NDT	No
O07227	vapB2	15.2486	0.517507	2	2 regulation of growth (GO:0040008)	NDT	No
O07233	Rv0306	15.7076	5.93519	11	11 small molecule metabolic process (GO:0044281)	NDT	No
O07234	Rv0307c	14.9417	3.66149	9	9 cellular metabolic process (GO:0044237)	NDT	No
O07235	Rv0308	15.9267	5.3623	11	11 small molecule metabolic process (GO:0044281)	NDT	No
O07236	Rv0309	15.7313	0.00289855	11	11 small molecule metabolic process (GO:0044281)	NDT	No
O07237	Rv0310c	14.8657	5.73824	11	11 small molecule metabolic process (GO:0044281)	NDT	No
O07238	Rv0311	14.5211	4.89065	11	11 small molecule metabolic process (GO:0044281)	NDT	No
O07239	Rv0312	13.9672	4.3094	10	10 cellular lipid metabolic process (GO:0044255)	NDT	Yes
O07241	Rv0314c	13.86	3.59235	9	9 cellular metabolic process (GO:0044237)	NDT	No
O07242	Rv0315	15.3026	3.646	9	9 cellular metabolic process (GO:0044237)	NDT	Yes
O07243	Rv0316	15.5157	2.94429	9	9 cellular metabolic process (GO:0044237)	NDT	No
O07244	glpQ2	15.6256	6.05404	11	11 small molecule metabolic process (GO:0044281)	NDT	No
O07246	Rv0320	15.6292	3.63732	9	9 cellular metabolic process (GO:0044237)	NDT	No
O07248	udgA	14.4935	2.86648	9	9 cellular metabolic process (GO:0044237)	NDT	Yes
O07252	Rv0328	15.9291	2.83294	9	9 cellular metabolic process (GO:0044237)	NDT	No
O07253	Rv0329c	15.5883	1.37904	5	5 gene expression (GO:0010467)	NDT	Yes
O07254	Rv0330c	14.7951	2.83279	9	9 cellular metabolic process (GO:0044237)	NDT	No
O07255	Rv0331	15.4198	6.15178	11	11 small molecule metabolic process (GO:0044281)	NDT	No
O07256	Rv0332	15.9252	2.87331	9	9 cellular metabolic process (GO:0044237)	NDT	No
O07257	Rv2059	15.4646	1.76441	5	5 gene expression (GO:0010467)	NDT	No
O07408	Rv0163	15.9008	3.91552	10	10 cellular lipid metabolic process (GO:0044255)	NDT	Yes
O07412	yrbE1A	14.2354	3.55156	9	9 cellular metabolic process (GO:0044237)	NDT	No
O07416	mce1D	14.1573	3.55065	9	9 cellular metabolic process (GO:0044237)	NDT	No
O07417	lprK	14.2802	3.5509	9	9 cellular metabolic process (GO:0044237)	NDT	No
O07419	Rv0175	12.2475	3.4995	9	9 cellular metabolic process (GO:0044237)	NDT	No
O07420	Rv0176	13.4134	3.50651	9	9 cellular metabolic process (GO:0044237)	NDT	No
O07421	Rv0177	11.9868	3.49877	9	9 cellular metabolic process (GO:0044237)	NDT	No
O07422	Rv0178	12.3163	3.49146	9	9 cellular metabolic process (GO:0044237)	NDT	No
O07423	lprO	14.6065	3.59611	9	9 cellular metabolic process (GO:0044237)	NDT	No
O07424	Rv0180c	15.0849	3.57269	9	9 cellular metabolic process (GO:0044237)	NDT	No
O07427	Rv0183	15.1047	3.39916	9	9 cellular metabolic process (GO:0044237)	NDT	No
O07428	Rv0184	14.9102	3.40763	9	9 cellular metabolic process (GO:0044237)	NDT	No
O07429	Rv0185	15.0957	3.40714	9	9 cellular metabolic process (GO:0044237)	NDT	No
O07430	bglS	15.3769	3.41075	9	9 cellular metabolic process (GO:0044237)	NDT	Yes
O07431	Rv0187	15.797	4.9983	11	11 small molecule metabolic process (GO:0044281)	NDT	No
O07432	Rv0188	15.8857	2.79608	9	9 cellular metabolic process (GO:0044237)	NDT	No
O07434	ricR	15.1589	5.98389	11	11 small molecule metabolic process (GO:0044281)	NDT	No
O07436	Rv0192	15.9283	5.82202	11	11 small molecule metabolic process (GO:0044281)	NDT	No
O07721	fadB5	15.4204	3.51919	9	9 cellular metabolic process (GO:0044237)	NDT	Yes
O07726	Rv1906c	14.6954	3.51808	9	9 cellular metabolic process (GO:0044237)	NDT	No
O07728	Rv1904	15.2593	3.62266	9	9 cellular metabolic process (GO:0044237)	NDT	No
O07729	Rv1903	15.3284	3.51819	9	9 cellular metabolic process (GO:0044237)	NDT	No
O07730	nanT	15.9108	4.44688	10	10 cellular lipid metabolic process (GO:0044255)	NDT	No
O07732	lipJ	15.3973	5.71441	11	11 small molecule metabolic process (GO:0044281)	NDT	No
O07738	Rv1894c	15.2091	3.91184	10	10 cellular lipid metabolic process (GO:0044255)	NDT	Yes
O07739	Rv1893	15.7926	3.66427	9	9 cellular metabolic process (GO:0044237)	NDT	No
O07740	Rv1892	15.4758	3.66403	9	9 cellular metabolic process (GO:0044237)	NDT	No
O07741	Rv1891	12.8471	3.48653	9	9 cellular metabolic process (GO:0044237)	NDT	No
O07744	Rv1888c	15.7435	1.11667	4	4 DNA metabolic process (GO:0006259)	NDT	No
O07745	Rv1887	13.4278	3.58027	9	9 cellular metabolic process (GO:0044237)	NDT	No
O07747	rpfC	15.4741	3.0489	9	9 cellular metabolic process (GO:0044237)	NDT	No
O07748	Rv1883c	15.7444	3.90018	10	10 cellular lipid metabolic process (GO:0044255)	NDT	No
O07749	Rv1882c	15.7195	3.90005	10	10 cellular lipid metabolic process (GO:0044255)	NDT	Yes
O07750	lppE	15.9279	3.89972	10	10 cellular lipid metabolic process (GO:0044255)	NDT	No
O07751	Rv1879	15.4079	5.7613	11	11 small molecule metabolic process (GO:0044281)	NDT	No
O07752	glnA3	13.6184	5.87006	11	11 small molecule metabolic process (GO:0044281)	NDT	Yes
O07754	Rv1875	14.8995	5.76465	11	11 small molecule metabolic process (GO:0044281)	NDT	No
O07755	Rv1874	15.5679	5.76512	11	11 small molecule metabolic process (GO:0044281)	NDT	No
O07756	Rv1873	15.9271	5.22972	11	11 small molecule metabolic process (GO:0044281)	NDT	No
O07771	Rv0607	15.7801	0.537204	2	2 regulation of growth (GO:0040008)	NDT	No
O07775	Rv0603	15.4117	5.3623	11	11 small molecule metabolic process (GO:0044281)	NDT	No
O07776	tcrA	14.8916	4.37286	10	10 cellular lipid metabolic process (GO:0044255)	NDT	No
O07779	vapB27	15.6789	0.533529	2	2 regulation of growth (GO:0040008)	NDT	No
O07783	vapC4	14.1287	0.532392	2	2 regulation of growth (GO:0040008)	NDT	No
O07784	mce2F	14.604	4.48131	10	10 cellular lipid metabolic process (GO:0044255)	NDT	No
O07790	yrbE2B	14.6078	4.47482	10	10 cellular lipid metabolic process (GO:0044255)	NDT	No
O07801	chp1	15.0296	3.53007	9	9 cellular metabolic process (GO:0044237)	NDT	No
O07804	Rv3819	14.4198	3.59432	9	9 cellular metabolic process (GO:0044237)	NDT	No
O07806	Rv3817	15.7379	3.39044	9	9 cellular metabolic process (GO:0044237)	NDT	Yes
O07809	Rv3814c	15.696	3.24315	9	9 cellular metabolic process (GO:0044237)	NDT	No
O07810	Rv3813c	15.7908	3.24408	9	9 cellular metabolic process (GO:0044237)	NDT	Yes
O08343	tatD	15.2239	1.39567	5	5 gene expression (GO:0010467)	NDT	Yes
O08377	Rv1534	15.7205	5.9656	11	11 small molecule metabolic process (GO:0044281)	NDT	No
O08446	Rv0324	15.5947	0.00794021	11	11 small molecule metabolic process (GO:0044281)	NDT	No
O33177	Rv1774	15.7904	2.76187	9	9 cellular metabolic process (GO:0044237)	NDT	No
O33179	Rv1776c	15.5332	4.88501	11	11 small molecule metabolic process (GO:0044281)	NDT	No
O33182	Rv1680	15.6941	5.71909	11	11 small molecule metabolic process (GO:0044281)	NDT	No
O33183	moeX	15.027	5.71619	11	11 small molecule metabolic process (GO:0044281)	NDT	No
O33184	Rv1682	15.0774	3.37565	9	9 cellular metabolic process (GO:0044237)	NDT	Yes
O33185	Rv1683	14.4949	3.88691	10	10 cellular lipid metabolic process (GO:0044255)	NDT	Yes
O33186	Rv1684	15.2874	3.22503	9	9 cellular metabolic process (GO:0044237)	NDT	No
O33187	Rv1685c	15.7899	5.99427	11	11 small molecule metabolic process (GO:0044281)	NDT	No
O33188	Rv1686c	15.7033	5.99396	11	11 small molecule metabolic process (GO:0044281)	NDT	No
O33192	lprJ	13.319	3.53764	9	9 cellular metabolic process (GO:0044237)	NDT	Yes
O33193	Rv1691	13.9628	1.19637	4	4 DNA metabolic process (GO:0006259)	NDT	Yes
O33194	Rv1692	15.116	1.16616	4	4 DNA metabolic process (GO:0006259)	NDT	Yes
O33195	Rv1693	15.0094	3.45715	9	9 cellular metabolic process (GO:0044237)	NDT	Yes
O33198	Rv1697	15.8853	5.98272	11	11 small molecule metabolic process (GO:0044281)	NDT	No
O33203	cycA	15.7393	0.250055	1	1 aminoglycan biosynthetic process (GO:0006023)	DT	Yes
O33206	Rv1707	15.0555	2.10987	6	6 establishment of protein localization (GO:0045184)	NDT	No
O33208	scpA	15.1233	2.10957	6	6 establishment of protein localization (GO:0045184)	NDT	No
O33222	Rv1226c	15.9208	5.8329	11	11 small molecule metabolic process (GO:0044281)	NDT	No
O33223	Rv1227c	15.2305	5.83342	11	11 small molecule metabolic process (GO:0044281)	NDT	No
O33224	lpqX	15.7148	3.66938	9	9 cellular metabolic process (GO:0044237)	NDT	No
O33229	fadE20	13.5815	4.10469	10	10 cellular lipid metabolic process (GO:0044255)	NDT	Yes
O33230	hflX	14.478	1.50742	5	5 gene expression (GO:0010467)	NDT	No
O33234	Rv2729c	15.789	4.57904	10	10 cellular lipid metabolic process (GO:0044255)	NDT	Yes
O33237	Rv2732c	14.1325	3.31776	9	9 cellular metabolic process (GO:0044237)	NDT	No
O33248	Rv2113	15.6515	3.01049	9	9 cellular metabolic process (GO:0044237)	NDT	No
O33249	Rv2114	15.3529	3.33293	9	9 cellular metabolic process (GO:0044237)	NDT	No
O33252	Rv2117	15.2909	3.77619	9	9 cellular metabolic process (GO:0044237)	NDT	No
O33254	Rv2119	15.9256	1.04568	4	4 DNA metabolic process (GO:0006259)	NDT	No
O33255	Rv2120c	15.7939	4.59253	10	10 cellular lipid metabolic process (GO:0044255)	NDT	No
O33259	metH	11.6815	6.15753	11	11 small molecule metabolic process (GO:0044281)	NDT	Yes
O33260	Rv2125	15.3743	3.22507	9	9 cellular metabolic process (GO:0044237)	NDT	No
O33262	Rv2128	15.4968	3.6174	9	9 cellular metabolic process (GO:0044237)	NDT	No
O33268	Rv0338c	14.73	5.51622	11	11 small molecule metabolic process (GO:0044281)	NDT	Yes
O33269	Rv0339c	15.265	3.00979	9	9 cellular metabolic process (GO:0044237)	NDT	Yes
O33270	Rv0340	14.7491	3.01019	9	9 cellular metabolic process (GO:0044237)	NDT	Yes
O33271	Rv1742	15.5862	2.75538	9	9 cellular metabolic process (GO:0044237)	NDT	No
O33272	Rv2969c	15.625	5.71205	11	11 small molecule metabolic process (GO:0044281)	NDT	No
O33273	Rv0333	15.8098	2.87373	9	9 cellular metabolic process (GO:0044237)	NDT	Yes
O33282	Rv2739c	15.7261	0.23243	1	1 aminoglycan biosynthetic process (GO:0006023)	NDT	No
O33283	ephG	15.9248	0.232419	1	1 aminoglycan biosynthetic process (GO:0006023)	NDT	No
O33289	argA	14.7843	6.02259	11	11 small molecule metabolic process (GO:0044281)	NDT	No
O33291	Rv2749	14.8184	2.79465	9	9 cellular metabolic process (GO:0044237)	NDT	No
O33298	hsdM	15.8072	1.16168	4	4 DNA metabolic process (GO:0006259)	NDT	No
O33309	Rv2767c	15.9244	5.76936	11	11 small molecule metabolic process (GO:0044281)	NDT	No
O33313	Rv2771c	15.8177	5.52609	11	11 small molecule metabolic process (GO:0044281)	NDT	No
O33316	Rv2774c	15.8181	5.52541	11	11 small molecule metabolic process (GO:0044281)	NDT	No
O33317	Rv2775	15.6755	0.407276	1	1 aminoglycan biosynthetic process (GO:0006023)	NDT	No
O33319	Rv2777c	15.2881	2.75516	9	9 cellular metabolic process (GO:0044237)	NDT	No
O33321	Rv2779c	15.8562	5.96945	11	11 small molecule metabolic process (GO:0044281)	NDT	No
O33333	Rv2791c	15.5581	1.00163	4	4 DNA metabolic process (GO:0006259)	NDT	No
O33336	pptT	15.1305	5.40876	11	11 small molecule metabolic process (GO:0044281)	NDT	No
O33341	Rv2859c	15.8089	0.98481	4	4 DNA metabolic process (GO:0006259)	NDT	No
O33346	Rv2864c	15.327	0.300399	1	1 aminoglycan biosynthetic process (GO:0006023)	NDT	Yes
O33358	Rv0513	15.6266	5.95969	11	11 small molecule metabolic process (GO:0044281)	NDT	No
O33359	Rv0514	13.2951	3.59383	9	9 cellular metabolic process (GO:0044237)	NDT	No
O33361	OprA	13.2911	3.61994	9	9 cellular metabolic process (GO:0044237)	NDT	No
O33362	Rv0517	15.7605	3.59049	9	9 cellular metabolic process (GO:0044237)	NDT	No
O33363	Rv0518	15.0563	3.59085	9	9 cellular metabolic process (GO:0044237)	NDT	No
O33365	Rv0520	15.4345	1.26373	4	4 DNA metabolic process (GO:0006259)	NDT	Yes
O50377	Rv3346c	15.5377	3.40315	9	9 cellular metabolic process (GO:0044237)	NDT	No
O50388	Rv3359	15.8081	0.51781	2	2 regulation of growth (GO:0040008)	NDT	No
O50391	Rv3362c	15.0665	2.75557	9	9 cellular metabolic process (GO:0044237)	NDT	No
O50392	Rv3363c	15.6338	2.75712	9	9 cellular metabolic process (GO:0044237)	NDT	No
O50393	Rv3364c	15.2964	2.71306	9	9 cellular metabolic process (GO:0044237)	NDT	No
O50394	spoU	15.7642	1.24066	4	4 DNA metabolic process (GO:0006259)	NDT	No
O50398	Rv3369	15.0891	5.21288	11	11 small molecule metabolic process (GO:0044281)	NDT	No
O50406	Rv3377c	15.2565	4.6062	10	10 cellular lipid metabolic process (GO:0044255)	NDT	No
O50408	dxs2	14.8847	4.60129	10	10 cellular lipid metabolic process (GO:0044255)	NDT	No
O50417	acrA1	14.5347	3.84461	10	10 cellular lipid metabolic process (GO:0044255)	NDT	Yes
O50418	iunH	14.6141	2.75452	9	9 cellular metabolic process (GO:0044237)	NDT	No
O50419	Rv3394c	15.0749	0.380205	1	1 aminoglycan biosynthetic process (GO:0006023)	NDT	No
O50423	Rv1167c	15.8076	3.57455	9	9 cellular metabolic process (GO:0044237)	NDT	No
O50427	Rv1171	15.6917	3.33863	9	9 cellular metabolic process (GO:0044237)	NDT	No
O50430	TB8.4	15.4061	3.63507	9	9 cellular metabolic process (GO:0044237)	NDT	No
O50431	fadH	14.5887	5.90925	11	11 small molecule metabolic process (GO:0044281)	NDT	No
O50432	Rv1176c	15.7486	5.4386	11	11 small molecule metabolic process (GO:0044281)	NDT	No
O50433	fdxC	14.8423	5.45008	11	11 small molecule metabolic process (GO:0044281)	NDT	Yes
O50435	Rv1179c	15.924	2.9798	9	9 cellular metabolic process (GO:0044237)	NDT	No
O50440	chp2	14.6191	3.52687	9	9 cellular metabolic process (GO:0044237)	NDT	No
O50442	Rv1186c	15.8067	5.87682	11	11 small molecule metabolic process (GO:0044281)	NDT	No
O50443	rocA	13.771	5.87151	11	11 small molecule metabolic process (GO:0044281)	NDT	Yes
O50444	Rv1188	15.1518	5.87803	11	11 small molecule metabolic process (GO:0044281)	NDT	No
O50451	Rv1234	15.449	5.9771	11	11 small molecule metabolic process (GO:0044281)	NDT	No
O50455	corA	15.8791	2.7653	9	9 cellular metabolic process (GO:0044237)	NDT	No
O50456	vapB33	15.8951	0.532864	2	2 regulation of growth (GO:0040008)	NDT	No
O50459	lpqZ	15.6152	5.82415	11	11 small molecule metabolic process (GO:0044281)	NDT	No
O50462	relB	15.5867	0.540396	2	2 regulation of growth (GO:0040008)	NDT	No
O50464	Rv1249c	15.648	3.38863	9	9 cellular metabolic process (GO:0044237)	NDT	No
O50466	Rv1251c	14.5899	0.406929	1	1 aminoglycan biosynthetic process (GO:0006023)	NDT	No
O53146	qor	15.8063	5.85363	11	11 small molecule metabolic process (GO:0044281)	NDT	Yes
O53147	Rv1455	15.761	5.85376	11	11 small molecule metabolic process (GO:0044281)	NDT	No
O53148	Rv1456c	14.8068	5.6355	11	11 small molecule metabolic process (GO:0044281)	NDT	No
O53149	Rv1458c	15.3542	4.21912	10	10 cellular lipid metabolic process (GO:0044255)	NDT	No
O53150	Rv1459c	14.739	3.23807	9	9 cellular metabolic process (GO:0044237)	NDT	Yes
O53151	Rv1460	15.1781	4.35708	10	10 cellular lipid metabolic process (GO:0044255)	NDT	No
O53154	Rv1463	15.1658	4.35898	10	10 cellular lipid metabolic process (GO:0044255)	NDT	No
O53156	Rv1465	14.8121	4.3575	10	10 cellular lipid metabolic process (GO:0044255)	NDT	No
O53157	Rv1466	15.3646	4.35733	10	10 cellular lipid metabolic process (GO:0044255)	NDT	No
O53165	Rv1474c	15.7181	3.76105	9	9 cellular metabolic process (GO:0044237)	NDT	No
O53166	acn	13.6305	5.10552	11	11 small molecule metabolic process (GO:0044281)	NDT	Yes
O53167	Rv1476	14.2785	3.40749	9	9 cellular metabolic process (GO:0044237)	NDT	No
O53168	ripA	14.6303	0.279028	1	1 aminoglycan biosynthetic process (GO:0006023)	NDT	Yes
O53173	Rv2446c	14.3616	3.30935	9	9 cellular metabolic process (GO:0044237)	NDT	Yes
O53177	rpfE	15.9232	0.278891	1	1 aminoglycan biosynthetic process (GO:0006023)	NDT	No
O53178	Rv2451	15.8869	4.59341	10	10 cellular lipid metabolic process (GO:0044255)	NDT	No
O53179	Rv2452c	15.7449	5.28385	11	11 small molecule metabolic process (GO:0044281)	NDT	No
O53181	korB	12.3067	5.28414	11	11 small molecule metabolic process (GO:0044281)	NDT	Yes
O53182	korA	8.46739	5.48748	11	11 small molecule metabolic process (GO:0044281)	NDT	Yes
O53185	mmuM	14.9332	6.19458	11	11 small molecule metabolic process (GO:0044281)	NDT	No
O53193	Rv2466c	15.1392	6.23604	11	11 small molecule metabolic process (GO:0044281)	NDT	Yes
O53196	Rv2469c	15.3634	5.36801	11	11 small molecule metabolic process (GO:0044281)	NDT	No
O53198	aglA	15.2543	5.01296	11	11 small molecule metabolic process (GO:0044281)	NDT	No
O53203	gdh	13.1584	5.8649	11	11 small molecule metabolic process (GO:0044281)	NDT	Yes
O53205	Rv2478c	14.9063	1.19889	4	4 DNA metabolic process (GO:0006259)	NDT	Yes
O53206	Rv2481c	15.6858	6.27318	11	11 small molecule metabolic process (GO:0044281)	NDT	No
O53213	Rv2488c	14.7082	4.54824	10	10 cellular lipid metabolic process (GO:0044255)	NDT	No
O53214	Rv2489c	15.9224	4.54851	10	10 cellular lipid metabolic process (GO:0044255)	NDT	No
O53219	vapC38	15.4484	0.533815	2	2 regulation of growth (GO:0040008)	NDT	No
O53222	Rv2517c	15.6621	5.88176	11	11 small molecule metabolic process (GO:0044281)	NDT	No
O53240	Rv2991	15.2493	5.21295	11	11 small molecule metabolic process (GO:0044281)	NDT	No
O53246	lppY	15.8729	4.23293	10	10 cellular lipid metabolic process (GO:0044255)	NDT	No
O53254	Rv3007c	14.8697	5.71616	11	11 small molecule metabolic process (GO:0044281)	NDT	No
O53260	Rv3013	15.3156	6.16546	11	11 small molecule metabolic process (GO:0044281)	NDT	No
O53281	Rv3034c	15.0461	5.00154	11	11 small molecule metabolic process (GO:0044281)	NDT	No
O53287	Rv3040c	15.2985	6.23044	11	11 small molecule metabolic process (GO:0044281)	NDT	No
O53289	serB2	13.7657	6.17718	11	11 small molecule metabolic process (GO:0044281)	NDT	Yes
O53291	fecB	15.8302	3.38542	9	9 cellular metabolic process (GO:0044237)	NDT	No
O53298	Rv3081	15.7913	3.5298	9	9 cellular metabolic process (GO:0044237)	NDT	No
O53310	Rv3160c	15.8028	5.73922	11	11 small molecule metabolic process (GO:0044281)	NDT	No
O53311	Rv3161c	15.1534	5.73864	11	11 small molecule metabolic process (GO:0044281)	NDT	No
O53312	Rv3162c	15.1674	5.73986	11	11 small molecule metabolic process (GO:0044281)	NDT	No
O53313	Rv3163c	15.5814	5.74042	11	11 small molecule metabolic process (GO:0044281)	NDT	No
O53314	moxR3	15.5809	5.74036	11	11 small molecule metabolic process (GO:0044281)	NDT	No
O53315	Rv3165c	15.3196	5.74057	11	11 small molecule metabolic process (GO:0044281)	NDT	No
O53316	Rv3166c	15.5803	5.74023	11	11 small molecule metabolic process (GO:0044281)	NDT	No
O53319	Rv3169	15.1873	4.88764	11	11 small molecule metabolic process (GO:0044281)	NDT	No
O53323	Rv3173c	15.7917	5.79833	11	11 small molecule metabolic process (GO:0044281)	NDT	No
O53324	Rv3174	15.4788	5.79849	11	11 small molecule metabolic process (GO:0044281)	NDT	Yes
O53327	Rv3177	15.8704	5.72748	11	11 small molecule metabolic process (GO:0044281)	NDT	Yes
O53328	Rv3178	15.7337	1.26687	4	4 DNA metabolic process (GO:0006259)	NDT	Yes
O53334	Rv3188	15.4259	2.79988	9	9 cellular metabolic process (GO:0044237)	NDT	No
O53335	Rv3189	15.2217	2.80033	9	9 cellular metabolic process (GO:0044237)	NDT	No
O53336	Rv3190c	14.3019	2.81968	9	9 cellular metabolic process (GO:0044237)	NDT	No
O53337	Rv3191c	15.8625	5.32517	11	11 small molecule metabolic process (GO:0044281)	NDT	No
O53340	Rv3194c	15.7957	0.886448	3	3 regulation of RNA metabolic process (GO:0051252)	NDT	No
O53341	Rv3195	14.9779	0.886759	3	3 regulation of RNA metabolic process (GO:0051252)	NDT	Yes
O53342	Rv3196	15.3827	6.14097	11	11 small molecule metabolic process (GO:0044281)	NDT	No
O53346	Rv3200c	15.2522	1.00724	4	4 DNA metabolic process (GO:0006259)	NDT	No
O53347	Rv3201c	14.6669	1.00609	4	4 DNA metabolic process (GO:0006259)	NDT	No
O53348	Rv3202c	14.6765	1.00536	4	4 DNA metabolic process (GO:0006259)	NDT	No
O53351	Rv3258c	15.5782	5.99472	11	11 small molecule metabolic process (GO:0044281)	NDT	No
O53352	Rv3259	15.9212	5.99489	11	11 small molecule metabolic process (GO:0044281)	NDT	No
O53360	pmmB	15.0374	5.08964	11	11 small molecule metabolic process (GO:0044281)	NDT	No
O53361	sapM	15.1087	3.04323	9	9 cellular metabolic process (GO:0044237)	NDT	No
O53362	Rv3311	13.3539	3.32788	9	9 cellular metabolic process (GO:0044237)	NDT	No
O53368	sdhC	12.8107	5.528	11	11 small molecule metabolic process (GO:0044281)	NDT	Yes
O53369	sdhD	14.1073	5.53182	11	11 small molecule metabolic process (GO:0044281)	NDT	No
O53379	Rv3329	14.977	0.306468	1	1 aminoglycan biosynthetic process (GO:0006023)	NDT	No
O53380	dacB1	14.9724	0.300416	1	1 aminoglycan biosynthetic process (GO:0006023)	NDT	Yes
O53382	nagA	15.1888	0.305583	1	1 aminoglycan biosynthetic process (GO:0006023)	NDT	No
O53384	Rv3334	15.6414	5.44241	11	11 small molecule metabolic process (GO:0044281)	NDT	No
O53385	Rv3335c	15.9275	1.43912	5	5 gene expression (GO:0010467)	NDT	No
O53388	Rv3338	15.7042	3.4578	9	9 cellular metabolic process (GO:0044237)	NDT	No
O53398	Rv1050	15.9264	5.26773	11	11 small molecule metabolic process (GO:0044281)	NDT	No
O53404	Rv1056	15.8979	4.3854	10	10 cellular lipid metabolic process (GO:0044255)	NDT	No
O53405	Rv1057	15.8307	4.38507	10	10 cellular lipid metabolic process (GO:0044255)	NDT	No
O53408	Rv1060	15.7997	5.69872	11	11 small molecule metabolic process (GO:0044281)	NDT	No
O53409	Rv1061	15.8001	5.6989	11	11 small molecule metabolic process (GO:0044281)	NDT	No
O53410	Rv1062	15.0732	5.69976	11	11 small molecule metabolic process (GO:0044281)	NDT	No
O53413	Rv1065	15.8975	1.00843	4	4 DNA metabolic process (GO:0006259)	NDT	No
O53414	Rv1066	15.3397	1.00892	4	4 DNA metabolic process (GO:0006259)	NDT	No
O53417	Rv1069c	15.8537	4.02529	10	10 cellular lipid metabolic process (GO:0044255)	NDT	No
O53419	echA9	12.451	4.02515	10	10 cellular lipid metabolic process (GO:0044255)	NDT	Yes
O53423	Rv1075c	15.3237	5.3674	11	11 small molecule metabolic process (GO:0044281)	NDT	No
O53424	lipU	15.7388	3.75316	9	9 cellular metabolic process (GO:0044237)	NDT	No
O53429	Rv1081c	15.8971	3.32959	9	9 cellular metabolic process (GO:0044237)	NDT	No
O53431	Rv1083	14.8556	3.32951	9	9 cellular metabolic process (GO:0044237)	NDT	No
O53432	Rv1084	15.5066	5.70181	11	11 small molecule metabolic process (GO:0044281)	NDT	No
O53438	celA2b	15.8146	5.72522	11	11 small molecule metabolic process (GO:0044281)	NDT	No
O53444	Rv1096	15.1079	3.65285	9	9 cellular metabolic process (GO:0044237)	NDT	No
O53445	Rv1097c	15.1217	5.1182	11	11 small molecule metabolic process (GO:0044281)	NDT	No
O53448	Rv1100	15.3672	3.35658	9	9 cellular metabolic process (GO:0044237)	NDT	No
O53451	mazE3	15.5354	0.518777	2	2 regulation of growth (GO:0040008)	NDT	No
O53459	ychF	12.3258	1.43067	5	5 gene expression (GO:0010467)	NDT	Yes
O53461	Rv2015c	15.5899	3.59615	9	9 cellular metabolic process (GO:0044237)	NDT	No
O53463	Rv2017	15.5825	2.80689	9	9 cellular metabolic process (GO:0044237)	NDT	No
O53464	vapB45	14.9806	0.505756	2	2 regulation of growth (GO:0040008)	NDT	No
O53466	Rv2020c	15.8094	1.16031	4	4 DNA metabolic process (GO:0006259)	NDT	No
O53467	higA2	15.4794	2.79809	9	9 cellular metabolic process (GO:0044237)	NDT	No
O53468	higB2	15.2888	2.7972	9	9 cellular metabolic process (GO:0044237)	NDT	No
O53469	Rv2023c	15.8528	2.7983	9	9 cellular metabolic process (GO:0044237)	NDT	No
O53477	Rv2033c	15.2735	3.22544	9	9 cellular metabolic process (GO:0044237)	NDT	No
O53479	Rv2035	15.2224	2.80049	9	9 cellular metabolic process (GO:0044237)	NDT	No
O53480	Rv2036	15.2749	3.22519	9	9 cellular metabolic process (GO:0044237)	NDT	No
O53482	Rv2038c	14.9933	5.97949	11	11 small molecule metabolic process (GO:0044281)	NDT	No
O53483	Rv2039c	15.0287	5.97859	11	11 small molecule metabolic process (GO:0044281)	NDT	No
O53484	Rv2040c	15.3067	5.97838	11	11 small molecule metabolic process (GO:0044281)	NDT	No
O53485	Rv2041c	15.304	5.97841	11	11 small molecule metabolic process (GO:0044281)	NDT	No
O53486	Rv2042c	15.0322	5.97833	11	11 small molecule metabolic process (GO:0044281)	NDT	No
O53487	Rv2044c	15.8516	2.7201	9	9 cellular metabolic process (GO:0044237)	NDT	No
O53488	lipT	15.6681	1.11686	4	4 DNA metabolic process (GO:0006259)	NDT	No
O53489	lppI	14.7734	3.61173	9	9 cellular metabolic process (GO:0044237)	NDT	No
O53493	ppm1	15.0226	3.23121	9	9 cellular metabolic process (GO:0044237)	NDT	No
O53494	Rv2052c	15.8963	5.76975	11	11 small molecule metabolic process (GO:0044281)	NDT	No
O53495	fxsA	15.3659	5.76957	11	11 small molecule metabolic process (GO:0044281)	NDT	No
O53498	cobN	14.4123	5.94275	11	11 small molecule metabolic process (GO:0044281)	NDT	No
O53501	vapC37	14.8687	0.535475	2	2 regulation of growth (GO:0040008)	NDT	No
O53503	Rv2169c	14.8837	5.67242	11	11 small molecule metabolic process (GO:0044281)	NDT	No
O53504	Rv2170	14.8142	3.7587	9	9 cellular metabolic process (GO:0044237)	NDT	No
O53505	lppM	15.484	3.37229	9	9 cellular metabolic process (GO:0044237)	NDT	No
O53506	Rv2172c	14.2511	6.19914	11	11 small molecule metabolic process (GO:0044281)	NDT	No
O53507	idsA2	15.2557	4.60487	10	10 cellular lipid metabolic process (GO:0044255)	NDT	No
O53509	Rv2175c	15.8849	3.75744	9	9 cellular metabolic process (GO:0044237)	NDT	No
O53512	aroG	15.5835	4.97532	11	11 small molecule metabolic process (GO:0044281)	NDT	No
O53516	Rv2182c	14.7865	6.27005	11	11 small molecule metabolic process (GO:0044281)	NDT	No
O53517	Rv2183c	14.1722	3.42136	9	9 cellular metabolic process (GO:0044237)	NDT	No
O53518	Rv2184c	15.8507	6.26997	11	11 small molecule metabolic process (GO:0044281)	NDT	No
O53520	Rv2186c	14.5731	3.29138	9	9 cellular metabolic process (GO:0044237)	NDT	No
O53521	fadD15	15.8465	6.27153	11	11 small molecule metabolic process (GO:0044281)	NDT	Yes
O53527	Rv2253	14.9351	3.54211	9	9 cellular metabolic process (GO:0044237)	NDT	No
O53531	Rv2257c	15.8477	3.39347	9	9 cellular metabolic process (GO:0044237)	NDT	No
O53532	Rv2258c	15.8494	3.39396	9	9 cellular metabolic process (GO:0044237)	NDT	No
O53547	Rv3502c	14.2597	4.04289	10	10 cellular lipid metabolic process (GO:0044255)	NDT	Yes
O53554	ilvX	14.0794	5.23511	11	11 small molecule metabolic process (GO:0044281)	NDT	No
O53561	echA19	12.5088	4.15372	10	10 cellular lipid metabolic process (GO:0044255)	NDT	Yes
O53564	Rv3519	15.7228	4.89103	11	11 small molecule metabolic process (GO:0044281)	NDT	No
O53565	Rv3520c	15.2868	4.03594	10	10 cellular lipid metabolic process (GO:0044255)	NDT	Yes
O53566	Rv3521	14.7379	4.03827	10	10 cellular lipid metabolic process (GO:0044255)	NDT	No
O53567	ltp4	14.1796	4.04354	10	10 cellular lipid metabolic process (GO:0044255)	NDT	Yes
O53577	fadE35	13.9783	4.09969	10	10 cellular lipid metabolic process (GO:0044255)	NDT	Yes
O53580	fadD32	15.4004	5.42878	11	11 small molecule metabolic process (GO:0044281)	NDT	Yes
O53581	cut6	14.0672	3.26689	9	9 cellular metabolic process (GO:0044237)	NDT	Yes
O53582	aftB	13.7361	3.25981	9	9 cellular metabolic process (GO:0044237)	NDT	Yes
O53585	glfT2	14.4822	3.25564	9	9 cellular metabolic process (GO:0044237)	NDT	Yes
O53598	Rv3920c	15.0305	1.12334	4	4 DNA metabolic process (GO:0006259)	NDT	No
O53604	Rv0059	14.8174	2.80975	9	9 cellular metabolic process (GO:0044237)	NDT	No
O53605	Rv0060	15.8019	2.80929	9	9 cellular metabolic process (GO:0044237)	NDT	No
O53608	Rv0063	15.5873	3.54234	9	9 cellular metabolic process (GO:0044237)	NDT	No
O53611	icd2	14.4331	5.50792	11	11 small molecule metabolic process (GO:0044281)	NDT	No
O53612	Rv0067c	15.8558	0.306292	1	1 aminoglycan biosynthetic process (GO:0006023)	NDT	No
O53613	Rv0068	15.5592	0.306342	1	1 aminoglycan biosynthetic process (GO:0006023)	NDT	Yes
O53619	Rv0074	15.8934	0.306633	1	1 aminoglycan biosynthetic process (GO:0006023)	NDT	No
O53620	Rv0075	15.464	0.306517	1	1 aminoglycan biosynthetic process (GO:0006023)	NDT	No
O53621	Rv0076c	15.8549	0.791154	3	3 regulation of RNA metabolic process (GO:0051252)	NDT	No
O53622	Rv0077c	15.8545	0.791218	3	3 regulation of RNA metabolic process (GO:0051252)	NDT	No
O53623	Rv0078	15.3223	0.791137	3	3 regulation of RNA metabolic process (GO:0051252)	NDT	No
O53632	Rv0110	15.8873	4.3141	10	10 cellular lipid metabolic process (GO:0044255)	NDT	No
O53633	Rv0111	15.7746	3.07982	9	9 cellular metabolic process (GO:0044237)	NDT	No
O53634	gca	15.4448	4.62138	10	10 cellular lipid metabolic process (GO:0044255)	NDT	No
O53637	hddA	15.443	4.62161	10	10 cellular lipid metabolic process (GO:0044255)	NDT	No
O53638	ldtA	15.8828	0.301373	1	1 aminoglycan biosynthetic process (GO:0006023)	NDT	No
O53639	oxcA	15.1766	6.12874	11	11 small molecule metabolic process (GO:0044281)	NDT	No
O53645	Rv0194	14.6942	4.22175	10	10 cellular lipid metabolic process (GO:0044255)	NDT	No
O53646	Rv0195	15.749	5.4389	11	11 small molecule metabolic process (GO:0044281)	NDT	No
O53650	Rv0199	12.556	3.4794	9	9 cellular metabolic process (GO:0044237)	NDT	No
O53651	Rv0200	12.0727	3.50273	9	9 cellular metabolic process (GO:0044237)	NDT	Yes
O53652	Rv0201c	13.3229	3.48645	9	9 cellular metabolic process (GO:0044237)	NDT	No
O53661	Rv0238	15.7769	3.14045	9	9 cellular metabolic process (GO:0044237)	NDT	No
O53664	htdX	12.8531	4.13856	10	10 cellular lipid metabolic process (GO:0044255)	NDT	Yes
O53666	fadE5	13.8452	4.00445	10	10 cellular lipid metabolic process (GO:0044255)	NDT	Yes
O53667	Rv0245	14.9687	2.76375	9	9 cellular metabolic process (GO:0044237)	NDT	No
O53668	Rv0246	15.4247	5.37842	11	11 small molecule metabolic process (GO:0044281)	NDT	No
O53669	Rv0247c	13.1026	5.56325	11	11 small molecule metabolic process (GO:0044281)	NDT	Yes
O53670	Rv0248c	13.7868	5.54326	11	11 small molecule metabolic process (GO:0044281)	NDT	Yes
O53671	Rv0249c	14.8946	5.55303	11	11 small molecule metabolic process (GO:0044281)	NDT	Yes
O53672	Rv0250c	15.5089	5.55201	11	11 small molecule metabolic process (GO:0044281)	NDT	No
O53673	hsp	15.4302	4.32123	10	10 cellular lipid metabolic process (GO:0044255)	NDT	No
O53674	nirB	14.0854	5.92141	11	11 small molecule metabolic process (GO:0044281)	NDT	Yes
O53675	nirD	14.4017	5.91433	11	11 small molecule metabolic process (GO:0044281)	NDT	Yes
O53676	cobU	14.1229	5.93748	11	11 small molecule metabolic process (GO:0044281)	NDT	No
O53682	Rv0276	15.4997	1.26511	4	4 DNA metabolic process (GO:0006259)	NDT	No
O53692	esxG	13.6629	3.20747	9	9 cellular metabolic process (GO:0044237)	NDT	No
O53697	Rv0293c	15.8566	3.6025	9	9 cellular metabolic process (GO:0044237)	NDT	No
O53699	stf0	15.4545	3.533	9	9 cellular metabolic process (GO:0044237)	NDT	No
O53701	Rv0366c	15.2507	2.80617	9	9 cellular metabolic process (GO:0044237)	NDT	No
O53702	Rv0367c	15.4086	2.80593	9	9 cellular metabolic process (GO:0044237)	NDT	No
O53703	Rv0368c	15.1697	6.0089	11	11 small molecule metabolic process (GO:0044281)	NDT	No
O53704	Rv0369c	14.9733	6.00954	11	11 small molecule metabolic process (GO:0044281)	NDT	No
O53707	Rv0372c	14.9705	6.00847	11	11 small molecule metabolic process (GO:0044281)	NDT	No
O53708	Rv0373c	15.0808	6.00881	11	11 small molecule metabolic process (GO:0044281)	NDT	No
O53709	Rv0374c	15.1542	6.00867	11	11 small molecule metabolic process (GO:0044281)	NDT	No
O53711	Rv0376c	15.1728	6.00891	11	11 small molecule metabolic process (GO:0044281)	NDT	No
O53715	Rv0380c	15.8541	3.66025	9	9 cellular metabolic process (GO:0044237)	NDT	No
O53716	Rv0381c	15.1384	3.65889	9	9 cellular metabolic process (GO:0044237)	NDT	No
O53718	Rv0383c	13.9126	3.35236	9	9 cellular metabolic process (GO:0044237)	NDT	No
O53720	Rv0386	14.341	4.55274	10	10 cellular lipid metabolic process (GO:0044255)	NDT	No
O53728	Rv0443	15.645	3.33276	9	9 cellular metabolic process (GO:0044237)	NDT	No
O53731	Rv0446c	15.325	0.908534	3	3 regulation of RNA metabolic process (GO:0051252)	NDT	No
O53732	ufaA1	15.4265	0.908662	3	3 regulation of RNA metabolic process (GO:0051252)	NDT	No
O53733	Rv0448c	15.4472	0.908297	3	3 regulation of RNA metabolic process (GO:0051252)	NDT	No
O53734	Rv0449c	15.0816	0.908622	3	3 regulation of RNA metabolic process (GO:0051252)	NDT	No
O53737	Rv0452	15.8926	3.56309	9	9 cellular metabolic process (GO:0044237)	NDT	No
O53740	Rv0455c	13.8526	3.52208	9	9 cellular metabolic process (GO:0044237)	NDT	No
O53745	Rv0460	15.2479	3.61458	9	9 cellular metabolic process (GO:0044237)	NDT	No
O53748	Rv0463	14.6965	3.45693	9	9 cellular metabolic process (GO:0044237)	NDT	No
O53749	Rv0464c	15.838	5.10333	11	11 small molecule metabolic process (GO:0044281)	NDT	No
O53751	Rv0466	14.2869	3.40639	9	9 cellular metabolic process (GO:0044237)	NDT	No
O53756	Rv0471c	15.8371	3.14037	9	9 cellular metabolic process (GO:0044237)	NDT	No
O53762	Rv0565c	15.8902	5.82329	11	11 small molecule metabolic process (GO:0044281)	NDT	No
O53764	Rv0567	15.678	4.56294	10	10 cellular lipid metabolic process (GO:0044255)	NDT	Yes
O53772	Rv0575c	15.8612	5.33196	11	11 small molecule metabolic process (GO:0044281)	NDT	No
O53773	Rv0576	15.7509	2.35796	7	7 ATP biosynthetic process (GO:0006754)	NDT	No
O53776	Rv0579	15.7992	6.23585	11	11 small molecule metabolic process (GO:0044281)	NDT	No
O53777	Rv0580c	15.7886	3.01082	9	9 cellular metabolic process (GO:0044237)	NDT	No
O53778	vapB26	15.2172	0.533079	2	2 regulation of growth (GO:0040008)	NDT	No
O53779	vapC26	14.6216	0.533127	2	2 regulation of growth (GO:0040008)	NDT	No
O53780	lpqN	15.3922	3.57655	9	9 cellular metabolic process (GO:0044237)	NDT	No
O53781	Rv0585c	15.9068	3.52631	9	9 cellular metabolic process (GO:0044237)	NDT	No
O53789	Rv0681	15.8816	5.79423	11	11 small molecule metabolic process (GO:0044281)	NDT	No
O53807	Rv0744c	15.8898	2.81201	9	9 cellular metabolic process (GO:0044237)	NDT	No
O53811	vapB31	15.8059	1.73901	5	5 gene expression (GO:0010467)	NDT	No
O53838	kmtR	15.7692	1.27951	4	4 DNA metabolic process (GO:0006259)	NDT	No
O53839	Rv0828c	15.4527	6.06915	11	11 small molecule metabolic process (GO:0044281)	NDT	No
O53846	lpqQ	14.9341	3.38036	9	9 cellular metabolic process (GO:0044237)	NDT	No
O53848	Rv0836c	14.5467	2.81319	9	9 cellular metabolic process (GO:0044237)	NDT	No
O53850	lpqR	15.4054	3.22836	9	9 cellular metabolic process (GO:0044237)	NDT	No
O53854	Rv0842	14.8361	2.99506	9	9 cellular metabolic process (GO:0044237)	NDT	No
O53857	narS	15.8341	4.37418	10	10 cellular lipid metabolic process (GO:0044255)	NDT	No
O53859	lpqS	14.9389	5.9858	11	11 small molecule metabolic process (GO:0044281)	NDT	No
O53871	fadA	13.3914	5.3046	11	11 small molecule metabolic process (GO:0044281)	NDT	Yes
O53872	fadB	10.6749	3.95434	10	10 cellular lipid metabolic process (GO:0044255)	NDT	Yes
O53873	ercc3	15.5117	0.985891	4	4 DNA metabolic process (GO:0006259)	NDT	No
O53874	Rv0862c	15.5326	0.984949	4	4 DNA metabolic process (GO:0006259)	NDT	No
O53892	Rv0979c	15.8894	2.03483	5	5 gene expression (GO:0010467)	NDT	No
O53896	pepD	15.4846	2.25208	6	6 establishment of protein localization (GO:0045184)	NDT	No
O53900	Rv0987	15.7472	5.75863	11	11 small molecule metabolic process (GO:0044281)	NDT	No
O53901	pks5	13.5909	5.40558	11	11 small molecule metabolic process (GO:0044281)	NDT	Yes
O53902	papA4	15.6168	3.52381	9	9 cellular metabolic process (GO:0044237)	NDT	No
O53907	impA	14.4962	6.00187	11	11 small molecule metabolic process (GO:0044281)	NDT	No
O53910	chaA	15.8337	2.84455	9	9 cellular metabolic process (GO:0044237)	NDT	No
O53918	Rv1671	15.8332	0.306208	1	1 aminoglycan biosynthetic process (GO:0006023)	NDT	No
O53919	Rv1672c	15.7124	0.306142	1	1 aminoglycan biosynthetic process (GO:0006023)	NDT	No
O53923	Rv1676	15.3871	3.69825	9	9 cellular metabolic process (GO:0044237)	NDT	No
O53925	Rv1678	15.6921	5.71902	11	11 small molecule metabolic process (GO:0044281)	NDT	No
O53926	fadE16	13.5753	4.14447	10	10 cellular lipid metabolic process (GO:0044255)	NDT	Yes
O53929	Rv1716	15.3705	5.45846	11	11 small molecule metabolic process (GO:0044281)	NDT	No
O53930	Rv1779c	15.8023	5.74107	11	11 small molecule metabolic process (GO:0044281)	NDT	No
O53937	Rv1786	15.0138	5.45305	11	11 small molecule metabolic process (GO:0044281)	NDT	Yes
O53943	espG5	14.2372	3.18052	9	9 cellular metabolic process (GO:0044237)	NDT	No
O53948	lppT	15.4185	0.177897	1	1 aminoglycan biosynthetic process (GO:0006023)	NDT	No
O53953	Rv1804c	15.3916	5.36834	11	11 small molecule metabolic process (GO:0044281)	NDT	No
O53954	Rv1805c	15.8032	5.88213	11	11 small molecule metabolic process (GO:0044281)	NDT	No
O53963	lppF	15.1055	6.13944	11	11 small molecule metabolic process (GO:0044281)	NDT	No
O53969	mce3C	14.1092	4.4819	10	10 cellular lipid metabolic process (GO:0044255)	NDT	No
O53972	mce3F	14.4047	4.47374	10	10 cellular lipid metabolic process (GO:0044255)	NDT	No
O53973	Rv1972	14.54	4.48527	10	10 cellular lipid metabolic process (GO:0044255)	NDT	No
O53975	Rv1974	15.0244	4.46697	10	10 cellular lipid metabolic process (GO:0044255)	NDT	No
O53976	Rv1975	14.5534	4.46595	10	10 cellular lipid metabolic process (GO:0044255)	NDT	No
O53977	Rv1976c	15.7564	4.4665	10	10 cellular lipid metabolic process (GO:0044255)	NDT	No
O53978	Rv1977	15.4241	4.46645	10	10 cellular lipid metabolic process (GO:0044255)	NDT	No
O53979	Rv1978	15.0833	3.53033	9	9 cellular metabolic process (GO:0044237)	NDT	Yes
O65934	Rv1747	14.5004	4.42082	10	10 cellular lipid metabolic process (GO:0044255)	NDT	Yes
O65935	Rv1749c	15.6214	4.14586	10	10 cellular lipid metabolic process (GO:0044255)	NDT	No
O65936	Rv1751	15.8886	6.0458	11	11 small molecule metabolic process (GO:0044281)	NDT	No
O69623	Rv3655c	15.0948	2.71365	9	9 cellular metabolic process (GO:0044237)	NDT	No
O69624	Rv3656c	15.4945	2.71084	9	9 cellular metabolic process (GO:0044237)	NDT	No
O69625	Rv3657c	15.4939	2.71101	9	9 cellular metabolic process (GO:0044237)	NDT	No
O69637	Rv3669	15.04	2.9279	9	9 cellular metabolic process (GO:0044237)	NDT	No
O69652	Rv3684	14.0363	6.1503	11	11 small molecule metabolic process (GO:0044281)	NDT	No
O69658	Rv3690	15.4539	5.83606	11	11 small molecule metabolic process (GO:0044281)	NDT	No
O69659	Rv3691	14.8015	5.83455	11	11 small molecule metabolic process (GO:0044281)	NDT	No
O69661	Rv3693	15.4764	5.83632	11	11 small molecule metabolic process (GO:0044281)	NDT	No
O69662	Rv3694c	15.4699	5.83624	11	11 small molecule metabolic process (GO:0044281)	NDT	No
O69663	Rv3695	15.4799	5.83606	11	11 small molecule metabolic process (GO:0044281)	NDT	No
O69668	egtE	15.1471	4.36044	10	10 cellular lipid metabolic process (GO:0044255)	NDT	Yes
O69670	egtC	15.6193	5.85728	11	11 small molecule metabolic process (GO:0044281)	NDT	No
O69671	egtB	15.3954	5.8573	11	11 small molecule metabolic process (GO:0044281)	NDT	Yes
O69678	dnaQ	14.7875	0.384442	1	1 aminoglycan biosynthetic process (GO:0006023)	NDT	No
O69686	Rv3719	15.8881	3.65211	9	9 cellular metabolic process (GO:0044237)	NDT	No
O69687	Rv3720	15.8281	3.65204	9	9 cellular metabolic process (GO:0044237)	NDT	No
O69689	Rv3722c	15.4574	5.36845	11	11 small molecule metabolic process (GO:0044281)	NDT	No
O69690	lucA	12.1743	3.50003	9	9 cellular metabolic process (GO:0044237)	NDT	No
O69692	Rv3725	14.9915	5.71504	11	11 small molecule metabolic process (GO:0044281)	NDT	No
O69693	Rv3726	15.5819	5.20919	11	11 small molecule metabolic process (GO:0044281)	NDT	No
O69694	Rv3727	14.6328	5.7558	11	11 small molecule metabolic process (GO:0044281)	NDT	No
O69696	Rv3729	15.8877	1.26209	4	4 DNA metabolic process (GO:0006259)	NDT	Yes
O69699	Rv3732	15.6353	3.37563	9	9 cellular metabolic process (GO:0044237)	NDT	No
O69700	Rv3733c	15.8766	3.84358	10	10 cellular lipid metabolic process (GO:0044255)	NDT	No
O69704	Rv3737	15.893	3.56633	9	9 cellular metabolic process (GO:0044237)	NDT	No
O69712	Rv3745c	15.9307	5.18348	11	11 small molecule metabolic process (GO:0044281)	NDT	No
O69718	Rv3751	15.9092	2.78259	9	9 cellular metabolic process (GO:0044237)	NDT	No
O69720	Rv3753c	15.7238	3.30845	9	9 cellular metabolic process (GO:0044237)	NDT	No
O69722	proZ	14.9284	5.82355	11	11 small molecule metabolic process (GO:0044281)	NDT	Yes
O69723	proW	15.4823	5.82479	11	11 small molecule metabolic process (GO:0044281)	NDT	No
O69724	proV	15.4829	5.82489	11	11 small molecule metabolic process (GO:0044281)	NDT	No
O69725	proX	15.4314	5.82468	11	11 small molecule metabolic process (GO:0044281)	NDT	No
O69727	fadE36	15.8452	4.01279	10	10 cellular lipid metabolic process (GO:0044255)	NDT	No
O69728	Rv3762c	15.487	3.1672	9	9 cellular metabolic process (GO:0044237)	NDT	No
O69729	tcrY	14.2546	4.28464	10	10 cellular lipid metabolic process (GO:0044255)	NDT	Yes
O69731	Rv3766	15.8448	3.00035	9	9 cellular metabolic process (GO:0044237)	NDT	No
O86311	Rv1218c	15.0682	5.99298	11	11 small molecule metabolic process (GO:0044281)	NDT	No
O86312	raaS	15.6495	5.99279	11	11 small molecule metabolic process (GO:0044281)	NDT	No
O86313	Rv1230c	15.6183	0.755458	3	3 regulation of RNA metabolic process (GO:0051252)	NDT	No
O86314	Rv1231c	15.4478	0.755372	3	3 regulation of RNA metabolic process (GO:0051252)	NDT	No
O86315	Rv1232c	15.674	0.755357	3	3 regulation of RNA metabolic process (GO:0051252)	NDT	No
O86316	Rv1233c	15.9088	0.755396	3	3 regulation of RNA metabolic process (GO:0051252)	NDT	No
O86317	Rv2680	15.1926	1.11569	4	4 DNA metabolic process (GO:0006259)	NDT	No
O86318	accD2	14.8195	3.86442	10	10 cellular lipid metabolic process (GO:0044255)	NDT	Yes
O86319	fadE13	13.1493	4.09264	10	10 cellular lipid metabolic process (GO:0044255)	NDT	Yes
O86320	Rv0976c	15.2664	4.18012	10	10 cellular lipid metabolic process (GO:0044255)	NDT	No
O86327	rsfS	13.9425	2.72326	9	9 cellular metabolic process (GO:0044237)	NDT	No
O86331	Rv0792c	15.6219	3.07815	9	9 cellular metabolic process (GO:0044237)	NDT	No
O86332	Rv0793	15.8812	3.07872	9	9 cellular metabolic process (GO:0044237)	NDT	No
O86335	pks6	14.6091	5.40908	11	11 small molecule metabolic process (GO:0044281)	NDT	Yes
O86336	Rv0406c	15.793	2.35449	7	7 ATP biosynthetic process (GO:0006754)	NDT	Yes
O86337	lprC	12.8411	3.42715	9	9 cellular metabolic process (GO:0044237)	NDT	No
O86340	Rv2061c	15.9287	1.76453	5	5 gene expression (GO:0010467)	NDT	No
O86342	Rv0273c	15.0841	2.93639	9	9 cellular metabolic process (GO:0044237)	NDT	No
O86346	Rv0939	15.8435	3.65402	9	9 cellular metabolic process (GO:0044237)	NDT	No
O86347	Rv2776c	15.6735	5.90514	11	11 small molecule metabolic process (GO:0044281)	NDT	No
O86348	Rv1190	15.9084	5.69628	11	11 small molecule metabolic process (GO:0044281)	NDT	No
O86349	Rv1457c	15.7276	4.21832	10	10 cellular lipid metabolic process (GO:0044255)	NDT	No
O86351	Rv1111c	14.1704	3.33634	9	9 cellular metabolic process (GO:0044237)	NDT	No
O86353	Rv2054	15.8708	1.16078	4	4 DNA metabolic process (GO:0006259)	NDT	No
O86358	Rv3755c	15.6147	5.82472	11	11 small molecule metabolic process (GO:0044281)	NDT	No
O86361	fadA2	13.4025	5.31839	11	11 small molecule metabolic process (GO:0044281)	NDT	Yes
O86365	Rv0584	15.8298	2.78132	9	9 cellular metabolic process (GO:0044237)	NDT	No
O86370	Rv0988	15.3536	5.75834	11	11 small molecule metabolic process (GO:0044281)	NDT	No
O86371	Rv1669	15.889	0.306162	1	1 aminoglycan biosynthetic process (GO:0006023)	NDT	No
O86372	Rv1717	15.6286	5.45841	11	11 small molecule metabolic process (GO:0044281)	NDT	No
O86374	pmmA	15.1918	5.08935	11	11 small molecule metabolic process (GO:0044281)	NDT	No
P0CG96	sseC1	15.5776	6.1465	11	11 small molecule metabolic process (GO:0044281)	NDT	No
P0CH91	mmaA3	15.8795	1.2585	4	4 DNA metabolic process (GO:0006259)	NDT	No
P0CL57	mazE1	15.1994	0.51865	2	2 regulation of growth (GO:0040008)	NDT	No
P0CL61	mazE9	14.9996	0.518558	2	2 regulation of growth (GO:0040008)	NDT	No
P0CV93	vapC16	15.4557	5.64943	11	11 small molecule metabolic process (GO:0044281)	NDT	No
P0CW31	vapB16	15.6834	5.65047	11	11 small molecule metabolic process (GO:0044281)	NDT	No
P0DOA6	esxI	15.3047	3.03609	9	9 cellular metabolic process (GO:0044237)	NDT	No
P63907	add	14.7254	6.09482	11	11 small molecule metabolic process (GO:0044281)	NDT	No
P64937	Rv2086	15.9076	2.94726	9	9 cellular metabolic process (GO:0044237)	NDT	No
P71540	echA7	12.6307	4.18283	10	10 cellular lipid metabolic process (GO:0044255)	NDT	Yes
P71552	Rv0958	15.396	5.9498	11	11 small molecule metabolic process (GO:0044281)	NDT	No
P71568	Rv0941c	15.4811	3.62296	9	9 cellular metabolic process (GO:0044237)	NDT	No
P71590	fhaA	14.4108	4.41791	10	10 cellular lipid metabolic process (GO:0044255)	NDT	Yes
P71592	whiB5	15.4634	3.02317	9	9 cellular metabolic process (GO:0044237)	NDT	No
P71594	Rv0024	15.6271	3.02326	9	9 cellular metabolic process (GO:0044237)	NDT	No
P71615	nrnA	14.7059	1.56806	5	5 gene expression (GO:0010467)	NDT	No
P71616	dinF	15.5399	1.56779	5	5 gene expression (GO:0010467)	NDT	No
P71619	ugpB	15.4104	5.97947	11	11 small molecule metabolic process (GO:0044281)	NDT	No
P71622	vapB22	15.323	2.93799	9	9 cellular metabolic process (GO:0044237)	NDT	No
P71623	vapC22	15.5989	2.36574	7	7 ATP biosynthetic process (GO:0006754)	NDT	No
P71625	Rv2827c	15.3404	2.81139	9	9 cellular metabolic process (GO:0044237)	NDT	No
P71626	Rv2826c	15.4835	2.81115	9	9 cellular metabolic process (GO:0044237)	NDT	No
P71629	cas10	15.6245	2.82864	9	9 cellular metabolic process (GO:0044237)	NDT	No
P71639	Rv2812	15.8692	2.98273	9	9 cellular metabolic process (GO:0044237)	NDT	No
P71643	Rv2808	15.8414	3.84284	10	10 cellular lipid metabolic process (GO:0044255)	NDT	No
P71649	Rv2802c	15.908	0.518644	2	2 regulation of growth (GO:0040008)	NDT	No
P71654	Rv2797c	15.4693	2.98112	9	9 cellular metabolic process (GO:0044237)	NDT	No
P71655	lppV	14.7646	2.98948	9	9 cellular metabolic process (GO:0044237)	NDT	No
P71662	Rv1393c	15.8675	5.74295	11	11 small molecule metabolic process (GO:0044281)	NDT	No
P71668	lipI	15.7214	5.35629	11	11 small molecule metabolic process (GO:0044281)	NDT	No
P71672	Rv1404	15.7453	2.79292	9	9 cellular metabolic process (GO:0044237)	NDT	No
P71699	Rv0042c	15.6931	4.37599	10	10 cellular lipid metabolic process (GO:0044255)	NDT	No
P71704	Rv0047c	15.8426	4.53161	10	10 cellular lipid metabolic process (GO:0044255)	NDT	No
P71707	ponA1	14.7668	0.282754	1	1 aminoglycan biosynthetic process (GO:0006023)	DT	Yes
P71708	Rv0051	15.3264	3.25903	9	9 cellular metabolic process (GO:0044237)	NDT	Yes
P71716	mbtA	14.2088	5.3589	11	11 small molecule metabolic process (GO:0044281)	NDT	No
P71718	mbtC	14.7024	5.35919	11	11 small molecule metabolic process (GO:0044281)	NDT	Yes
P71725	octT	14.4078	2.72149	9	9 cellular metabolic process (GO:0044237)	NDT	No
P71728	Rv2415c	15.7047	1.02866	4	4 DNA metabolic process (GO:0006259)	NDT	No
P71729	Rv2414c	15.6016	1.029	4	4 DNA metabolic process (GO:0006259)	NDT	No
P71730	Rv2413c	14.2301	0.379136	1	1 aminoglycan biosynthetic process (GO:0006023)	NDT	No
P71733	Rv2410c	15.8409	1.38693	5	5 gene expression (GO:0010467)	NDT	No
P71734	Rv2409c	15.7062	1.38647	5	5 gene expression (GO:0010467)	NDT	No
P71737	Rv2406c	15.1241	4.23829	10	10 cellular lipid metabolic process (GO:0044255)	NDT	No
P71738	Rv2405	15.8397	4.61147	10	10 cellular lipid metabolic process (GO:0044255)	NDT	No
P71740	lppR	14.7197	3.66856	9	9 cellular metabolic process (GO:0044237)	NDT	No
P71741	Rv2402	15.0014	5.02165	11	11 small molecule metabolic process (GO:0044281)	NDT	No
P71744	subI	15.0606	5.97274	11	11 small molecule metabolic process (GO:0044281)	NDT	No
P71746	cysW	14.8205	5.97645	11	11 small molecule metabolic process (GO:0044281)	NDT	No
P71749	Rv2395	15.7683	3.64919	9	9 cellular metabolic process (GO:0044237)	NDT	No
P71754	Rv2390c	15.7596	5.95097	11	11 small molecule metabolic process (GO:0044281)	NDT	No
P71757	Rv2387	15.8906	5.8836	11	11 small molecule metabolic process (GO:0044281)	NDT	No
P71763	Rv1482c	15.8604	2.72489	9	9 cellular metabolic process (GO:0044237)	NDT	No
P71767	Rv1487	15.6984	3.34842	9	9 cellular metabolic process (GO:0044237)	NDT	No
P71778	lipL	15.7984	0.961576	4	4 DNA metabolic process (GO:0006259)	NDT	No
P71784	Rv1505c	15.1289	3.52486	9	9 cellular metabolic process (GO:0044237)	NDT	No
P71787	Rv1508c	15.237	2.93455	9	9 cellular metabolic process (GO:0044237)	NDT	No
P71790	gmdA	15.421	2.8416	9	9 cellular metabolic process (GO:0044237)	NDT	No
P71791	epiA	15.058	2.85808	9	9 cellular metabolic process (GO:0044237)	NDT	Yes
P71792	Rv1513	15.4622	2.84335	9	9 cellular metabolic process (GO:0044237)	NDT	No
P71794	Rv1515c	14.6451	2.8129	9	9 cellular metabolic process (GO:0044237)	NDT	No
P71795	Rv1516c	15.7086	2.84054	9	9 cellular metabolic process (GO:0044237)	NDT	No
P71796	Rv1517	14.207	3.52677	9	9 cellular metabolic process (GO:0044237)	NDT	No
P71802	Rv1374c	15.8824	5.28901	11	11 small molecule metabolic process (GO:0044281)	NDT	No
P71804	Rv1376	15.6671	2.99027	9	9 cellular metabolic process (GO:0044237)	NDT	No
P71810	Rv1382	14.2407	6.03605	11	11 small molecule metabolic process (GO:0044281)	NDT	No
P71813	Rv0756c	15.6209	3.84775	10	10 cellular lipid metabolic process (GO:0044255)	NDT	No
P71814	phoP	14.0814	4.54026	10	10 cellular lipid metabolic process (GO:0044255)	NDT	Yes
P71815	phoR	14.9924	4.38299	10	10 cellular lipid metabolic process (GO:0044255)	NDT	No
P71820	Rv0763c	14.3036	5.03727	11	11 small molecule metabolic process (GO:0044281)	NDT	Yes
P71834	ptrBb	15.9052	6.07623	11	11 small molecule metabolic process (GO:0044281)	NDT	No
P71837	Rv0784	15.4067	2.88428	9	9 cellular metabolic process (GO:0044237)	NDT	No
P71838	Rv0785	15.8987	2.88456	9	9 cellular metabolic process (GO:0044237)	NDT	No
P71840	Rv0787	15.7384	3.6001	9	9 cellular metabolic process (GO:0044237)	NDT	No
P71846	fdxB	15.4129	5.83	11	11 small molecule metabolic process (GO:0044281)	NDT	Yes
P71864	kstD	13.4491	5.53221	11	11 small molecule metabolic process (GO:0044281)	NDT	No
P71875	kshA	14.2213	5.73026	11	11 small molecule metabolic process (GO:0044281)	NDT	No
P71888	Rv2324	15.8384	5.38836	11	11 small molecule metabolic process (GO:0044281)	NDT	No
P71889	Rv2323c	15.5214	5.38829	11	11 small molecule metabolic process (GO:0044281)	NDT	No
P71892	rocE	15.904	5.38806	11	11 small molecule metabolic process (GO:0044281)	NDT	No
P71896	uspA	15.2692	5.97984	11	11 small molecule metabolic process (GO:0044281)	NDT	No
P71897	Rv2315c	15.7271	3.56556	9	9 cellular metabolic process (GO:0044237)	NDT	No
P71898	Rv2314c	15.8345	3.56576	9	9 cellular metabolic process (GO:0044237)	NDT	No
P71903	Rv2309c	15.646	1.00052	4	4 DNA metabolic process (GO:0006259)	NDT	No
P71905	rne	15.343	1.60672	5	5 gene expression (GO:0010467)	NDT	No
P71906	dctA	15.9044	5.53084	11	11 small molecule metabolic process (GO:0044281)	NDT	No
P71913	rbsK	14.936	5.20133	11	11 small molecule metabolic process (GO:0044281)	NDT	No
P71914	Rv2435c	14.1402	4.93004	11	11 small molecule metabolic process (GO:0044281)	NDT	No
P71916	Rv2433c	15.1022	4.84953	11	11 small molecule metabolic process (GO:0044281)	NDT	Yes
P71917	Rv2432c	15.835	4.84985	11	11 small molecule metabolic process (GO:0044281)	NDT	No
P71923	Rv2425c	15.7715	2.25038	6	6 establishment of protein localization (GO:0045184)	NDT	No
P71925	Rv2423	15.2923	3.77656	9	9 cellular metabolic process (GO:0044237)	NDT	No
P71926	Rv2422	15.9032	2.7206	9	9 cellular metabolic process (GO:0044237)	NDT	No
P71947	Rv2650c	14.9455	2.92839	9	9 cellular metabolic process (GO:0044237)	NDT	No
P71958	Rv2661c	15.5878	2.92967	9	9 cellular metabolic process (GO:0044237)	NDT	No
P71959	Rv2662	15.7481	5.76498	11	11 small molecule metabolic process (GO:0044281)	NDT	No
P71965	Rv2668	14.1151	3.658	9	9 cellular metabolic process (GO:0044237)	NDT	No
P71968	ribD_C	14.8247	4.90251	11	11 small molecule metabolic process (GO:0044281)	NDT	Yes
P71969	Rv2672	15.0261	5.78946	11	11 small molecule metabolic process (GO:0044281)	NDT	No
P71976	Rv1718	15.623	5.45855	11	11 small molecule metabolic process (GO:0044281)	NDT	No
P71977	Rv1719	15.3666	5.4585	11	11 small molecule metabolic process (GO:0044281)	NDT	No
P71980	Rv1722	13.66	5.39041	11	11 small molecule metabolic process (GO:0044281)	NDT	Yes
P71981	Rv1723	15.9028	5.39054	11	11 small molecule metabolic process (GO:0044281)	NDT	No
P71984	Rv1726	15.4711	2.79478	9	9 cellular metabolic process (GO:0044237)	NDT	No
P71985	Rv1727	15.9024	2.79531	9	9 cellular metabolic process (GO:0044237)	NDT	No
P72005	Rv1748	15.832	4.14614	10	10 cellular lipid metabolic process (GO:0044255)	NDT	No
P72007	fadD1	15.5619	4.14483	10	10 cellular lipid metabolic process (GO:0044255)	NDT	Yes
P72035	Rv3768	15.9216	4.88734	11	11 small molecule metabolic process (GO:0044281)	NDT	No
P72043	Rv3777	15.5055	5.96393	11	11 small molecule metabolic process (GO:0044281)	NDT	Yes
P72045	Rv3779	14.7961	3.24309	9	9 cellular metabolic process (GO:0044237)	NDT	Yes
P72049	rfbD	15.0882	3.25259	9	9 cellular metabolic process (GO:0044237)	NDT	No
P72062	Rv3796	15.902	2.50243	8	8 nucleoside monophosphate metabolic process (GO:0009123)	NDT	No
P94973	Rv1639c	15.6829	3.04524	9	9 cellular metabolic process (GO:0044237)	NDT	No
P94978	tsnR	15.3679	1.75526	5	5 gene expression (GO:0010467)	NDT	No
P94982	Rv1647	14.8975	4.92179	11	11 small molecule metabolic process (GO:0044281)	NDT	No
P94983	Rv1648	15.611	3.04474	9	9 cellular metabolic process (GO:0044237)	NDT	No
P94996	pks7	14.8079	5.41493	11	11 small molecule metabolic process (GO:0044281)	NDT	Yes
P95004	vapC20	13.8151	0.532487	2	2 regulation of growth (GO:0040008)	NDT	No
P95017	Rv2536	13.5498	3.41934	9	9 cellular metabolic process (GO:0044237)	NDT	No
P95021	Rv2532c	15.671	1.62519	5	5 gene expression (GO:0010467)	NDT	Yes
P95029	fas	7.68106	3.91533	10	10 cellular lipid metabolic process (GO:0044255)	DT	Yes
P95038	mftB	14.987	5.79598	11	11 small molecule metabolic process (GO:0044281)	NDT	No
P95072	sppA	15.2024	1.76854	5	5 gene expression (GO:0010467)	NDT	No
P95075	fucA	15.5253	5.2064	11	11 small molecule metabolic process (GO:0044281)	NDT	No
P95087	Rv3071	15.8473	3.38214	9	9 cellular metabolic process (GO:0044237)	NDT	No
P95098	Rv3060c	15.5366	3.65021	9	9 cellular metabolic process (GO:0044237)	NDT	No
P95103	Rv3055	15.8486	3.76122	9	9 cellular metabolic process (GO:0044237)	NDT	No
P95105	Rv3054c	15.5135	6.24098	11	11 small molecule metabolic process (GO:0044281)	NDT	No
P95115	Rv2980	14.8004	3.30963	9	9 cellular metabolic process (GO:0044237)	NDT	Yes
P95133	Rv2960c	15.8422	2.85817	9	9 cellular metabolic process (GO:0044237)	NDT	No
P95137	Rv2955c	15.6079	2.84432	9	9 cellular metabolic process (GO:0044237)	NDT	No
P95141	fadD29	15.1964	5.37011	11	11 small molecule metabolic process (GO:0044281)	NDT	Yes
P95144	Rv1871c	15.849	5.23022	11	11 small molecule metabolic process (GO:0044281)	NDT	No
P95145	Rv1870c	15.6063	3.36768	9	9 cellular metabolic process (GO:0044237)	NDT	No
P95147	Rv1868	13.463	5.57874	11	11 small molecule metabolic process (GO:0044281)	NDT	No
P95148	Rv1867	13.6275	5.34016	11	11 small molecule metabolic process (GO:0044281)	NDT	Yes
P95149	Rv1866	15.8999	5.34014	11	11 small molecule metabolic process (GO:0044281)	NDT	No
P95150	Rv1865c	15.6902	5.8014	11	11 small molecule metabolic process (GO:0044281)	NDT	Yes
P95151	Rv1864c	15.5163	5.801	11	11 small molecule metabolic process (GO:0044281)	NDT	No
P95152	Rv1863c	15.7541	5.80132	11	11 small molecule metabolic process (GO:0044281)	NDT	No
P95154	Rv1861	15.51	1.23818	4	4 DNA metabolic process (GO:0006259)	NDT	No
P95161	ureD	15.4521	2.36208	7	7 ATP biosynthetic process (GO:0006754)	NDT	No
P95164	blaR	15.737	3.41161	9	9 cellular metabolic process (GO:0044237)	NDT	No
P95172	nuoJ	14.4228	5.5894	11	11 small molecule metabolic process (GO:0044281)	NDT	No
P95184	Rv3142c	15.2202	5.7154	11	11 small molecule metabolic process (GO:0044281)	NDT	No
P95188	pflA	15.8995	5.99126	11	11 small molecule metabolic process (GO:0044281)	NDT	No
P95189	hisN	14.6573	5.99144	11	11 small molecule metabolic process (GO:0044281)	NDT	No
P95197	purT	14.0894	6.10887	11	11 small molecule metabolic process (GO:0044281)	NDT	Yes
P95198	Rv0390	15.0452	0.465838	1	1 aminoglycan biosynthetic process (GO:0006023)	NDT	Yes
P95203	Rv0395	15.8532	3.0302	9	9 cellular metabolic process (GO:0044237)	NDT	No
P95204	Rv0396	15.8991	3.02995	9	9 cellular metabolic process (GO:0044237)	NDT	No
P95206	Rv0398c	15.5636	3.67015	9	9 cellular metabolic process (GO:0044237)	NDT	No
P95207	lpqK	15.3998	3.66995	9	9 cellular metabolic process (GO:0044237)	NDT	No
P95208	fadE7	13.2707	4.09158	10	10 cellular lipid metabolic process (GO:0044255)	NDT	Yes
P95215	Rv0258c	15.0989	3.61712	9	9 cellular metabolic process (GO:0044237)	NDT	No
P95216	Rv0259c	15.1225	5.9613	11	11 small molecule metabolic process (GO:0044281)	NDT	No
P95217	Rv0260c	14.9073	5.95849	11	11 small molecule metabolic process (GO:0044281)	NDT	No
P95218	narK3	14.9092	5.91816	11	11 small molecule metabolic process (GO:0044281)	NDT	No
P95220	Rv0263c	14.7413	3.38768	9	9 cellular metabolic process (GO:0044237)	NDT	Yes
P95221	Rv0264c	14.8607	3.38695	9	9 cellular metabolic process (GO:0044237)	NDT	Yes
P95223	oplA	13.7196	5.85484	11	11 small molecule metabolic process (GO:0044281)	NDT	Yes
P95226	Rv0269c	15.6546	0.413273	1	1 aminoglycan biosynthetic process (GO:0006023)	NDT	No
P95228	fadE6	13.7894	4.08153	10	10 cellular lipid metabolic process (GO:0044255)	NDT	Yes
P95229	Rv0272c	15.6794	1.67836	5	5 gene expression (GO:0010467)	NDT	No
P95231	cysE	14.0425	6.17552	11	11 small molecule metabolic process (GO:0044281)	NDT	Yes
P95232	Rv2336	15.8264	3.22251	9	9 cellular metabolic process (GO:0044237)	NDT	No
P95233	Rv2337c	14.7208	2.81483	9	9 cellular metabolic process (GO:0044237)	NDT	No
P95234	moeW	15.3795	6.1432	11	11 small molecule metabolic process (GO:0044281)	NDT	No
P95238	Rv2342	15.8045	2.88372	9	9 cellular metabolic process (GO:0044237)	NDT	No
P95244	Rv2348c	15.6853	2.84746	9	9 cellular metabolic process (GO:0044237)	NDT	No
P95251	mce3R	15.0824	4.46065	10	10 cellular lipid metabolic process (GO:0044255)	NDT	No
P95257	secBL	15.5857	2.79715	9	9 cellular metabolic process (GO:0044237)	NDT	No
P95262	vapB14	15.5197	0.556259	2	2 regulation of growth (GO:0040008)	NDT	No
P95268	lppG	15.918	5.98436	11	11 small molecule metabolic process (GO:0044281)	NDT	No
P95270	Rv1944c	15.8524	0.518487	2	2 regulation of growth (GO:0040008)	NDT	No
P95277	Rv1937	11.0795	5.7536	11	11 small molecule metabolic process (GO:0044281)	NDT	Yes
P95278	Rv1936	15.5129	4.06181	10	10 cellular lipid metabolic process (GO:0044255)	NDT	No
P95279	echA13	12.5326	3.97329	10	10 cellular lipid metabolic process (GO:0044255)	NDT	Yes
P95280	fadE17	13.6888	4.06187	10	10 cellular lipid metabolic process (GO:0044255)	NDT	Yes
P95284	Rv1930c	15.9003	5.9648	11	11 small molecule metabolic process (GO:0044281)	NDT	No
P95285	Rv1929c	15.2999	5.96459	11	11 small molecule metabolic process (GO:0044281)	NDT	No
P95291	Rv1922	15.8787	3.69766	9	9 cellular metabolic process (GO:0044237)	NDT	No
P96202	ppsC	13.4596	5.40231	11	11 small molecule metabolic process (GO:0044281)	NDT	Yes
P96210	espG1	14.7657	3.01926	9	9 cellular metabolic process (GO:0044237)	NDT	No
P96214	Rv3863	14.3987	3.01916	9	9 cellular metabolic process (GO:0044237)	NDT	No
P96218	gltB	6.89474	0.757229	3	3 regulation of RNA metabolic process (GO:0051252)	NDT	Yes
P96220	Rv3857c	15.4568	0.755396	3	3 regulation of RNA metabolic process (GO:0051252)	NDT	No
P96221	Rv3856c	15.7805	0.755403	3	3 regulation of RNA metabolic process (GO:0051252)	NDT	No
P96226	Rv3851	15.9056	3.31221	9	9 cellular metabolic process (GO:0044237)	NDT	No
P96227	Rv3850	13.5658	3.31271	9	9 cellular metabolic process (GO:0044237)	NDT	Yes
P96229	Rv3848	15.7209	2.95976	9	9 cellular metabolic process (GO:0044237)	NDT	No
P96233	Rv3845	15.7837	3.03068	9	9 cellular metabolic process (GO:0044237)	NDT	No
P96234	Rv3348	15.755	3.0309	9	9 cellular metabolic process (GO:0044237)	NDT	No
P96235	Rv3843c	13.4242	3.41723	9	9 cellular metabolic process (GO:0044237)	NDT	No
P96239	Rv3839	15.9064	2.95409	9	9 cellular metabolic process (GO:0044237)	NDT	No
P96241	Rv3837c	15.7018	5.16549	11	11 small molecule metabolic process (GO:0044281)	NDT	No
P96242	Rv3836	15.5979	2.97252	9	9 cellular metabolic process (GO:0044237)	NDT	No
P96245	Rv3833	15.3364	5.20766	11	11 small molecule metabolic process (GO:0044281)	NDT	No
P96247	Rv3831	15.9072	5.67036	11	11 small molecule metabolic process (GO:0044281)	NDT	No
P96257	glnH	15.7057	4.56844	10	10 cellular lipid metabolic process (GO:0044255)	NDT	No
P96258	Rv0412c	15.624	4.56806	10	10 cellular lipid metabolic process (GO:0044255)	NDT	No
P96261	thiO	15.2001	4.61308	10	10 cellular lipid metabolic process (GO:0044255)	NDT	No
P96262	thiS	15.1986	6.20769	11	11 small molecule metabolic process (GO:0044281)	NDT	No
P96264	lpqL	15.1896	3.3832	9	9 cellular metabolic process (GO:0044237)	NDT	No
P96265	lpqM	15.0443	3.67182	9	9 cellular metabolic process (GO:0044237)	NDT	No
P96267	Rv0421c	15.3607	4.61127	10	10 cellular lipid metabolic process (GO:0044255)	NDT	No
P96270	Rv0424c	15.0597	3.61591	9	9 cellular metabolic process (GO:0044237)	NDT	No
P96271	ctpH	15.67	3.6395	9	9 cellular metabolic process (GO:0044237)	NDT	No
P96272	Rv0426c	15.6302	3.63942	9	9 cellular metabolic process (GO:0044237)	NDT	No
P96273	xthA	13.9334	0.979295	4	4 DNA metabolic process (GO:0006259)	NDT	No
P96274	Rv0428c	15.3129	6.02378	11	11 small molecule metabolic process (GO:0044281)	NDT	No
P96276	Rv0430	15.6142	3.67819	9	9 cellular metabolic process (GO:0044237)	NDT	No
P96277	Rv0431	13.9219	3.33698	9	9 cellular metabolic process (GO:0044237)	NDT	No
P96280	Rv0434	15.4388	3.67761	9	9 cellular metabolic process (GO:0044237)	NDT	No
P96281	Rv0435c	13.9079	4.51214	10	10 cellular lipid metabolic process (GO:0044255)	NDT	Yes
P96285	pks1	12.5714	5.37164	11	11 small molecule metabolic process (GO:0044281)	NDT	Yes
P96353	Rv1048c	15.1797	2.76367	9	9 cellular metabolic process (GO:0044237)	NDT	No
P96357	Rv1044	15.3337	2.81059	9	9 cellular metabolic process (GO:0044237)	NDT	No
P96358	Rv1043c	15.8015	2.81883	9	9 cellular metabolic process (GO:0044237)	NDT	No
P96368	trcS	14.2632	4.38765	10	10 cellular lipid metabolic process (GO:0044255)	NDT	Yes
P96374	ppx2	14.8787	4.85521	11	11 small molecule metabolic process (GO:0044281)	NDT	No
P96375	Rv1025	15.6705	4.85766	11	11 small molecule metabolic process (GO:0044281)	NDT	No
P96376	Rv1024	15.3992	0.268267	1	1 aminoglycan biosynthetic process (GO:0006023)	NDT	No
P96379	mazG	13.8649	4.9311	11	11 small molecule metabolic process (GO:0044281)	NDT	No
P96381	Rv1019	15.7009	4.46059	10	10 cellular lipid metabolic process (GO:0044255)	NDT	No
P96389	Rv0207c	14.9595	3.09913	9	9 cellular metabolic process (GO:0044237)	NDT	Yes
P96391	Rv0209	13.8403	4.20121	10	10 cellular lipid metabolic process (GO:0044255)	NDT	Yes
P96392	Rv0210	15.5112	3.6356	9	9 cellular metabolic process (GO:0044237)	NDT	No
P96394	nadR	13.9893	2.74636	9	9 cellular metabolic process (GO:0044237)	NDT	No
P96395	Rv0213c	14.9669	2.76311	9	9 cellular metabolic process (GO:0044237)	NDT	No
P96397	fadE3	13.7497	4.15378	10	10 cellular lipid metabolic process (GO:0044255)	NDT	Yes
P96399	lipW	15.4962	3.75223	9	9 cellular metabolic process (GO:0044237)	NDT	No
P96400	Rv0218	14.7701	5.74702	11	11 small molecule metabolic process (GO:0044281)	NDT	No
P96401	Rv0219	15.6399	2.86201	9	9 cellular metabolic process (GO:0044237)	NDT	No
P96407	Rv0225	15.4111	3.25772	9	9 cellular metabolic process (GO:0044237)	NDT	No
P96408	Rv0226c	15.1063	3.26181	9	9 cellular metabolic process (GO:0044237)	NDT	No
P96409	Rv0227c	13.9761	3.39222	9	9 cellular metabolic process (GO:0044237)	NDT	No
P96410	Rv0228	15.3711	3.27583	9	9 cellular metabolic process (GO:0044237)	NDT	No
P96414	fadE4	13.2666	4.13125	10	10 cellular lipid metabolic process (GO:0044255)	NDT	Yes
P96415	Rv0232	15.5521	3.22729	9	9 cellular metabolic process (GO:0044237)	NDT	No
P96418	Rv0235c	15.6424	3.64752	9	9 cellular metabolic process (GO:0044237)	NDT	No
P96419	aftD	14.0774	3.25744	9	9 cellular metabolic process (GO:0044237)	NDT	Yes
P96808	fadE1	13.2624	4.01302	10	10 cellular lipid metabolic process (GO:0044255)	NDT	Yes
P96810	Rv0133	15.8085	5.69754	11	11 small molecule metabolic process (GO:0044281)	NDT	No
P96812	Rv0135c	15.7162	0.791154	3	3 regulation of RNA metabolic process (GO:0051252)	NDT	No
P96815	Rv0138	15.4042	4.88522	11	11 small molecule metabolic process (GO:0044281)	NDT	No
P96816	Rv0139	15.7814	4.88546	11	11 small molecule metabolic process (GO:0044281)	NDT	No
P96817	Rv0140	15.7523	0.7537	3	3 regulation of RNA metabolic process (GO:0051252)	NDT	No
P96819	Rv0142	15.4905	5.26832	11	11 small molecule metabolic process (GO:0044281)	NDT	No
P96825	Rv0148	15.1812	3.90546	10	10 cellular lipid metabolic process (GO:0044255)	NDT	Yes
P96826	Rv0149	15.7294	3.9055	10	10 cellular lipid metabolic process (GO:0044255)	NDT	Yes
P96831	fadE2	13.2541	3.97414	10	10 cellular lipid metabolic process (GO:0044255)	NDT	Yes
P96832	pntAa	15.2128	2.73157	9	9 cellular metabolic process (GO:0044237)	NDT	No
P96833	pntAb	15.215	2.73165	9	9 cellular metabolic process (GO:0044237)	NDT	No
P96834	pntB	15.2135	2.73177	9	9 cellular metabolic process (GO:0044237)	NDT	No
P96845	fadE32	13.1169	4.05533	10	10 cellular lipid metabolic process (GO:0044255)	NDT	Yes
P96847	aspB	15.004	6.01306	11	11 small molecule metabolic process (GO:0044281)	NDT	No
P96856	kstR	14.6753	5.72959	11	11 small molecule metabolic process (GO:0044281)	NDT	No
P96857	Rv3575c	15.71	2.89188	9	9 cellular metabolic process (GO:0044237)	NDT	No
P96868	Rv3263	15.6611	3.45595	9	9 cellular metabolic process (GO:0044237)	NDT	No
P96872	Rv3267	15.6601	3.24688	9	9 cellular metabolic process (GO:0044237)	NDT	No
P96873	Rv3268	15.8554	3.2467	9	9 cellular metabolic process (GO:0044237)	NDT	Yes
P96876	Rv3271c	15.3074	0.177835	1	1 aminoglycan biosynthetic process (GO:0006023)	NDT	No
P96877	Rv3272	15.891	5.88333	11	11 small molecule metabolic process (GO:0044281)	NDT	No
P96878	Rv3273	15.6126	5.88338	11	11 small molecule metabolic process (GO:0044281)	NDT	No
P96882	Rv3277	15.2763	6.07438	11	11 small molecule metabolic process (GO:0044281)	NDT	No
P96883	Rv3278c	15.9176	5.36486	11	11 small molecule metabolic process (GO:0044281)	NDT	No
P96886	accE5	13.0288	3.5008	9	9 cellular metabolic process (GO:0044237)	NDT	No
P96894	Rv3289c	15.6576	3.62595	9	9 cellular metabolic process (GO:0044237)	NDT	No
P96900	Rv3295	15.8914	1.00474	4	4 DNA metabolic process (GO:0006259)	NDT	No
P96901	lhr	15.5586	1.00537	4	4 DNA metabolic process (GO:0006259)	NDT	No
P96912	Rv0622	15.8324	3.53058	9	9 cellular metabolic process (GO:0044237)	NDT	No
P96923	Rv0633c	15.3731	5.67061	11	11 small molecule metabolic process (GO:0044281)	NDT	No
P96935	lipG	15.743	3.75108	9	9 cellular metabolic process (GO:0044237)	NDT	Yes
P96937	Rv0648	15.8203	5.24411	11	11 small molecule metabolic process (GO:0044281)	NDT	No
P96941	Rv0653c	15.6363	3.57413	9	9 cellular metabolic process (GO:0044237)	NDT	No
P9WF09	relK	14.7163	0.517903	2	2 regulation of growth (GO:0040008)	NDT	No
P9WF11	nnr	13.3268	0.0299468	11	11 small molecule metabolic process (GO:0044281)	NDT	No
P9WF15	vapB49	14.9852	2.79991	9	9 cellular metabolic process (GO:0044237)	NDT	No
P9WF17	vapB35	15.6032	3.85079	10	10 cellular lipid metabolic process (GO:0044255)	NDT	No
P9WF19	vapB5	15.2805	0.540358	2	2 regulation of growth (GO:0040008)	NDT	No
P9WF21	vapB4	15.6404	0.533093	2	2 regulation of growth (GO:0040008)	NDT	No
P9WF23	vapB47	15.2016	3.06585	9	9 cellular metabolic process (GO:0044237)	NDT	No
P9WF27	Rv1375	15.906	2.9902	9	9 cellular metabolic process (GO:0044237)	NDT	No
P9WF29	xseB	14.3249	1.06687	4	4 DNA metabolic process (GO:0006259)	NDT	Yes
P9WF31	xseA	14.7243	1.06627	4	4 DNA metabolic process (GO:0006259)	NDT	No
P9WF33	xerD	15.522	1.35297	5	5 gene expression (GO:0010467)	NDT	No
P9WF37	whiB6	14.5018	3.01927	9	9 cellular metabolic process (GO:0044237)	NDT	No
P9WF39	whiB4	15.7257	3.02249	9	9 cellular metabolic process (GO:0044237)	NDT	No
P9WF43	whiB1	14.6645	0.890638	3	3 regulation of RNA metabolic process (GO:0051252)	NDT	Yes
P9WF45	whiA	15.1682	0.880038	3	3 regulation of RNA metabolic process (GO:0051252)	NDT	Yes
P9WF49	vapC47	14.9179	0.548327	2	2 regulation of growth (GO:0040008)	NDT	No
P9WF59	vapC41	15.8947	0.531678	2	2 regulation of growth (GO:0040008)	NDT	No
P9WF61	vapC40	15.922	0.533703	2	2 regulation of growth (GO:0040008)	NDT	No
P9WF65	vapC36	15.7868	3.24211	9	9 cellular metabolic process (GO:0044237)	NDT	No
P9WF67	vapC35	15.7004	3.85132	10	10 cellular lipid metabolic process (GO:0044255)	NDT	No
P9WF69	vapC33	14.8444	0.532769	2	2 regulation of growth (GO:0040008)	NDT	No
P9WF73	vapC32	14.6812	0.532499	2	2 regulation of growth (GO:0040008)	NDT	No
P9WF77	vapC30	14.3537	0.531533	2	2 regulation of growth (GO:0040008)	NDT	No
P9WF79	vapC29	14.5744	0.532972	2	2 regulation of growth (GO:0040008)	NDT	No
P9WF81	vapC28	14.4463	0.537135	2	2 regulation of growth (GO:0040008)	NDT	No
P9WF83	vapC27	15.0191	0.533765	2	2 regulation of growth (GO:0040008)	NDT	No
P9WF85	vapC25	14.9131	0.530615	2	2 regulation of growth (GO:0040008)	NDT	No
P9WF87	vapC24	15.4029	2.90152	9	9 cellular metabolic process (GO:0044237)	NDT	No
P9WF95	vapC17	15.7678	0.531786	2	2 regulation of growth (GO:0040008)	NDT	No
P9WF99	vapC14	15.4179	0.556296	2	2 regulation of growth (GO:0040008)	NDT	No
P9WFA1	vapC13	15.7619	0.540412	2	2 regulation of growth (GO:0040008)	NDT	No
P9WFA5	vapC11	14.6693	0.532629	2	2 regulation of growth (GO:0040008)	NDT	No
P9WFB3	vapC7	15.3614	0.5334	2	2 regulation of growth (GO:0040008)	NDT	No
P9WFB5	vapC6	15.4424	0.531849	2	2 regulation of growth (GO:0040008)	NDT	No
P9WFB9	vapC2	14.3725	0.531719	2	2 regulation of growth (GO:0040008)	NDT	No
P9WFC1	vapC1	14.1497	0.531674	2	2 regulation of growth (GO:0040008)	NDT	No
P9WFC5	uvrC	14.439	1.05487	4	4 DNA metabolic process (GO:0006259)	NDT	No
P9WFC7	uvrB	13.6364	1.0417	4	4 DNA metabolic process (GO:0006259)	NDT	Yes
P9WFC9	Rv1636	15.5952	6.02656	11	11 small molecule metabolic process (GO:0044281)	NDT	No
P9WFD1	Rv2026c	15.4406	3.05951	9	9 cellular metabolic process (GO:0044237)	NDT	No
P9WFD3	Rv3134c	15.5755	3.0619	9	9 cellular metabolic process (GO:0044237)	NDT	No
P9WFD9	Rv2028c	14.8341	3.05972	9	9 cellular metabolic process (GO:0044237)	NDT	No
P9WFE1	hemE	14.3151	5.9551	11	11 small molecule metabolic process (GO:0044281)	NDT	No
P9WFE3	ureG	15.1774	2.36263	7	7 ATP biosynthetic process (GO:0006754)	NDT	No
P9WFE5	ureF	15.3568	2.36225	7	7 ATP biosynthetic process (GO:0006754)	NDT	No
P9WFE7	ureA	15.1565	2.36195	7	7 ATP biosynthetic process (GO:0006754)	NDT	No
P9WFE9	ureB	15.319	2.3621	7	7 ATP biosynthetic process (GO:0006754)	NDT	No
P9WFF1	ureC	15.1751	2.36173	7	7 ATP biosynthetic process (GO:0006754)	NDT	Yes
P9WFF3	upp	14.2459	6.04972	11	11 small molecule metabolic process (GO:0044281)	NDT	No
P9WFF5	Rv1086	15.5532	4.6043	10	10 cellular lipid metabolic process (GO:0044255)	NDT	No
P9WFF9	uppP	15.0366	4.51832	10	10 cellular lipid metabolic process (GO:0044255)	NDT	No
P9WFG1	Rv1823	15.3384	6.28306	11	11 small molecule metabolic process (GO:0044281)	NDT	No
P9WFG3	Rv1825	14.9492	6.28235	11	11 small molecule metabolic process (GO:0044281)	NDT	No
P9WFG5	Rv2600	15.6606	6.25984	11	11 small molecule metabolic process (GO:0044281)	NDT	No
P9WFG7	Rv2717c	15.7252	0.450486	1	1 aminoglycan biosynthetic process (GO:0006023)	NDT	No
P9WFG9	Rv0813c	15.7832	0.450616	1	1 aminoglycan biosynthetic process (GO:0006023)	NDT	No
P9WFH7	Rv1896c	15.8168	1.23939	4	4 DNA metabolic process (GO:0006259)	NDT	No
P9WFI1	Rv0893c	15.9184	1.23849	4	4 DNA metabolic process (GO:0006259)	NDT	No
P9WFI9	Rv0281	15.6843	1.23901	4	4 DNA metabolic process (GO:0006259)	NDT	No
P9WFJ1	Rv0145	15.6445	0.754606	3	3 regulation of RNA metabolic process (GO:0051252)	NDT	No
P9WFJ5	Rv2345	15.6037	5.94755	11	11 small molecule metabolic process (GO:0044281)	NDT	No
P9WFJ7	Rv1481	15.65	5.9459	11	11 small molecule metabolic process (GO:0044281)	NDT	No
P9WFK1	Rv0635	12.859	4.05123	10	10 cellular lipid metabolic process (GO:0044255)	NDT	Yes
P9WFK3	Rv0504c	12.8766	3.92288	10	10 cellular lipid metabolic process (GO:0044255)	NDT	Yes
P9WFK5	Rv0038	15.3088	0.445965	1	1 aminoglycan biosynthetic process (GO:0006023)	NDT	Yes
P9WFK7	eis	14.7334	1.14688	4	4 DNA metabolic process (GO:0006259)	DT	Yes
P9WFK9	Rv0566c	15.7587	3.67414	9	9 cellular metabolic process (GO:0044237)	NDT	No
P9WFL1	Rv0004	15.2312	1.10096	4	4 DNA metabolic process (GO:0006259)	NDT	Yes
P9WFL5	Rv0064	15.1265	2.90175	9	9 cellular metabolic process (GO:0044237)	NDT	No
P9WFL7	Rv2295	15.8159	4.48716	10	10 cellular lipid metabolic process (GO:0044255)	NDT	No
P9WFL9	Rv3922c	15.5559	1.12397	4	4 DNA metabolic process (GO:0006259)	NDT	No
P9WFM1	Rv2230c	15.4271	5.64819	11	11 small molecule metabolic process (GO:0044281)	NDT	No
P9WFM3	Rv1101c	15.6809	5.46717	11	11 small molecule metabolic process (GO:0044281)	NDT	No
P9WFM5	Rv0205	15.4235	3.50898	9	9 cellular metabolic process (GO:0044237)	NDT	No
P9WFM7	Rv2908c	15.2275	1.65716	5	5 gene expression (GO:0010467)	NDT	No
P9WFM9	Rv2898c	15.1014	1.05049	4	4 DNA metabolic process (GO:0006259)	NDT	No
P9WFN1	Rv2140c	13.3877	2.17063	6	6 establishment of protein localization (GO:0045184)	NDT	Yes
P9WFN5	Rv1910c	13.172	2.29832	7	7 ATP biosynthetic process (GO:0006754)	NDT	Yes
P9WFN7	Rv1085c	15.7318	3.91075	10	10 cellular lipid metabolic process (GO:0044255)	NDT	No
P9WFN9	Rv2639c	15.926	5.16508	11	11 small molecule metabolic process (GO:0044281)	NDT	No
P9WFP1	Rv2366c	15.5037	1.30318	4	4 DNA metabolic process (GO:0006259)	NDT	No
P9WFP5	Rv1462	15.0529	4.35884	10	10 cellular lipid metabolic process (GO:0044255)	NDT	No
P9WFP7	Rv1461	14.9861	4.35895	10	10 cellular lipid metabolic process (GO:0044255)	NDT	No
P9WFQ1	Rv1898	15.4817	5.78981	11	11 small molecule metabolic process (GO:0044281)	NDT	No
P9WFQ3	Rv1421	15.3108	0.879463	3	3 regulation of RNA metabolic process (GO:0051252)	NDT	No
P9WFQ5	Rv2851c	15.1313	5.92968	11	11 small molecule metabolic process (GO:0044281)	NDT	No
P9WFQ7	Rv2148c	15.3929	0.239295	1	1 aminoglycan biosynthetic process (GO:0006023)	NDT	No
P9WFQ9	ung	14.914	0.981027	4	4 DNA metabolic process (GO:0006259)	NDT	Yes
P9WFR3	menG	15.0111	5.84662	11	11 small molecule metabolic process (GO:0044281)	NDT	Yes
P9WFR5	Rv3806c	14.2683	3.24522	9	9 cellular metabolic process (GO:0044237)	DT	Yes
P9WFR7	ctaB	14.8089	5.63385	11	11 small molecule metabolic process (GO:0044281)	NDT	Yes
P9WFR9	thyA	13.3501	1.1378	4	4 DNA metabolic process (GO:0006259)	DT	Yes
P9WFS1	deoA	15.4278	6.05039	11	11 small molecule metabolic process (GO:0044281)	NDT	No
P9WFS3	Rv1491c	15.5388	1.54346	5	5 gene expression (GO:0010467)	NDT	No
P9WFS5	Rv0625c	15.1112	0.177913	1	1 aminoglycan biosynthetic process (GO:0006023)	NDT	No
P9WFS7	tsaE	15.3833	0.249778	1	1 aminoglycan biosynthetic process (GO:0006023)	NDT	Yes
P9WFS9	valS	13.5205	1.44264	5	5 gene expression (GO:0010467)	NDT	Yes
P9WFT1	tyrS	14.2195	1.45452	5	5 gene expression (GO:0010467)	NDT	No
P9WFT3	trpS	13.8937	1.43852	5	5 gene expression (GO:0010467)	NDT	No
P9WFT5	thrS	12.6663	1.53231	5	5 gene expression (GO:0010467)	NDT	Yes
P9WFT7	serS	12.7408	1.4358	5	5 gene expression (GO:0010467)	NDT	Yes
P9WFT9	proS	14.4449	1.40887	5	5 gene expression (GO:0010467)	NDT	No
P9WFU1	pheT	9.25372	0.0718886	11	11 small molecule metabolic process (GO:0044281)	NDT	Yes
P9WFU3	pheS	12.6522	1.44118	5	5 gene expression (GO:0010467)	NDT	Yes
P9WFU5	metG	13.569	1.39835	5	5 gene expression (GO:0010467)	NDT	Yes
P9WFU7	lysX	14.057	1.45449	5	5 gene expression (GO:0010467)	NDT	No
P9WFU9	lysS1	14.0591	1.40302	5	5 gene expression (GO:0010467)	NDT	Yes
P9WFV1	leuS	12.1414	1.41252	5	5 gene expression (GO:0010467)	NDT	Yes
P9WFV3	ileS	13.7085	1.44411	5	5 gene expression (GO:0010467)	NDT	Yes
P9WFV5	hisS	13.5878	1.44701	5	5 gene expression (GO:0010467)	NDT	No
P9WFV7	glyQS	13.7789	1.63791	5	5 gene expression (GO:0010467)	NDT	Yes
P9WFV9	gltX	11.698	2.18953	6	6 establishment of protein localization (GO:0045184)	NDT	Yes
P9WFW3	aspS	12.8169	1.42683	5	5 gene expression (GO:0010467)	NDT	Yes
P9WFW5	argS	13.7604	1.4382	5	5 gene expression (GO:0010467)	NDT	No
P9WFW7	alaS	13.5337	1.44627	5	5 gene expression (GO:0010467)	NDT	No
P9WFX1	mbtI	14.2284	4.96076	11	11 small molecule metabolic process (GO:0044281)	NDT	No
P9WFX3	trpE	14.4579	4.95812	11	11 small molecule metabolic process (GO:0044281)	NDT	No
P9WFX7	trpC	14.2649	6.21332	11	11 small molecule metabolic process (GO:0044281)	NDT	No
P9WFX9	trpB	14.2614	6.17339	11	11 small molecule metabolic process (GO:0044281)	NDT	Yes
P9WFY1	trpA	13.998	6.17253	11	11 small molecule metabolic process (GO:0044281)	NDT	Yes
P9WFY3	Rv0881	15.6989	6.25574	11	11 small molecule metabolic process (GO:0044281)	NDT	No
P9WFY5	Rv3579c	15.6994	4.59603	10	10 cellular lipid metabolic process (GO:0044255)	NDT	No
P9WFY7	trmD	11.5582	1.67284	5	5 gene expression (GO:0010467)	NDT	Yes
P9WFY9	trmB	14.2442	1.24244	4	4 DNA metabolic process (GO:0006259)	NDT	Yes
P9WFZ1	trmI	15.1596	1.24058	4	4 DNA metabolic process (GO:0006259)	NDT	No
P9WFZ3	trkA	15.7513	3.96332	10	10 cellular lipid metabolic process (GO:0044255)	NDT	No
P9WFZ7	Rv1283c	15.2579	3.36488	9	9 cellular metabolic process (GO:0044237)	NDT	No
P9WFZ9	Rv1282c	15.4339	3.36506	9	9 cellular metabolic process (GO:0044237)	NDT	No
P9WG03	sugA	15.4717	5.97701	11	11 small molecule metabolic process (GO:0044281)	NDT	No
P9WG05	pstC2	15.3601	4.53328	10	10 cellular lipid metabolic process (GO:0044255)	NDT	No
P9WG09	pstA2	15.5427	4.53303	10	10 cellular lipid metabolic process (GO:0044255)	NDT	No
P9WG11	pstA1	14.9906	4.53305	10	10 cellular lipid metabolic process (GO:0044255)	NDT	No
P9WG13	modB	15.5548	0.153341	1	1 aminoglycan biosynthetic process (GO:0006023)	NDT	No
P9WG17	Rv0072	15.75	5.74211	11	11 small molecule metabolic process (GO:0044281)	NDT	No
P9WG19	ftsX	14.65	0.27813	1	1 aminoglycan biosynthetic process (GO:0006023)	NDT	Yes
P9WG21	drrC	15.2536	5.4237	11	11 small molecule metabolic process (GO:0044281)	NDT	No
P9WG23	drrB	14.6872	5.42366	11	11 small molecule metabolic process (GO:0044281)	NDT	Yes
P9WG25	tkt	13.0083	5.18047	11	11 small molecule metabolic process (GO:0044281)	NDT	No
P9WG27	rpfD	15.8405	5.95099	11	11 small molecule metabolic process (GO:0044281)	NDT	No
P9WG29	rpfB	15.4509	1.39525	5	5 gene expression (GO:0010467)	NDT	No
P9WG33	tal	13.1074	5.17149	11	11 small molecule metabolic process (GO:0044281)	NDT	No
P9WG35	tpx	15.3377	6.25075	11	11 small molecule metabolic process (GO:0044281)	NDT	No
P9WG37	kdc	15.2113	6.12668	11	11 small molecule metabolic process (GO:0044281)	NDT	No
P9WG41	ilvB1	14.4723	6.13452	11	11 small molecule metabolic process (GO:0044281)	NDT	No
P9WG43	tpiA	13.0031	5.06352	11	11 small molecule metabolic process (GO:0044281)	NDT	Yes
P9WG45	gyrB	12.0367	1.13472	4	4 DNA metabolic process (GO:0006259)	DT	Yes
P9WG47	gyrA	13.283	1.11102	4	4 DNA metabolic process (GO:0006259)	DT	Yes
P9WG49	topA	11.9346	1.29102	4	4 DNA metabolic process (GO:0006259)	NDT	Yes
P9WG53	tilS	14.7356	0.331011	1	1 aminoglycan biosynthetic process (GO:0006023)	NDT	No
P9WG55	tig	12.1851	2.23974	6	6 establishment of protein localization (GO:0045184)	NDT	Yes
P9WG57	thyX	14.2248	6.1146	11	11 small molecule metabolic process (GO:0044281)	NDT	Yes
P9WG59	thrC	14.3442	6.18725	11	11 small molecule metabolic process (GO:0044281)	NDT	No
P9WG61	Rv1324	15.5248	5.6684	11	11 small molecule metabolic process (GO:0044281)	NDT	No
P9WG63	dipZ	14.3956	6.24809	11	11 small molecule metabolic process (GO:0044281)	NDT	No
P9WG69	fadA4	13.5721	5.30435	11	11 small molecule metabolic process (GO:0044281)	NDT	Yes
P9WG71	thiL	14.6741	4.56539	10	10 cellular lipid metabolic process (GO:0044255)	NDT	Yes
P9WG73	thiG	14.9189	4.60927	10	10 cellular lipid metabolic process (GO:0044255)	NDT	No
P9WG75	thiE	14.5822	6.08764	11	11 small molecule metabolic process (GO:0044281)	NDT	No
P9WG77	thiD	14.9632	4.61086	10	10 cellular lipid metabolic process (GO:0044255)	NDT	Yes
P9WG79	thiC	14.9623	4.61063	10	10 cellular lipid metabolic process (GO:0044255)	NDT	Yes
P9WG81	folD	13.4871	6.10244	11	11 small molecule metabolic process (GO:0044281)	NDT	Yes
P9WG83	Rv0097	15.155	5.43745	11	11 small molecule metabolic process (GO:0044281)	NDT	No
P9WG85	Rv1877	15.0857	4.2208	10	10 cellular lipid metabolic process (GO:0044255)	NDT	No
P9WG87	Rv1250	15.2392	4.2221	10	10 cellular lipid metabolic process (GO:0044255)	NDT	No
P9WG89	emrB	15.8124	4.02021	10	10 cellular lipid metabolic process (GO:0044255)	NDT	No
P9WG91	stp	15.8229	4.22027	10	10 cellular lipid metabolic process (GO:0044255)	NDT	No
P9WG95	ilvA	13.0979	6.1814	11	11 small molecule metabolic process (GO:0044281)	NDT	Yes
P9WG97	tatC	14.2494	2.22648	6	6 establishment of protein localization (GO:0045184)	NDT	Yes
P9WG99	tatB	14.9951	2.22189	6	6 establishment of protein localization (GO:0045184)	NDT	No
P9WGA1	tatA	14.8956	2.22233	6	6 establishment of protein localization (GO:0045184)	NDT	No
P9WGA3	tam	15.5449	5.75884	11	11 small molecule metabolic process (GO:0044281)	NDT	No
P9WGA5	Rv2603c	15.7592	5.20285	11	11 small molecule metabolic process (GO:0044281)	NDT	No
P9WGA7	Rv2235	15.1627	5.64778	11	11 small molecule metabolic process (GO:0044281)	NDT	No
P9WGA9	cobL	14.3134	5.94028	11	11 small molecule metabolic process (GO:0044281)	NDT	Yes
P9WGB1	cobM	14.27	5.93869	11	11 small molecule metabolic process (GO:0044281)	NDT	No
P9WGB3	cobIJ	13.8126	5.94414	11	11 small molecule metabolic process (GO:0044281)	NDT	No
P9WGB5	metZ	13.8673	6.19141	11	11 small molecule metabolic process (GO:0044281)	NDT	Yes
P9WGB9	Rv1373	15.02	2.98767	9	9 cellular metabolic process (GO:0044237)	NDT	No
P9WGC1	Rv1339	14.7231	0.190171	1	1 aminoglycan biosynthetic process (GO:0006023)	NDT	No
P9WGC3	Rv3284	15.4515	5.36408	11	11 small molecule metabolic process (GO:0044281)	NDT	No
P9WGC5	sucC	12.0844	5.39518	11	11 small molecule metabolic process (GO:0044281)	NDT	Yes
P9WGC7	sucD	12.1957	5.44707	11	11 small molecule metabolic process (GO:0044281)	NDT	Yes
P9WGC9	Rv1301	15.1185	1.73907	5	5 gene expression (GO:0010467)	NDT	No
P9WGD1	cpsY	15.1152	2.87075	9	9 cellular metabolic process (GO:0044237)	NDT	Yes
P9WGD3	smpB	11.8799	1.68292	5	5 gene expression (GO:0010467)	NDT	Yes
P9WGD5	ssb	14.6365	0.36667	1	1 aminoglycan biosynthetic process (GO:0006023)	NDT	No
P9WGD7	ffh	11.8371	1.4201	5	5 gene expression (GO:0010467)	NDT	Yes
P9WGD9	ftsY	12.5483	1.48155	5	5 gene expression (GO:0010467)	NDT	Yes
P9WGE1	rsfB	15.6878	3.71058	9	9 cellular metabolic process (GO:0044237)	NDT	No
P9WGE5	speE	15.3685	6.25961	11	11 small molecule metabolic process (GO:0044281)	NDT	Yes
P9WGE7	sodB	12.7731	4.35097	10	10 cellular lipid metabolic process (GO:0044255)	NDT	Yes
P9WGE9	sodC	14.2751	4.36469	10	10 cellular lipid metabolic process (GO:0044255)	NDT	Yes
P9WGF1	mmr	14.8131	0.174689	1	1 aminoglycan biosynthetic process (GO:0006023)	NDT	Yes
P9WGF3	smc	14.9751	2.91466	9	9 cellular metabolic process (GO:0044237)	NDT	Yes
P9WGF5	Rv2025c	15.7573	1.27966	4	4 DNA metabolic process (GO:0006259)	NDT	No
P9WGF7	Rv1739c	15.6	5.97199	11	11 small molecule metabolic process (GO:0044281)	NDT	No
P9WGG1	gmhA	15.4369	4.62154	10	10 cellular lipid metabolic process (GO:0044255)	NDT	Yes
P9WGG3	cobB	14.4976	2.74688	9	9 cellular metabolic process (GO:0044237)	NDT	No
P9WGG5	sigG	15.7309	3.57151	9	9 cellular metabolic process (GO:0044237)	NDT	No
P9WGG7	sigE	15.7756	6.10515	11	11 small molecule metabolic process (GO:0044281)	NDT	No
P9WGH3	sigI	15.7109	5.69637	11	11 small molecule metabolic process (GO:0044281)	NDT	No
P9WGH5	sigL	15.0085	1.23156	4	4 DNA metabolic process (GO:0006259)	NDT	Yes
P9WGH7	sigK	15.2098	0.908378	3	3 regulation of RNA metabolic process (GO:0051252)	NDT	No
P9WGI1	sigA	14.4317	1.61947	5	5 gene expression (GO:0010467)	NDT	Yes
P9WGI9	glyA1	13.3462	6.16146	11	11 small molecule metabolic process (GO:0044281)	NDT	Yes
P9WGJ3	serB1	14.9897	6.15948	11	11 small molecule metabolic process (GO:0044281)	NDT	No
P9WGJ5	sepF	14.5626	0.272083	1	1 aminoglycan biosynthetic process (GO:0006023)	NDT	Yes
P9WGJ7	Rv3402c	15.5995	2.2498	6	6 establishment of protein localization (GO:0045184)	NDT	No
P9WGJ9	embR	14.7117	4.40324	10	10 cellular lipid metabolic process (GO:0044255)	DT	Yes
P9WGK1	dosT	13.6032	4.54767	10	10 cellular lipid metabolic process (GO:0044255)	NDT	No
P9WGK5	senX3	14.536	4.54437	10	10 cellular lipid metabolic process (GO:0044255)	NDT	No
P9WGK7	prrB	14.223	4.17075	10	10 cellular lipid metabolic process (GO:0044255)	NDT	Yes
P9WGK9	mtrB	12.7007	0.353791	1	1 aminoglycan biosynthetic process (GO:0006023)	NDT	Yes
P9WGL1	mprB	13.4972	4.37738	10	10 cellular lipid metabolic process (GO:0044255)	NDT	Yes
P9WGL3	kdpD	14.4405	4.1655	10	10 cellular lipid metabolic process (GO:0044255)	NDT	Yes
P9WGL5	pdtaS	15.4442	4.37435	10	10 cellular lipid metabolic process (GO:0044255)	NDT	No
P9WGL7	Rv3143	14.5101	4.55168	10	10 cellular lipid metabolic process (GO:0044255)	NDT	No
P9WGL9	regX3	14.6316	4.38239	10	10 cellular lipid metabolic process (GO:0044255)	NDT	No
P9WGM1	prrA	14.7174	4.3769	10	10 cellular lipid metabolic process (GO:0044255)	NDT	No
P9WGM3	pdtaR	15.6005	5.96862	11	11 small molecule metabolic process (GO:0044281)	NDT	No
P9WGM5	narL	15.0182	4.37411	10	10 cellular lipid metabolic process (GO:0044255)	NDT	No
P9WGN1	kdpE	14.7186	4.38789	10	10 cellular lipid metabolic process (GO:0044255)	NDT	No
P9WGN3	secY	10.7532	1.8182	5	5 gene expression (GO:0010467)	NDT	Yes
P9WGN5	secG	13.8961	2.23099	6	6 establishment of protein localization (GO:0045184)	NDT	Yes
P9WGN7	secE	14.1131	2.22986	6	6 establishment of protein localization (GO:0045184)	NDT	No
P9WGN9	secF	14.748	2.23126	6	6 establishment of protein localization (GO:0045184)	NDT	Yes
P9WGP1	secD	14.0713	2.23209	6	6 establishment of protein localization (GO:0045184)	NDT	Yes
P9WGP3	secA2	14.6116	2.23458	6	6 establishment of protein localization (GO:0045184)	NDT	No
P9WGP7	Rv2216	15.5014	5.37493	11	11 small molecule metabolic process (GO:0044281)	NDT	No
P9WGQ1	Rv1856c	15.6105	6.13792	11	11 small molecule metabolic process (GO:0044281)	NDT	Yes
P9WGQ3	Rv1714	15.4747	5.45846	11	11 small molecule metabolic process (GO:0044281)	NDT	Yes
P9WGQ5	Rv0927c	15.5225	2.93498	9	9 cellular metabolic process (GO:0044237)	NDT	Yes
P9WGQ7	Rv1144	15.1495	4.87752	11	11 small molecule metabolic process (GO:0044281)	NDT	Yes
P9WGR1	inhA	13.5238	5.4189	11	11 small molecule metabolic process (GO:0044281)	DT	Yes
P9WGR7	Rv0945	15.5749	2.71728	9	9 cellular metabolic process (GO:0044237)	NDT	No
P9WGR9	fabG2	15.4776	5.43314	11	11 small molecule metabolic process (GO:0044281)	NDT	Yes
P9WGS1	Rv1543	14.5783	3.79167	9	9 cellular metabolic process (GO:0044237)	NDT	Yes
P9WGS3	ephD	15.0486	3.88643	10	10 cellular lipid metabolic process (GO:0044255)	NDT	Yes
P9WGS7	Rv0687	15.2756	5.79727	11	11 small molecule metabolic process (GO:0044281)	NDT	Yes
P9WGT5	sdaA	14.3489	6.17545	11	11 small molecule metabolic process (GO:0044281)	NDT	Yes
P9WGT7	pstS3	15.5515	4.53371	10	10 cellular lipid metabolic process (GO:0044255)	NDT	No
P9WGU3	modA	15.3776	0.153315	1	1 aminoglycan biosynthetic process (GO:0006023)	NDT	No
P9WGU5	Rv1280c	15.1353	3.36498	9	9 cellular metabolic process (GO:0044237)	NDT	No
P9WGU7	lpqW	13.9265	3.31711	9	9 cellular metabolic process (GO:0044237)	NDT	Yes
P9WGU9	lpqY	15.4729	5.97692	11	11 small molecule metabolic process (GO:0044281)	NDT	Yes
P9WGV1	metK	14.1033	0.0898577	11	11 small molecule metabolic process (GO:0044281)	NDT	Yes
P9WGV3	ahcY	14.7821	6.192	11	11 small molecule metabolic process (GO:0044281)	NDT	No
P9WGV7	Rv2554c	15.5657	0.273629	1	1 aminoglycan biosynthetic process (GO:0006023)	NDT	No
P9WGV9	ruvC	14.3864	1.02046	4	4 DNA metabolic process (GO:0006259)	NDT	No
P9WGW1	ruvB	13.6973	1.04308	4	4 DNA metabolic process (GO:0006259)	NDT	No
P9WGW3	ruvA	14.4242	1.04151	4	4 DNA metabolic process (GO:0006259)	NDT	No
P9WGW7	rsmI	15.182	1.6794	5	5 gene expression (GO:0010467)	NDT	No
P9WGW9	rsmG	13.7524	1.12182	4	4 DNA metabolic process (GO:0006259)	NDT	Yes
P9WGX1	rsmE	15.1835	1.24516	4	4 DNA metabolic process (GO:0006259)	NDT	No
P9WGX3	Rv1407	13.4837	1.2484	4	4 DNA metabolic process (GO:0006259)	NDT	Yes
P9WGX5	rskA	14.9613	0.905376	3	3 regulation of RNA metabolic process (GO:0051252)	NDT	No
P9WGX7	rsbW	14.81	3.62512	9	9 cellular metabolic process (GO:0044237)	NDT	No
P9WGX9	ybeY	14.937	1.30304	4	4 DNA metabolic process (GO:0006259)	NDT	Yes
P9WGY1	frr	11.6303	1.95059	5	5 gene expression (GO:0010467)	NDT	Yes
P9WGY3	rraA	15.8138	1.01383	4	4 DNA metabolic process (GO:0006259)	NDT	No
P9WGY5	rpoZ	12.7473	1.2078	4	4 DNA metabolic process (GO:0006259)	DT	Yes
P9WGY7	rpoC	9.10224	1.26197	4	4 DNA metabolic process (GO:0006259)	DT	Yes
P9WGY9	rpoB	8.72053	1.59263	5	5 gene expression (GO:0010467)	DT	Yes
P9WGZ1	rpoA	10.3485	1.81352	5	5 gene expression (GO:0010467)	DT	Yes
P9WGZ3	rnpA	14.1833	1.12365	4	4 DNA metabolic process (GO:0006259)	NDT	Yes
P9WGZ5	rnz	15.7706	1.1251	4	4 DNA metabolic process (GO:0006259)	NDT	No
P9WGZ7	rph	14.2936	0.191442	1	1 aminoglycan biosynthetic process (GO:0006023)	NDT	Yes
P9WGZ9	rnj	15.5603	0.212736	1	1 aminoglycan biosynthetic process (GO:0006023)	NDT	Yes
P9WH01	rnhB	14.7446	0.430548	1	1 aminoglycan biosynthetic process (GO:0006023)	NDT	Yes
P9WH03	rnc	12.2271	1.53173	5	5 gene expression (GO:0010467)	NDT	Yes
P9WH05	deaD	14.2919	1.59179	5	5 gene expression (GO:0010467)	NDT	Yes
P9WH07	ksgA	14.3378	1.47989	5	5 gene expression (GO:0010467)	NDT	Yes
P9WH09	rmlD	15.0156	3.24712	9	9 cellular metabolic process (GO:0044237)	NDT	Yes
P9WH11	rmlC	14.6801	2.85988	9	9 cellular metabolic process (GO:0044237)	DT	Yes
P9WH13	rmlA	15.0741	2.87389	9	9 cellular metabolic process (GO:0044237)	DT	Yes
P9WH17	rimP	14.7047	1.56187	5	5 gene expression (GO:0010467)	NDT	Yes
P9WH19	rimM	12.4678	1.65461	5	5 gene expression (GO:0010467)	NDT	Yes
P9WH21	Rv3818	14.8236	5.92279	11	11 small molecule metabolic process (GO:0044281)	NDT	No
P9WH23	qcrA	12.7276	5.59649	11	11 small molecule metabolic process (GO:0044281)	NDT	No
P9WH25	rpsI	10.8951	1.88107	5	5 gene expression (GO:0010467)	NDT	Yes
P9WH27	rpsH	11.1616	1.83635	5	5 gene expression (GO:0010467)	NDT	Yes
P9WH29	rpsG	10.6336	1.87199	5	5 gene expression (GO:0010467)	NDT	Yes
P9WH31	rpsF	11.3551	1.86407	5	5 gene expression (GO:0010467)	NDT	Yes
P9WH33	rpsE	9.96683	1.86327	5	5 gene expression (GO:0010467)	NDT	Yes
P9WH35	rpsD	10.4013	1.87654	5	5 gene expression (GO:0010467)	NDT	Yes
P9WH37	rpsC	9.80449	1.96214	5	5 gene expression (GO:0010467)	NDT	Yes
P9WH39	rpsB	10.1088	1.88848	5	5 gene expression (GO:0010467)	NDT	Yes
P9WH41	rpsT	11.9212	1.96202	5	5 gene expression (GO:0010467)	NDT	Yes
P9WH43	rpsA	11.1075	1.87059	5	5 gene expression (GO:0010467)	DT	Yes
P9WH45	rpsS	11.4408	1.85144	5	5 gene expression (GO:0010467)	NDT	Yes
P9WH49	rpsR1	11.7144	1.84373	5	5 gene expression (GO:0010467)	NDT	Yes
P9WH51	rpsQ	11.3327	1.84495	5	5 gene expression (GO:0010467)	NDT	Yes
P9WH53	rpsP	11.3988	1.85039	5	5 gene expression (GO:0010467)	NDT	Yes
P9WH55	rpsO	10.8613	1.78796	5	5 gene expression (GO:0010467)	NDT	Yes
P9WH57	rpsZ	11.8516	1.80879	5	5 gene expression (GO:0010467)	NDT	Yes
P9WH59	rpsN	11.8225	1.80133	5	5 gene expression (GO:0010467)	NDT	Yes
P9WH61	rpsM	11.6476	1.85509	5	5 gene expression (GO:0010467)	NDT	Yes
P9WH63	rpsL	10.5463	1.87617	5	5 gene expression (GO:0010467)	DT	Yes
P9WH65	rpsK	10.2932	1.87392	5	5 gene expression (GO:0010467)	NDT	Yes
P9WH67	rpsJ	11.1349	1.83774	5	5 gene expression (GO:0010467)	NDT	Yes
P9WH69	nrdB	14.5197	0.452474	1	1 aminoglycan biosynthetic process (GO:0006023)	NDT	Yes
P9WH75	nrdE	14.0173	0.446943	1	1 aminoglycan biosynthetic process (GO:0006023)	NDT	Yes
P9WH77	nrdZ	14.0194	0.44623	1	1 aminoglycan biosynthetic process (GO:0006023)	NDT	Yes
P9WH79	rplI	11.42	1.87842	5	5 gene expression (GO:0010467)	NDT	Yes
P9WH81	rplF	10.928	1.8212	5	5 gene expression (GO:0010467)	NDT	Yes
P9WH83	rplE	10.235	1.87223	5	5 gene expression (GO:0010467)	NDT	Yes
P9WH85	rplD	11.2381	1.8345	5	5 gene expression (GO:0010467)	DT	Yes
P9WH87	rplC	9.61498	1.95921	5	5 gene expression (GO:0010467)	DT	Yes
P9WH89	rpmJ	11.6127	1.85809	5	5 gene expression (GO:0010467)	NDT	Yes
P9WH91	rpmI	11.7774	1.97194	5	5 gene expression (GO:0010467)	NDT	Yes
P9WH93	rpmH	11.7926	2.02787	5	5 gene expression (GO:0010467)	NDT	Yes
P9WH95	rpmG2	12.1303	2.01915	5	5 gene expression (GO:0010467)	NDT	Yes
P9WH97	rpmG1	12.1635	2.03244	5	5 gene expression (GO:0010467)	NDT	Yes
P9WH99	rpmF	12.4926	2.03326	5	5 gene expression (GO:0010467)	NDT	Yes
P9WHA1	rpmE	11.8077	1.97907	5	5 gene expression (GO:0010467)	NDT	Yes
P9WHA3	rpmD	11.5767	1.85824	5	5 gene expression (GO:0010467)	NDT	Yes
P9WHA5	rplB	9.71369	1.9521	5	5 gene expression (GO:0010467)	NDT	Yes
P9WHA7	rpmC	11.5204	1.86187	5	5 gene expression (GO:0010467)	NDT	Yes
P9WHB1	rpmB1	12.0244	1.90872	5	5 gene expression (GO:0010467)	NDT	Yes
P9WHB3	rpmA	11.2625	1.96883	5	5 gene expression (GO:0010467)	NDT	Yes
P9WHB5	rplY	11.7463	1.93809	5	5 gene expression (GO:0010467)	NDT	Yes
P9WHB7	rplX	11.3097	1.84841	5	5 gene expression (GO:0010467)	NDT	Yes
P9WHB9	rplW	11.5395	1.85763	5	5 gene expression (GO:0010467)	NDT	Yes
P9WHC1	rplV	10.5	1.87072	5	5 gene expression (GO:0010467)	NDT	Yes
P9WHC3	rplU	11.2863	1.87184	5	5 gene expression (GO:0010467)	NDT	Yes
P9WHC5	rplT	11.1876	1.83457	5	5 gene expression (GO:0010467)	NDT	Yes
P9WHC7	rplA	10.9911	1.84097	5	5 gene expression (GO:0010467)	NDT	Yes
P9WHC9	rplS	11.2131	1.83818	5	5 gene expression (GO:0010467)	NDT	Yes
P9WHD1	rplR	11.0213	1.87055	5	5 gene expression (GO:0010467)	NDT	Yes
P9WHD3	rplQ	10.7147	1.84529	5	5 gene expression (GO:0010467)	NDT	Yes
P9WHD5	rplP	10.8264	1.81306	5	5 gene expression (GO:0010467)	NDT	Yes
P9WHD7	rplO	10.1737	1.8798	5	5 gene expression (GO:0010467)	NDT	Yes
P9WHD9	rplN	11.0508	1.82847	5	5 gene expression (GO:0010467)	NDT	Yes
P9WHE1	rplM	10.4517	1.87256	5	5 gene expression (GO:0010467)	NDT	Yes
P9WHE3	rplL	11.4612	1.8525	5	5 gene expression (GO:0010467)	NDT	Yes
P9WHE5	rplK	10.7904	1.83171	5	5 gene expression (GO:0010467)	NDT	Yes
P9WHE7	rplJ	11.501	1.8527	5	5 gene expression (GO:0010467)	NDT	Yes
P9WHE9	ribH	14.7105	4.58853	10	10 cellular lipid metabolic process (GO:0044255)	NDT	Yes
P9WHF1	ribBA	12.1525	4.56671	10	10 cellular lipid metabolic process (GO:0044255)	NDT	Yes
P9WHF3	rho	14.6402	1.20504	4	4 DNA metabolic process (GO:0006259)	NDT	Yes
P9WHF5	sseB	14.3941	6.14968	11	11 small molecule metabolic process (GO:0044281)	NDT	No
P9WHF7	sseA	14.5129	6.14997	11	11 small molecule metabolic process (GO:0044281)	NDT	No
P9WHF9	cysA1	15.2643	6.14785	11	11 small molecule metabolic process (GO:0044281)	NDT	No
P9WHG1	prfB	12.7667	2.13678	6	6 establishment of protein localization (GO:0045184)	NDT	Yes
P9WHG3	prfA	12.9443	2.11762	6	6 establishment of protein localization (GO:0045184)	NDT	Yes
P9WHG5	parE2	15.6409	0.540532	2	2 regulation of growth (GO:0040008)	NDT	No
P9WHG7	parE1	15.728	0.540515	2	2 regulation of growth (GO:0040008)	NDT	No
P9WHG9	relA	13.8303	4.91524	11	11 small molecule metabolic process (GO:0044281)	NDT	Yes
P9WHH1	trxB	13.6124	6.24632	11	11 small molecule metabolic process (GO:0044281)	NDT	Yes
P9WHH7	lpdA	14.769	5.25999	11	11 small molecule metabolic process (GO:0044281)	DT	No
P9WHH9	lpdC	12.9714	5.25318	11	11 small molecule metabolic process (GO:0044281)	NDT	Yes
P9WHI1	recX	14.4093	1.04831	4	4 DNA metabolic process (GO:0006259)	NDT	No
P9WHI3	recR	13.4803	1.03417	4	4 DNA metabolic process (GO:0006259)	NDT	No
P9WHI5	recO	14.1383	1.04462	4	4 DNA metabolic process (GO:0006259)	NDT	No
P9WHI7	recN	13.47	1.02767	4	4 DNA metabolic process (GO:0006259)	NDT	Yes
P9WHI9	recF	13.6945	1.09853	4	4 DNA metabolic process (GO:0006259)	NDT	Yes
P9WHJ1	recD	15.3782	1.024	4	4 DNA metabolic process (GO:0006259)	NDT	No
P9WHJ3	recA	9.88856	4.34016	10	10 cellular lipid metabolic process (GO:0044255)	NDT	Yes
P9WHJ5	rbpA	14.5835	0.895717	3	3 regulation of RNA metabolic process (GO:0051252)	NDT	Yes
P9WHJ7	rbfA	14.6895	1.56629	5	5 gene expression (GO:0010467)	NDT	No
P9WHJ9	radA	14.2336	1.06281	4	4 DNA metabolic process (GO:0006259)	NDT	No
P9WHK1	Rv0571c	15.7669	2.74351	9	9 cellular metabolic process (GO:0044237)	NDT	No
P9WHK3	pyrR	14.5441	6.04074	11	11 small molecule metabolic process (GO:0044281)	NDT	No
P9WHK5	pyrH	13.877	1.3601	5	5 gene expression (GO:0010467)	NDT	Yes
P9WHK7	pyrG	12.4079	1.35543	5	5 gene expression (GO:0010467)	NDT	Yes
P9WHK9	pyrE	13.8353	6.04528	11	11 small molecule metabolic process (GO:0044281)	NDT	No
P9WHL1	pyrD	13.8253	6.04419	11	11 small molecule metabolic process (GO:0044281)	NDT	Yes
P9WHL3	pyrC	14.6681	6.04043	11	11 small molecule metabolic process (GO:0044281)	NDT	No
P9WHL5	purQ	12.8882	6.05904	11	11 small molecule metabolic process (GO:0044281)	NDT	Yes
P9WHL7	purL	13.9717	6.07866	11	11 small molecule metabolic process (GO:0044281)	NDT	No
P9WHL9	purK	14.0914	6.078	11	11 small molecule metabolic process (GO:0044281)	NDT	Yes
P9WHM1	purE	13.9739	6.07757	11	11 small molecule metabolic process (GO:0044281)	NDT	No
P9WHM3	purU	14.2886	6.11159	11	11 small molecule metabolic process (GO:0044281)	NDT	Yes
P9WHM5	purN	13.8502	6.07939	11	11 small molecule metabolic process (GO:0044281)	NDT	Yes
P9WHM7	purH	12.8939	6.08292	11	11 small molecule metabolic process (GO:0044281)	NDT	Yes
P9WHM9	purD	13.4456	6.07844	11	11 small molecule metabolic process (GO:0044281)	NDT	No
P9WHN1	purC	14.388	6.07797	11	11 small molecule metabolic process (GO:0044281)	NDT	No
P9WHN3	purA	12.9498	6.07224	11	11 small molecule metabolic process (GO:0044281)	NDT	Yes
P9WHN5	pup	15.4881	4.50633	10	10 cellular lipid metabolic process (GO:0044255)	NDT	No
P9WHN7	pth	15.5032	1.93097	5	5 gene expression (GO:0010467)	NDT	No
P9WHP1	pta	10.96	5.03725	11	11 small molecule metabolic process (GO:0044281)	NDT	Yes
P9WHP3	crtB	14.2768	5.57896	11	11 small molecule metabolic process (GO:0044281)	NDT	No
P9WHP5	pspA	14.5074	3.75912	9	9 cellular metabolic process (GO:0044237)	NDT	No
P9WHP7	truB	12.5405	1.36389	5	5 gene expression (GO:0010467)	NDT	Yes
P9WHP9	truA	14.2476	1.65024	5	5 gene expression (GO:0010467)	NDT	Yes
P9WHQ1	Rv1711	14.8647	5.04691	11	11 small molecule metabolic process (GO:0044281)	NDT	No
P9WHQ3	Rv1540	15.3163	2.12475	6	6 establishment of protein localization (GO:0045184)	NDT	Yes
P9WHQ5	psd	15.2826	6.28073	11	11 small molecule metabolic process (GO:0044281)	NDT	Yes
P9WHQ7	purF	13.5172	6.06124	11	11 small molecule metabolic process (GO:0044281)	NDT	Yes
P9WHQ9	hpt	13.9172	6.09294	11	11 small molecule metabolic process (GO:0044281)	NDT	Yes
P9WHR1	rip3	14.1648	4.22921	10	10 cellular lipid metabolic process (GO:0044255)	NDT	No
P9WHR7	lexA	13.5369	1.01182	4	4 DNA metabolic process (GO:0006259)	NDT	No
P9WHR9	Rv3671c	14.8817	4.51638	10	10 cellular lipid metabolic process (GO:0044255)	NDT	No
P9WHS1	mec	12.8996	1.2214	4	4 DNA metabolic process (GO:0006259)	NDT	Yes
P9WHS3	rip1	15.1104	4.59291	10	10 cellular lipid metabolic process (GO:0044255)	NDT	No
P9WHS5	htpX	15.8608	4.32247	10	10 cellular lipid metabolic process (GO:0044255)	NDT	No
P9WHS7	pepE	15.6429	1.00894	4	4 DNA metabolic process (GO:0006259)	NDT	No
P9WHS9	dapE	15.2622	0.215639	1	1 aminoglycan biosynthetic process (GO:0006023)	NDT	No
P9WHT1	apeB	15.7944	5.37099	11	11 small molecule metabolic process (GO:0044281)	NDT	No
P9WHT3	pepA	14.6524	5.85097	11	11 small molecule metabolic process (GO:0044281)	NDT	No
P9WHT5	Rv2782c	13.7141	5.61055	11	11 small molecule metabolic process (GO:0044281)	NDT	Yes
P9WHT7	tsaD	12.579	1.46879	5	5 gene expression (GO:0010467)	NDT	Yes
P9WHT9	prcB	14.013	4.50763	10	10 cellular lipid metabolic process (GO:0044255)	NDT	Yes
P9WHU1	prcA	14.0529	4.50823	10	10 cellular lipid metabolic process (GO:0044255)	NDT	Yes
P9WHU3	Rv2190c	15.9236	5.9458	11	11 small molecule metabolic process (GO:0044281)	NDT	No
P9WHU7	proC	14.1248	6.12357	11	11 small molecule metabolic process (GO:0044281)	NDT	No
P9WHU9	proB	15.0799	5.88704	11	11 small molecule metabolic process (GO:0044281)	NDT	No
P9WHV1	proA	14.5142	5.8866	11	11 small molecule metabolic process (GO:0044281)	NDT	Yes
P9WHV3	prmC	15.2443	1.37946	5	5 gene expression (GO:0010467)	NDT	No
P9WHV5	ppx1	14.6291	4.85543	11	11 small molecule metabolic process (GO:0044281)	NDT	No
P9WHV7	ppnK	14.0258	4.58261	10	10 cellular lipid metabolic process (GO:0044255)	NDT	Yes
P9WHV9	ppk	15.0067	4.8554	11	11 small molecule metabolic process (GO:0044281)	NDT	Yes
P9WHW1	ppiB	15.7167	1.44901	5	5 gene expression (GO:0010467)	NDT	No
P9WHW3	ppiA	15.2009	4.31372	10	10 cellular lipid metabolic process (GO:0044255)	NDT	No
P9WHW5	pstP	13.4385	4.42442	10	10 cellular lipid metabolic process (GO:0044255)	NDT	Yes
P9WHX9	PPE61	14.9539	2.94414	9	9 cellular metabolic process (GO:0044237)	NDT	No
P9WHY3	PPE51	15.103	3.21508	9	9 cellular metabolic process (GO:0044237)	NDT	No
P9WHZ3	PPE44	14.7001	3.22261	9	9 cellular metabolic process (GO:0044237)	NDT	No
P9WI03	PPE33	15.1408	3.17567	9	9 cellular metabolic process (GO:0044237)	NDT	No
P9WI05	PPE32	14.9265	3.18893	9	9 cellular metabolic process (GO:0044237)	NDT	No
P9WI07	PPE30	14.8536	3.17958	9	9 cellular metabolic process (GO:0044237)	NDT	No
P9WI09	PPE29	14.7591	3.18447	9	9 cellular metabolic process (GO:0044237)	NDT	No
P9WI13	PPE25	14.7723	3.21992	9	9 cellular metabolic process (GO:0044237)	NDT	No
P9WI19	PPE22	15.229	3.19083	9	9 cellular metabolic process (GO:0044237)	NDT	Yes
P9WI21	PPE21	14.3584	2.96576	9	9 cellular metabolic process (GO:0044237)	NDT	No
P9WI23	PPE20	14.5333	3.21707	9	9 cellular metabolic process (GO:0044237)	NDT	No
P9WI25	PPE19	14.8897	2.94791	9	9 cellular metabolic process (GO:0044237)	NDT	No
P9WI27	PPE17	14.9034	2.82501	9	9 cellular metabolic process (GO:0044237)	NDT	No
P9WI29	PPE16	14.1459	2.98921	9	9 cellular metabolic process (GO:0044237)	NDT	No
P9WI31	PPE15	14.9313	2.99126	9	9 cellular metabolic process (GO:0044237)	NDT	No
P9WI33	PPE14	15.1487	3.19788	9	9 cellular metabolic process (GO:0044237)	NDT	No
P9WI35	PPE13	14.9227	2.95905	9	9 cellular metabolic process (GO:0044237)	NDT	No
P9WI37	PPE12	14.3281	2.97142	9	9 cellular metabolic process (GO:0044237)	NDT	No
P9WI39	PPE11	14.5507	3.19986	9	9 cellular metabolic process (GO:0044237)	NDT	No
P9WI41	PPE10	14.3803	2.98406	9	9 cellular metabolic process (GO:0044237)	NDT	No
P9WI43	PPE4	14.556	3.19592	9	9 cellular metabolic process (GO:0044237)	NDT	No
P9WI45	PPE3	14.468	3.208	9	9 cellular metabolic process (GO:0044237)	NDT	No
P9WI47	PPE2	14.8728	3.21042	9	9 cellular metabolic process (GO:0044237)	NDT	No
P9WI49	PPE1	14.3426	3.20394	9	9 cellular metabolic process (GO:0044237)	NDT	No
P9WI51	rpe	13.8746	5.19504	11	11 small molecule metabolic process (GO:0044281)	NDT	Yes
P9WI53	Rv3807c	14.5238	3.24898	9	9 cellular metabolic process (GO:0044237)	NDT	Yes
P9WI55	ppa	14.1535	2.3505	7	7 ATP biosynthetic process (GO:0006754)	NDT	Yes
P9WI57	pnp	14.161	1.60721	5	5 gene expression (GO:0010467)	NDT	Yes
P9WI61	plsB	14.9398	6.27046	11	11 small molecule metabolic process (GO:0044281)	NDT	Yes
P9WI65	pknK	12.4594	4.16761	10	10 cellular lipid metabolic process (GO:0044255)	NDT	Yes
P9WI67	pknJ	12.5007	4.07339	10	10 cellular lipid metabolic process (GO:0044255)	NDT	Yes
P9WI69	pknI	12.3901	4.83094	11	11 small molecule metabolic process (GO:0044281)	NDT	Yes
P9WI71	pknH	12.3538	4.02872	10	10 cellular lipid metabolic process (GO:0044255)	NDT	Yes
P9WI73	pknG	12.0961	4.43346	10	10 cellular lipid metabolic process (GO:0044255)	NDT	Yes
P9WI75	pknF	12.2971	4.41385	10	10 cellular lipid metabolic process (GO:0044255)	NDT	Yes
P9WI77	pknE	12.2576	3.71622	9	9 cellular metabolic process (GO:0044237)	NDT	Yes
P9WI79	pknD	12.1076	4.11348	10	10 cellular lipid metabolic process (GO:0044255)	NDT	Yes
P9WI81	pknB	11.8658	4.2545	10	10 cellular lipid metabolic process (GO:0044255)	DT	Yes
P9WI83	pknA	12.119	4.26698	10	10 cellular lipid metabolic process (GO:0044255)	NDT	Yes
P9WI85	Rv0181c	14.5184	4.50078	10	10 cellular lipid metabolic process (GO:0044255)	NDT	No
P9WI87	mtp	15.7398	2.98207	9	9 cellular metabolic process (GO:0044237)	NDT	No
P9WI91	Rv1501	15.44	2.94051	9	9 cellular metabolic process (GO:0044237)	NDT	No
P9WI95	phoU2	15.5242	4.53286	10	10 cellular lipid metabolic process (GO:0044255)	NDT	No
P9WI99	Rv3168	15.7013	1.26518	4	4 DNA metabolic process (GO:0006259)	NDT	No
P9WIA1	ptpA	15.3081	4.43075	10	10 cellular lipid metabolic process (GO:0044255)	NDT	No
P9WIA3	Rv2368c	15.3203	1.30347	4	4 DNA metabolic process (GO:0006259)	NDT	No
P9WIA7	pit	15.6348	3.45911	9	9 cellular metabolic process (GO:0044237)	NDT	No
P9WIB1	plcC	15.5766	6.14172	11	11 small molecule metabolic process (GO:0044281)	NDT	No
P9WIB3	plcB	15.8621	6.14162	11	11 small molecule metabolic process (GO:0044281)	NDT	No
P9WIB5	plcA	15.7365	6.28068	11	11 small molecule metabolic process (GO:0044281)	NDT	Yes
P9WIB7	Rv2951c	15.8803	1.25799	4	4 DNA metabolic process (GO:0006259)	NDT	No
P9WIB9	Rv1885c	14.7767	4.9612	11	11 small molecule metabolic process (GO:0044281)	NDT	No
P9WIC1	Rv0948c	14.4507	4.96013	11	11 small molecule metabolic process (GO:0044281)	NDT	No
P9WIC3	pheA	13.9493	4.97154	11	11 small molecule metabolic process (GO:0044281)	NDT	No
P9WIC5	Rv2949c	14.6561	4.9536	11	11 small molecule metabolic process (GO:0044281)	NDT	Yes
P9WIC7	gpgP	15.2377	2.72194	9	9 cellular metabolic process (GO:0044237)	NDT	No
P9WIC9	gpmA	13.7737	5.16277	11	11 small molecule metabolic process (GO:0044281)	NDT	No
P9WID1	pgk	12.0608	2.60188	9	9 cellular metabolic process (GO:0044237)	NDT	Yes
P9WID3	pfkB	14.0215	5.07395	11	11 small molecule metabolic process (GO:0044281)	NDT	No
P9WID5	adoK	14.6836	6.09412	11	11 small molecule metabolic process (GO:0044281)	NDT	No
P9WID7	pfkA	13.1355	5.07018	11	11 small molecule metabolic process (GO:0044281)	NDT	Yes
P9WID9	bcpB	15.9188	6.24608	11	11 small molecule metabolic process (GO:0044281)	NDT	No
P9WIE1	bcp	15.9192	6.24658	11	11 small molecule metabolic process (GO:0044281)	NDT	No
P9WIE3	ahpE	15.218	6.24771	11	11 small molecule metabolic process (GO:0044281)	NDT	No
P9WIE5	katG	13.6542	1.1457	4	4 DNA metabolic process (GO:0006259)	DT	Yes
P9WIE7	PE_PGRS46	13.0883	2.97448	9	9 cellular metabolic process (GO:0044237)	NDT	No
P9WIE9	PE_PGRS44	14.3756	2.9626	9	9 cellular metabolic process (GO:0044237)	NDT	No
P9WIG9	PE23	15.8289	2.96168	9	9 cellular metabolic process (GO:0044237)	NDT	No
P9WIH3	pckG	13.8551	5.27174	11	11 small molecule metabolic process (GO:0044281)	NDT	Yes
P9WIH5	Rv2047c	14.0001	5.15917	11	11 small molecule metabolic process (GO:0044281)	NDT	No
P9WIH7	mazF8	15.8285	3.62618	9	9 cellular metabolic process (GO:0044237)	NDT	No
P9WIH9	mazF3	14.8505	0.519337	2	2 regulation of growth (GO:0040008)	NDT	No
P9WII1	mazF2	15.6053	0.519011	2	2 regulation of growth (GO:0040008)	NDT	No
P9WII3	mazF6	14.5796	0.518293	2	2 regulation of growth (GO:0040008)	NDT	No
P9WII5	mazF4	15.0383	0.518327	2	2 regulation of growth (GO:0040008)	NDT	No
P9WII7	pdxT	14.9548	5.20252	11	11 small molecule metabolic process (GO:0044281)	NDT	No
P9WII9	pdxS	15.069	5.20235	11	11 small molecule metabolic process (GO:0044281)	NDT	No
P9WIJ1	pdxH	15.0023	5.21235	11	11 small molecule metabolic process (GO:0044281)	NDT	No
P9WIJ3	def	15.0392	2.00213	5	5 gene expression (GO:0010467)	NDT	No
P9WIJ5	pcp	15.6695	6.15381	11	11 small molecule metabolic process (GO:0044281)	NDT	Yes
P9WIJ7	parD1	15.2819	0.540511	2	2 regulation of growth (GO:0040008)	NDT	No
P9WIJ9	parB	15.3884	1.11964	4	4 DNA metabolic process (GO:0006259)	NDT	No
P9WIK1	cysD	14.4921	5.97489	11	11 small molecule metabolic process (GO:0044281)	NDT	No
P9WIK3	cysH	14.6705	5.97336	11	11 small molecule metabolic process (GO:0044281)	NDT	No
P9WIK5	papA3	15.3594	3.52924	9	9 cellular metabolic process (GO:0044237)	NDT	No
P9WIK7	papA2	15.6173	3.53422	9	9 cellular metabolic process (GO:0044237)	NDT	No
P9WIK9	papA1	15.1804	3.53223	9	9 cellular metabolic process (GO:0044237)	NDT	No
P9WIL1	Rv2573	15.2916	4.57588	10	10 cellular lipid metabolic process (GO:0044255)	NDT	Yes
P9WIL3	panD	14.3834	5.81803	11	11 small molecule metabolic process (GO:0044281)	DT	Yes
P9WIL5	panC	13.947	5.81667	11	11 small molecule metabolic process (GO:0044281)	NDT	Yes
P9WIL7	panB	14.499	4.52261	10	10 cellular lipid metabolic process (GO:0044255)	NDT	Yes
P9WIL9	pafC	15.4308	4.50855	10	10 cellular lipid metabolic process (GO:0044255)	NDT	No
P9WIM1	pafB	15.3947	4.50821	10	10 cellular lipid metabolic process (GO:0044255)	NDT	No
P9WIM3	Rv1847	14.8768	2.35954	7	7 ATP biosynthetic process (GO:0006754)	NDT	Yes
P9WIM5	Rv2959c	15.785	4.95375	11	11 small molecule metabolic process (GO:0044281)	NDT	No
P9WIM7	pra	15.1345	3.38722	9	9 cellular metabolic process (GO:0044237)	NDT	Yes
P9WIM9	mtc28	12.3721	3.47894	9	9 cellular metabolic process (GO:0044237)	NDT	No
P9WIN1	ppgK	14.5874	5.18075	11	11 small molecule metabolic process (GO:0044281)	NDT	No
P9WIN3	Rv2952	15.673	1.25838	4	4 DNA metabolic process (GO:0006259)	NDT	Yes
P9WIN5	papA5	14.722	5.42369	11	11 small molecule metabolic process (GO:0044281)	NDT	No
P9WIN9	mpt64	13.1309	3.63119	9	9 cellular metabolic process (GO:0044237)	NDT	Yes
P9WIP1	mpt63	14.6907	3.62066	9	9 cellular metabolic process (GO:0044237)	NDT	No
P9WIP3	menA	15.391	5.8467	11	11 small molecule metabolic process (GO:0044281)	NDT	Yes
P9WIP5	mbtH	14.7908	5.41276	11	11 small molecule metabolic process (GO:0044281)	NDT	No
P9WIP7	lsr2	15.7105	3.02813	9	9 cellular metabolic process (GO:0044237)	DT	No
P9WIP9	hbhA	12.9388	3.30175	9	9 cellular metabolic process (GO:0044237)	NDT	Yes
P9WIQ1	glf	14.5454	3.24849	9	9 cellular metabolic process (GO:0044237)	DT	Yes
P9WIQ3	fprA	14.6717	5.83063	11	11 small molecule metabolic process (GO:0044281)	DT	No
P9WIQ5	recC	14.7679	1.02609	4	4 DNA metabolic process (GO:0006259)	NDT	No
P9WIQ7	erp	12.4844	3.47619	9	9 cellular metabolic process (GO:0044237)	NDT	No
P9WIQ9	Rv1835c	15.8845	3.46586	9	9 cellular metabolic process (GO:0044237)	NDT	No
P9WIR1	cfp6	15.8238	3.3111	9	9 cellular metabolic process (GO:0044237)	NDT	No
P9WIR3	cfp32	15.2246	3.03158	9	9 cellular metabolic process (GO:0044237)	NDT	No
P9WIR5	cadI	15.5276	5.39826	11	11 small molecule metabolic process (GO:0044281)	NDT	No
P9WIR7	apa	12.3812	3.47674	9	9 cellular metabolic process (GO:0044237)	NDT	No
P9WIR9	Rv0954	13.5139	3.44687	9	9 cellular metabolic process (GO:0044237)	NDT	No
P9WIS1	bkdB	12.6732	5.23163	11	11 small molecule metabolic process (GO:0044281)	NDT	Yes
P9WIS5	kgd	10.5908	5.62702	11	11 small molecule metabolic process (GO:0044281)	NDT	Yes
P9WIS7	dlaT	13.0237	5.2551	11	11 small molecule metabolic process (GO:0044281)	NDT	Yes
P9WIS9	aceE	13.2789	5.23298	11	11 small molecule metabolic process (GO:0044281)	NDT	No
P9WIT1	Rv2280	15.5343	5.09797	11	11 small molecule metabolic process (GO:0044281)	NDT	Yes
P9WIT3	Rv1771	15.3523	5.69799	11	11 small molecule metabolic process (GO:0044281)	NDT	No
P9WIT5	yidC	12.2874	2.26434	6	6 establishment of protein localization (GO:0045184)	NDT	Yes
P9WIT7	pyrB	13.6571	6.04339	11	11 small molecule metabolic process (GO:0044281)	NDT	Yes
P9WIT9	argF	14.4808	6.02142	11	11 small molecule metabolic process (GO:0044281)	NDT	No
P9WIU1	orn	14.9879	1.1782	4	4 DNA metabolic process (GO:0006259)	NDT	No
P9WIU3	pyrF	13.9958	6.04209	11	11 small molecule metabolic process (GO:0044281)	NDT	Yes
P9WIU5	arfA	15.4916	5.99025	11	11 small molecule metabolic process (GO:0044281)	NDT	No
P9WIU7	lysA	15.382	6.18941	11	11 small molecule metabolic process (GO:0044281)	NDT	No
P9WIU9	nusG	12.4166	1.62067	5	5 gene expression (GO:0010467)	NDT	Yes
P9WIV1	nusB	14.916	1.62512	5	5 gene expression (GO:0010467)	NDT	Yes
P9WIV3	nusA	13.9149	1.61769	5	5 gene expression (GO:0010467)	NDT	Yes
P9WIV5	nuoE	13.0639	5.58683	11	11 small molecule metabolic process (GO:0044281)	NDT	No
P9WIV7	nuoF	13.0389	5.61252	11	11 small molecule metabolic process (GO:0044281)	NDT	No
P9WIV9	nuoG	12.6592	5.60125	11	11 small molecule metabolic process (GO:0044281)	NDT	No
P9WIW1	nuoL	14.4257	5.59012	11	11 small molecule metabolic process (GO:0044281)	NDT	No
P9WIW3	Rv0083	15.3217	4.86359	11	11 small molecule metabolic process (GO:0044281)	NDT	No
P9WIW5	nuoM	14.0488	5.59104	11	11 small molecule metabolic process (GO:0044281)	NDT	No
P9WIW7	nuoA	13.8477	5.59545	11	11 small molecule metabolic process (GO:0044281)	NDT	No
P9WIW9	nuoN	13.9008	5.5913	11	11 small molecule metabolic process (GO:0044281)	NDT	No
P9WIX1	nuoH	13.8985	5.59015	11	11 small molecule metabolic process (GO:0044281)	NDT	No
P9WIX3	nuoK	14.3632	5.5899	11	11 small molecule metabolic process (GO:0044281)	NDT	No
P9WIX5	nudC	14.5252	2.74157	9	9 cellular metabolic process (GO:0044237)	NDT	No
P9WIX7	mutT4	15.0538	0.234732	1	1 aminoglycan biosynthetic process (GO:0006023)	NDT	No
P9WIX9	mutT3	15.0915	0.995472	4	4 DNA metabolic process (GO:0006259)	NDT	No
P9WIY1	mutT2	15.1321	0.995433	4	4 DNA metabolic process (GO:0006259)	NDT	No
P9WIY3	mutT1	14.8708	0.996717	4	4 DNA metabolic process (GO:0006259)	NDT	Yes
P9WIY5	nucS	14.5705	0.889104	3	3 regulation of RNA metabolic process (GO:0051252)	NDT	Yes
P9WIZ1	nrdR	15.1651	0.450513	1	1 aminoglycan biosynthetic process (GO:0006023)	NDT	Yes
P9WIZ3	nrdI	15.2777	0.449896	1	1 aminoglycan biosynthetic process (GO:0006023)	NDT	No
P9WIZ5	mntH	15.5321	3.68375	9	9 cellular metabolic process (GO:0044237)	NDT	No
P9WIZ9	acg	14.6027	3.05944	9	9 cellular metabolic process (GO:0044237)	NDT	No
P9WJ01	Rv0480c	15.6435	2.7454	9	9 cellular metabolic process (GO:0044237)	NDT	No
P9WJ03	sir	14.2389	5.96658	11	11 small molecule metabolic process (GO:0044281)	NDT	No
P9WJ05	Rv0910	15.3331	0.515547	2	2 regulation of growth (GO:0040008)	NDT	No
P9WJ07	Rv0909	14.7277	3.45369	9	9 cellular metabolic process (GO:0044237)	NDT	No
P9WJ09	Rv0298	15.2363	0.516838	2	2 regulation of growth (GO:0040008)	NDT	No
P9WJ11	Rv2654c	15.1424	2.93311	9	9 cellular metabolic process (GO:0044237)	NDT	No
P9WJ13	Rv2653c	15.3391	0.515477	2	2 regulation of growth (GO:0040008)	NDT	No
P9WJ25	vapB38	15.8037	0.533605	2	2 regulation of growth (GO:0040008)	NDT	No
P9WJ29	vapB36	15.6955	3.2431	9	9 cellular metabolic process (GO:0044237)	NDT	No
P9WJ33	vapB32	15.8955	0.532616	2	2 regulation of growth (GO:0040008)	NDT	No
P9WJ35	vapB30	14.915	0.54115	2	2 regulation of growth (GO:0040008)	NDT	No
P9WJ37	vapB29	15.2054	0.533469	2	2 regulation of growth (GO:0040008)	NDT	No
P9WJ39	vapB28	15.781	0.537079	2	2 regulation of growth (GO:0040008)	NDT	No
P9WJ41	vapB24	15.8967	2.90297	9	9 cellular metabolic process (GO:0044237)	NDT	No
P9WJ43	vapB21	15.8375	1.15909	4	4 DNA metabolic process (GO:0006259)	NDT	No
P9WJ45	vapB20	15.151	2.90173	9	9 cellular metabolic process (GO:0044237)	NDT	No
P9WJ51	vapB13	15.2847	0.540545	2	2 regulation of growth (GO:0040008)	NDT	No
P9WJ53	vapB12	15.7624	0.54068	2	2 regulation of growth (GO:0040008)	NDT	No
P9WJ57	vapB6	15.7787	0.53234	2	2 regulation of growth (GO:0040008)	NDT	No
P9WJ59	vapB3	15.4652	0.539998	2	2 regulation of growth (GO:0040008)	NDT	No
P9WJ61	Rv3378c	15.563	4.60663	10	10 cellular lipid metabolic process (GO:0044255)	NDT	No
P9WJ63	tlyA	14.1851	1.14517	4	4 DNA metabolic process (GO:0006259)	DT	Yes
P9WJ65	rsmA	15.2798	0.234628	1	1 aminoglycan biosynthetic process (GO:0006023)	NDT	No
P9WJ67	rslA	15.341	0.904401	3	3 regulation of RNA metabolic process (GO:0051252)	NDT	No
P9WJ69	rshA	15.3344	4.42411	10	10 cellular lipid metabolic process (GO:0044255)	NDT	Yes
P9WJ71	rsdA	14.8887	3.58542	9	9 cellular metabolic process (GO:0044237)	NDT	No
P9WJ73	Rv2179c	14.9014	3.75859	9	9 cellular metabolic process (GO:0044237)	NDT	No
P9WJ75	parD2	15.6419	0.540488	2	2 regulation of growth (GO:0040008)	NDT	No
P9WJ79	mftC	15.0521	5.79662	11	11 small molecule metabolic process (GO:0044281)	NDT	No
P9WJ83	mctB	15.2187	5.98386	11	11 small molecule metabolic process (GO:0044281)	NDT	No
P9WJ85	mazE7	15.0357	5.94832	11	11 small molecule metabolic process (GO:0044281)	NDT	No
P9WJ87	mazE6	15.2671	0.518899	2	2 regulation of growth (GO:0040008)	NDT	No
P9WJ89	mazE5	15.2039	0.518544	2	2 regulation of growth (GO:0040008)	NDT	No
P9WJ91	mazE4	14.707	5.2763	11	11 small molecule metabolic process (GO:0044281)	NDT	No
P9WJ95	iniC	14.2159	4.24366	10	10 cellular lipid metabolic process (GO:0044255)	NDT	Yes
P9WJ97	iniB	13.9561	2.82162	9	9 cellular metabolic process (GO:0044237)	NDT	Yes
P9WJ99	iniA	14.3183	4.24445	10	10 cellular lipid metabolic process (GO:0044255)	DT	Yes
P9WJA1	hsaA	13.0589	3.99699	10	10 cellular lipid metabolic process (GO:0044255)	NDT	Yes
P9WJA3	hrp1	14.2903	4.22804	10	10 cellular lipid metabolic process (GO:0044255)	NDT	No
P9WJA5	higB1	15.4173	2.79699	9	9 cellular metabolic process (GO:0044237)	NDT	No
P9WJA7	higA1	15.5454	2.79784	9	9 cellular metabolic process (GO:0044237)	NDT	No
P9WJA9	garA	14.6128	4.42756	10	10 cellular lipid metabolic process (GO:0044255)	NDT	Yes
P9WJB1	Rv2687c	15.7674	4.21969	10	10 cellular lipid metabolic process (GO:0044255)	NDT	No
P9WJB3	Rv2686c	15.4735	4.21907	10	10 cellular lipid metabolic process (GO:0044255)	NDT	No
P9WJB5	fhaB	14.639	4.41801	10	10 cellular lipid metabolic process (GO:0044255)	NDT	Yes
P9WJB7	espR	15.0614	3.0272	9	9 cellular metabolic process (GO:0044237)	NDT	Yes
P9WJB9	espL	14.6512	3.0184	9	9 cellular metabolic process (GO:0044237)	NDT	No
P9WJC1	espK	14.0954	3.01305	9	9 cellular metabolic process (GO:0044237)	NDT	No
P9WJC3	espJ	15.3061	3.01436	9	9 cellular metabolic process (GO:0044237)	NDT	No
P9WJC5	espI	14.953	3.01531	9	9 cellular metabolic process (GO:0044237)	NDT	No
P9WJC7	espG3	13.3951	3.20584	9	9 cellular metabolic process (GO:0044237)	NDT	No
P9WJC9	espG2	15.5625	3.11091	9	9 cellular metabolic process (GO:0044237)	NDT	No
P9WJD3	espE	13.0931	3.00135	9	9 cellular metabolic process (GO:0044237)	NDT	No
P9WJD7	espC	14.9169	3.02595	9	9 cellular metabolic process (GO:0044237)	NDT	No
P9WJD9	espB	13.049	3.01192	9	9 cellular metabolic process (GO:0044237)	NDT	No
P9WJE1	espA	14.7929	3.02668	9	9 cellular metabolic process (GO:0044237)	NDT	No
P9WJE3	eccE5	14.1685	4.8711	11	11 small molecule metabolic process (GO:0044281)	NDT	No
P9WJE5	eccE3	13.0134	3.21806	9	9 cellular metabolic process (GO:0044237)	NDT	No
P9WJE7	eccE2	15.3033	3.17646	9	9 cellular metabolic process (GO:0044237)	NDT	No
P9WJE9	eccE1	14.5976	3.0188	9	9 cellular metabolic process (GO:0044237)	NDT	No
P9WJF1	dprE1	14.6597	3.27248	9	9 cellular metabolic process (GO:0044237)	NDT	Yes
P9WJF3	cwsA	13.965	3.61379	9	9 cellular metabolic process (GO:0044237)	NDT	Yes
P9WJF9	csm3	15.709	2.82863	9	9 cellular metabolic process (GO:0044237)	NDT	No
P9WJG1	csm2	15.675	2.82867	9	9 cellular metabolic process (GO:0044237)	NDT	No
P9WJG3	carD	14.8403	1.18532	4	4 DNA metabolic process (GO:0006259)	NDT	Yes
P9WJG5	arfC	11.5948	1.91478	5	5 gene expression (GO:0010467)	NDT	Yes
P9WJG7	arfB	15.7751	5.99017	11	11 small molecule metabolic process (GO:0044281)	NDT	No
P9WJG9	nuoI	12.3352	5.48897	11	11 small molecule metabolic process (GO:0044281)	NDT	No
P9WJH1	nuoB	12.911	5.60814	11	11 small molecule metabolic process (GO:0044281)	NDT	No
P9WJH3	nuoC	12.9821	5.5721	11	11 small molecule metabolic process (GO:0044281)	NDT	No
P9WJH7	ndkA	12.9607	4.92605	11	11 small molecule metabolic process (GO:0044281)	NDT	Yes
P9WJH9	Rv2913c	15.5733	0.300997	1	1 aminoglycan biosynthetic process (GO:0006023)	NDT	No
P9WJI1	fprB	14.371	5.83141	11	11 small molecule metabolic process (GO:0044281)	NDT	Yes
P9WJI3	Rv2287	15.2614	5.91089	11	11 small molecule metabolic process (GO:0044281)	NDT	No
P9WJI5	nat	15.2854	5.72651	11	11 small molecule metabolic process (GO:0044281)	DT	Yes
P9WJI7	pncB2	15.1337	2.74279	9	9 cellular metabolic process (GO:0044237)	NDT	No
P9WJI9	pncB1	14.8985	2.74033	9	9 cellular metabolic process (GO:0044237)	NDT	No
P9WJJ1	Rv1812c	15.7637	2.9389	9	9 cellular metabolic process (GO:0044237)	NDT	No
P9WJJ3	nadE	12.9979	5.78246	11	11 small molecule metabolic process (GO:0044281)	NDT	No
P9WJJ5	nadD	13.7416	2.72218	9	9 cellular metabolic process (GO:0044237)	NDT	Yes
P9WJJ7	nadC	14.634	2.73834	9	9 cellular metabolic process (GO:0044237)	NDT	No
P9WJK1	nadA	15.1743	2.73599	9	9 cellular metabolic process (GO:0044237)	NDT	No
P9WJK3	mviN	14.7602	0.234919	1	1 aminoglycan biosynthetic process (GO:0006023)	NDT	Yes
P9WJK5	mutB	14.485	5.27924	11	11 small molecule metabolic process (GO:0044281)	NDT	No
P9WJK7	mutA	14.32	5.27232	11	11 small molecule metabolic process (GO:0044281)	NDT	No
P9WJK9	murG	13.7998	0.250559	1	1 aminoglycan biosynthetic process (GO:0006023)	NDT	Yes
P9WJL1	murF	13.9538	0.251375	1	1 aminoglycan biosynthetic process (GO:0006023)	NDT	Yes
P9WJL3	murE	14.2266	0.250984	1	1 aminoglycan biosynthetic process (GO:0006023)	NDT	Yes
P9WJL5	murD	13.7057	0.252014	1	1 aminoglycan biosynthetic process (GO:0006023)	NDT	Yes
P9WJL7	murC	13.6687	0.251183	1	1 aminoglycan biosynthetic process (GO:0006023)	NDT	Yes
P9WJL9	murB	14.0733	0.247115	1	1 aminoglycan biosynthetic process (GO:0006023)	NDT	Yes
P9WJM1	murA	13.7577	0.251838	1	1 aminoglycan biosynthetic process (GO:0006023)	NDT	Yes
P9WJM3	mtnN	15.3692	2.84915	9	9 cellular metabolic process (GO:0044237)	NDT	No
P9WJM5	msrA	15.1689	6.24788	11	11 small molecule metabolic process (GO:0044281)	NDT	No
P9WJM7	mshD	14.5912	4.79568	11	11 small molecule metabolic process (GO:0044281)	DT	Yes
[truncated: 881 more rows]
