# Supplementary material for: Selection of Multi-Drug Targets against Drug-Resistant Mycobacterium tuberculosis XDR1219 Using the Hyperbolic Mapping of the Protein Interaction Network
Source: Int J Mol Sci. 2023 Sep 13;24(18):14050. doi: 10.3390/ijms241814050 (PMC10530867; doi:10.3390/ijms241814050)
Supplement: Supplementary file 1 [file ijms-24-14050-s001.zip › SUPPLEMENTARY/Supplementary Table S2.xlsx]

## Sheet: Sheet1
DT_a	DT_b	Hyperbolic Distance	Sortest path length	Pathway Id of DT_a	cluster_dt	GO Term of DT_a	Pathway Id of DT_b	clusters_id	GO Term of DT_b	Drug Acting on DT_a	Drug Acting on DT_b
embB	embA	4.95049	1	mtu00572 : Arabinogalactan biosynthesis - Mycobacterium	9	9 cellular metabolic process (GO:0044237)	mtu00572 : Arabinogalactan biosynthesis - Mycobacterium	9	9 cellular metabolic process (GO:0044237)	Ethambutol	Ethambutol
fbiC	fbiB	9.49578	1	mtu01100 : Metabolic pathways , mtu00680 : Methane metabolism , mtu01120 : Microbial metabolism in diverse environments	4	4 DNA metabolic process (GO:0006259)	mtu01100 : Metabolic pathways , mtu01120 : Microbial metabolism in diverse environments , mtu00680 : Methane metabolism	4	4 DNA metabolic process (GO:0006259)	Delamanid, Pretomanid	Delamanid, Pretomanid
rpsA	rpsL	9.88796	1	mtu03010 : Ribosome	5	5 gene expression (GO:0010467)	mtu03010 : Ribosome	5	5 gene expression (GO:0010467)	Pyrazinamide	Amikacin, Kanamycin, Ribostamycin, Streptomycin
pepQ	Rv1979c	10.0223	1		7	7 ATP biosynthetic process (GO:0006754)		7	7 ATP biosynthetic process (GO:0006754)	Bedaquiline, Clofazimine	Clofazimine
mmpR5	pepQ	11.148	1		7	7 ATP biosynthetic process (GO:0006754)		7	7 ATP biosynthetic process (GO:0006754)	Bedaquiline, Clofazimine	Bedaquiline, Clofazimine
katG	tlyA	11.3697	1	mtu00360 : Phenylalanine metabolism , mtu00380 : Tryptophan metabolism , mtu01110 : Biosynthesis of secondary metabolites , mtu00983 : Drug metabolism - other enzymes , mtu01100 : Metabolic pathways	4	4 DNA metabolic process (GO:0006259)		4	4 DNA metabolic process (GO:0006259)	Ethionamide, Isoniazid	Capreomycin, Viomycin
ddl	alr	12.3857	1	mtu00470 : D-Amino acid metabolism , mtu00550 : Peptidoglycan biosynthesis , mtu01502 : Vancomycin resistance , mtu01100 : Metabolic pathways	1	1 aminoglycan biosynthetic process (GO:0006023)	mtu01502 : Vancomycin resistance , mtu01100 : Metabolic pathways , mtu00470 : D-Amino acid metabolism	1	1 aminoglycan biosynthetic process (GO:0006023)	Cycloserine, Terizidone	Cycloserine, Terizidone
thyA	gyrB	12.4355	1	mtu01232 : Nucleotide metabolism , mtu01100 : Metabolic pathways , mtu00240 : Pyrimidine metabolism , mtu00670 : One carbon pool by folate	4	4 DNA metabolic process (GO:0006259)		4	4 DNA metabolic process (GO:0006259)	Aminosalicylic acid	Gatifloxacin
cycA	alr	12.4702	1		1	1 aminoglycan biosynthetic process (GO:0006023)	mtu01502 : Vancomycin resistance , mtu01100 : Metabolic pathways , mtu00470 : D-Amino acid metabolism	1	1 aminoglycan biosynthetic process (GO:0006023)	Cycloserine	Cycloserine, Terizidone
rpoA	rplD	12.4722	1	mtu03020 : RNA polymerase	5	5 gene expression (GO:0010467)	mtu03010 : Ribosome	5	5 gene expression (GO:0010467)	Rifabutin, Rifalazil, Rifampicin, Rifamycin, Rifapentine	Linezolid, Sutezolid
fabH	kasA	12.5323	1		11	11 small molecule metabolic process (GO:0044281)		11	11 small molecule metabolic process (GO:0044281)	Lauric acid	Ethionamide, Isoniazid
mmpR5	Rv1979c	12.7366	1		7	7 ATP biosynthetic process (GO:0006754)		7	7 ATP biosynthetic process (GO:0006754)	Bedaquiline, Clofazimine	Clofazimine
cycA	ddl	12.9717	1		1	1 aminoglycan biosynthetic process (GO:0006023)	mtu00470 : D-Amino acid metabolism , mtu00550 : Peptidoglycan biosynthesis , mtu01502 : Vancomycin resistance , mtu01100 : Metabolic pathways	1	1 aminoglycan biosynthetic process (GO:0006023)	Cycloserine	Cycloserine, Terizidone
eis	katG	13.5181	1		4	4 DNA metabolic process (GO:0006259)	mtu00360 : Phenylalanine metabolism , mtu00380 : Tryptophan metabolism , mtu01110 : Biosynthesis of secondary metabolites , mtu00983 : Drug metabolism - other enzymes , mtu01100 : Metabolic pathways	4	4 DNA metabolic process (GO:0006259)	Capreomycin, Viomycin	Ethionamide, Isoniazid
rpsL	rplC	13.7976	1	mtu03010 : Ribosome	5	5 gene expression (GO:0010467)	mtu03010 : Ribosome	5	5 gene expression (GO:0010467)	Amikacin, Kanamycin, Ribostamycin, Streptomycin	Linezolid, Sutezolid
rpoA	rpsL	13.9676	1	mtu03020 : RNA polymerase	5	5 gene expression (GO:0010467)	mtu03010 : Ribosome	5	5 gene expression (GO:0010467)	Rifabutin, Rifalazil, Rifampicin, Rifamycin, Rifapentine	Amikacin, Kanamycin, Ribostamycin, Streptomycin
rpsL	rplD	14.0416	1	mtu03010 : Ribosome	5	5 gene expression (GO:0010467)	mtu03010 : Ribosome	5	5 gene expression (GO:0010467)	Amikacin, Kanamycin, Ribostamycin, Streptomycin	Linezolid, Sutezolid
rpoC	rpoB	14.214	1	mtu03020 : RNA polymerase	4	4 DNA metabolic process (GO:0006259)	mtu03020 : RNA polymerase	5	5 gene expression (GO:0010467)	Rifabutin, Rifalazil, Rifampicin, Rifamycin, Rifapentine	Rifabutin, Rifalazil, Rifampicin, Rifamycin, Rifapentine
rpsA	rplD	14.3156	1	mtu03010 : Ribosome	5	5 gene expression (GO:0010467)	mtu03010 : Ribosome	5	5 gene expression (GO:0010467)	Pyrazinamide	Linezolid, Sutezolid
rpoA	rpsA	14.3426	1	mtu03020 : RNA polymerase	5	5 gene expression (GO:0010467)	mtu03010 : Ribosome	5	5 gene expression (GO:0010467)	Rifabutin, Rifalazil, Rifampicin, Rifamycin, Rifapentine	Pyrazinamide
rpsA	rplC	14.4887	1	mtu03010 : Ribosome	5	5 gene expression (GO:0010467)	mtu03010 : Ribosome	5	5 gene expression (GO:0010467)	Pyrazinamide	Linezolid, Sutezolid
rpoZ	rpoC	14.6318	1	mtu03020 : RNA polymerase	4	4 DNA metabolic process (GO:0006259)	mtu03020 : RNA polymerase	4	4 DNA metabolic process (GO:0006259)	Rifabutin, Rifalazil, Rifampicin, Rifamycin, Rifapentine	Rifabutin, Rifalazil, Rifampicin, Rifamycin, Rifapentine
rpoB	rpoA	14.6586	1	mtu03020 : RNA polymerase	5	5 gene expression (GO:0010467)	mtu03020 : RNA polymerase	5	5 gene expression (GO:0010467)	Rifabutin, Rifalazil, Rifampicin, Rifamycin, Rifapentine	Rifabutin, Rifalazil, Rifampicin, Rifamycin, Rifapentine
rpoA	rplC	14.7229	1	mtu03020 : RNA polymerase	5	5 gene expression (GO:0010467)	mtu03010 : Ribosome	5	5 gene expression (GO:0010467)	Rifabutin, Rifalazil, Rifampicin, Rifamycin, Rifapentine	Linezolid, Sutezolid
eis	tlyA	14.7913	1		4	4 DNA metabolic process (GO:0006259)		4	4 DNA metabolic process (GO:0006259)	Capreomycin, Viomycin	Capreomycin, Viomycin
rpoB	rplC	14.9309	1	mtu03020 : RNA polymerase	5	5 gene expression (GO:0010467)	mtu03010 : Ribosome	5	5 gene expression (GO:0010467)	Rifabutin, Rifalazil, Rifampicin, Rifamycin, Rifapentine	Linezolid, Sutezolid
gyrB	katG	15.2812	1		4	4 DNA metabolic process (GO:0006259)	mtu00360 : Phenylalanine metabolism , mtu00380 : Tryptophan metabolism , mtu01110 : Biosynthesis of secondary metabolites , mtu00983 : Drug metabolism - other enzymes , mtu01100 : Metabolic pathways	4	4 DNA metabolic process (GO:0006259)	Gatifloxacin	Ethionamide, Isoniazid
rplD	rplC	15.3018	1	mtu03010 : Ribosome	5	5 gene expression (GO:0010467)	mtu03010 : Ribosome	5	5 gene expression (GO:0010467)	Linezolid, Sutezolid	Linezolid, Sutezolid
rpoB	rpsL	15.3531	1	mtu03020 : RNA polymerase	5	5 gene expression (GO:0010467)	mtu03010 : Ribosome	5	5 gene expression (GO:0010467)	Rifabutin, Rifalazil, Rifampicin, Rifamycin, Rifapentine	Amikacin, Kanamycin, Ribostamycin, Streptomycin
pknB	iniA	15.5971	1		10	10 cellular lipid metabolic process (GO:0044255)		10	10 cellular lipid metabolic process (GO:0044255)	Fostamatinib	Isoniazid
gyrB	rpoC	15.6281	1		4	4 DNA metabolic process (GO:0006259)	mtu03020 : RNA polymerase	4	4 DNA metabolic process (GO:0006259)	Gatifloxacin	Rifabutin, Rifalazil, Rifampicin, Rifamycin, Rifapentine
gyrB	tlyA	15.7132	1		4	4 DNA metabolic process (GO:0006259)		4	4 DNA metabolic process (GO:0006259)	Gatifloxacin	Capreomycin, Viomycin
rpoB	rplD	15.7288	1	mtu03020 : RNA polymerase	5	5 gene expression (GO:0010467)	mtu03010 : Ribosome	5	5 gene expression (GO:0010467)	Rifabutin, Rifalazil, Rifampicin, Rifamycin, Rifapentine	Linezolid, Sutezolid
rpoB	rpsA	15.8748	1	mtu03020 : RNA polymerase	5	5 gene expression (GO:0010467)	mtu03010 : Ribosome	5	5 gene expression (GO:0010467)	Rifabutin, Rifalazil, Rifampicin, Rifamycin, Rifapentine	Pyrazinamide
thyA	katG	15.936	1	mtu01232 : Nucleotide metabolism , mtu01100 : Metabolic pathways , mtu00240 : Pyrimidine metabolism , mtu00670 : One carbon pool by folate	4	4 DNA metabolic process (GO:0006259)	mtu00360 : Phenylalanine metabolism , mtu00380 : Tryptophan metabolism , mtu01110 : Biosynthesis of secondary metabolites , mtu00983 : Drug metabolism - other enzymes , mtu01100 : Metabolic pathways	4	4 DNA metabolic process (GO:0006259)	Aminosalicylic acid	Ethionamide, Isoniazid
Rv3806c	glf	15.9788	1		9	9 cellular metabolic process (GO:0044237)	mtu00541 : O-Antigen nucleotide sugar biosynthesis , mtu00052 : Galactose metabolism , mtu01250 : Biosynthesis of nucleotide sugars , mtu01100 : Metabolic pathways , mtu00520 : Amino sugar and nucleotide sugar metabolism	9	9 cellular metabolic process (GO:0044237)	Ethambutol	Flavin adenine dinucleotide
fas	pknB	15.9885	2	mtu01100 : Metabolic pathways , mtu00061 : Fatty acid biosynthesis , mtu01212 : Fatty acid metabolism	10	10 cellular lipid metabolic process (GO:0044255)		10	10 cellular lipid metabolic process (GO:0044255)	Pretomanid, Pyrazinamide	Fostamatinib
fas	rpoB	16.229	2	mtu01100 : Metabolic pathways , mtu00061 : Fatty acid biosynthesis , mtu01212 : Fatty acid metabolism	10	10 cellular lipid metabolic process (GO:0044255)	mtu03020 : RNA polymerase	5	5 gene expression (GO:0010467)	Pretomanid, Pyrazinamide	Rifabutin, Rifalazil, Rifampicin, Rifamycin, Rifapentine
thyA	tlyA	16.3279	1	mtu01232 : Nucleotide metabolism , mtu01100 : Metabolic pathways , mtu00240 : Pyrimidine metabolism , mtu00670 : One carbon pool by folate	4	4 DNA metabolic process (GO:0006259)		4	4 DNA metabolic process (GO:0006259)	Aminosalicylic acid	Capreomycin, Viomycin
gyrB	gyrA	16.4486	1		4	4 DNA metabolic process (GO:0006259)		4	4 DNA metabolic process (GO:0006259)	Gatifloxacin	Ciprofloxacin, Gatifloxacin, Levofloxacin, Moxifloxacin, Ofloxacin, Pazufloxacin, Sparfloxacin
eis	gyrB	16.5647	1		4	4 DNA metabolic process (GO:0006259)		4	4 DNA metabolic process (GO:0006259)	Capreomycin, Viomycin	Gatifloxacin
rpoC	rplC	16.569	1	mtu03020 : RNA polymerase	4	4 DNA metabolic process (GO:0006259)	mtu03010 : Ribosome	5	5 gene expression (GO:0010467)	Rifabutin, Rifalazil, Rifampicin, Rifamycin, Rifapentine	Linezolid, Sutezolid
embC	embA	16.6238	1	mtu00571 : Lipoarabinomannan (LAM) biosynthesis	9	9 cellular metabolic process (GO:0044237)	mtu00572 : Arabinogalactan biosynthesis - Mycobacterium	9	9 cellular metabolic process (GO:0044237)	Ethambutol	Ethambutol
embC	embB	16.6254	2	mtu00571 : Lipoarabinomannan (LAM) biosynthesis	9	9 cellular metabolic process (GO:0044237)	mtu00572 : Arabinogalactan biosynthesis - Mycobacterium	9	9 cellular metabolic process (GO:0044237)	Ethambutol	Ethambutol
fas	rpoC	16.7231	1	mtu01100 : Metabolic pathways , mtu00061 : Fatty acid biosynthesis , mtu01212 : Fatty acid metabolism	10	10 cellular lipid metabolic process (GO:0044255)	mtu03020 : RNA polymerase	4	4 DNA metabolic process (GO:0006259)	Pretomanid, Pyrazinamide	Rifabutin, Rifalazil, Rifampicin, Rifamycin, Rifapentine
rpoC	rpoA	16.849	1	mtu03020 : RNA polymerase	4	4 DNA metabolic process (GO:0006259)	mtu03020 : RNA polymerase	5	5 gene expression (GO:0010467)	Rifabutin, Rifalazil, Rifampicin, Rifamycin, Rifapentine	Rifabutin, Rifalazil, Rifampicin, Rifamycin, Rifapentine
thyA	rpoC	16.8926	1	mtu01232 : Nucleotide metabolism , mtu01100 : Metabolic pathways , mtu00240 : Pyrimidine metabolism , mtu00670 : One carbon pool by folate	4	4 DNA metabolic process (GO:0006259)	mtu03020 : RNA polymerase	4	4 DNA metabolic process (GO:0006259)	Aminosalicylic acid	Rifabutin, Rifalazil, Rifampicin, Rifamycin, Rifapentine
fas	rplC	16.922	2	mtu01100 : Metabolic pathways , mtu00061 : Fatty acid biosynthesis , mtu01212 : Fatty acid metabolism	10	10 cellular lipid metabolic process (GO:0044255)	mtu03010 : Ribosome	5	5 gene expression (GO:0010467)	Pretomanid, Pyrazinamide	Linezolid, Sutezolid
pbpB	ddl	17.039	1	mtu01100 : Metabolic pathways , mtu01501 : beta-Lactam resistance , mtu00550 : Peptidoglycan biosynthesis	1	1 aminoglycan biosynthetic process (GO:0006023)	mtu00470 : D-Amino acid metabolism , mtu00550 : Peptidoglycan biosynthesis , mtu01502 : Vancomycin resistance , mtu01100 : Metabolic pathways	1	1 aminoglycan biosynthetic process (GO:0006023)	Amoxicillin, Imipenem, Meropenem	Cycloserine, Terizidone
rpoC	katG	17.0654	1	mtu03020 : RNA polymerase	4	4 DNA metabolic process (GO:0006259)	mtu00360 : Phenylalanine metabolism , mtu00380 : Tryptophan metabolism , mtu01110 : Biosynthesis of secondary metabolites , mtu00983 : Drug metabolism - other enzymes , mtu01100 : Metabolic pathways	4	4 DNA metabolic process (GO:0006259)	Rifabutin, Rifalazil, Rifampicin, Rifamycin, Rifapentine	Ethionamide, Isoniazid
gyrA	rpoC	17.2155	1		4	4 DNA metabolic process (GO:0006259)	mtu03020 : RNA polymerase	4	4 DNA metabolic process (GO:0006259)	Ciprofloxacin, Gatifloxacin, Levofloxacin, Moxifloxacin, Ofloxacin, Pazufloxacin, Sparfloxacin	Rifabutin, Rifalazil, Rifampicin, Rifamycin, Rifapentine
rpoC	rpsL	17.2558	1	mtu03020 : RNA polymerase	4	4 DNA metabolic process (GO:0006259)	mtu03010 : Ribosome	5	5 gene expression (GO:0010467)	Rifabutin, Rifalazil, Rifampicin, Rifamycin, Rifapentine	Amikacin, Kanamycin, Ribostamycin, Streptomycin
eis	thyA	17.2938	2		4	4 DNA metabolic process (GO:0006259)	mtu01232 : Nucleotide metabolism , mtu01100 : Metabolic pathways , mtu00240 : Pyrimidine metabolism , mtu00670 : One carbon pool by folate	4	4 DNA metabolic process (GO:0006259)	Capreomycin, Viomycin	Aminosalicylic acid
inhA	kasA	17.3814	1		11	11 small molecule metabolic process (GO:0044281)		11	11 small molecule metabolic process (GO:0044281)	Ethionamide, Isoniazid, Pretomanid, Triclosan	Ethionamide, Isoniazid
pbpB	alr	17.4104	2	mtu01100 : Metabolic pathways , mtu01501 : beta-Lactam resistance , mtu00550 : Peptidoglycan biosynthesis	1	1 aminoglycan biosynthetic process (GO:0006023)	mtu01502 : Vancomycin resistance , mtu01100 : Metabolic pathways , mtu00470 : D-Amino acid metabolism	1	1 aminoglycan biosynthetic process (GO:0006023)	Amoxicillin, Imipenem, Meropenem	Cycloserine, Terizidone
rpoC	tlyA	17.6055	2	mtu03020 : RNA polymerase	4	4 DNA metabolic process (GO:0006259)		4	4 DNA metabolic process (GO:0006259)	Rifabutin, Rifalazil, Rifampicin, Rifamycin, Rifapentine	Capreomycin, Viomycin
fas	ribD	17.7192	2	mtu01100 : Metabolic pathways , mtu00061 : Fatty acid biosynthesis , mtu01212 : Fatty acid metabolism	10	10 cellular lipid metabolic process (GO:0044255)	mtu01240 : Biosynthesis of cofactors , mtu02024 : Quorum sensing , mtu00740 : Riboflavin metabolism , mtu01100 : Metabolic pathways , mtu01110 : Biosynthesis of secondary metabolites	10	10 cellular lipid metabolic process (GO:0044255)	Pretomanid, Pyrazinamide	Aminosalicylic acid
fas	rpoA	17.7462	2	mtu01100 : Metabolic pathways , mtu00061 : Fatty acid biosynthesis , mtu01212 : Fatty acid metabolism	10	10 cellular lipid metabolic process (GO:0044255)	mtu03020 : RNA polymerase	5	5 gene expression (GO:0010467)	Pretomanid, Pyrazinamide	Rifabutin, Rifalazil, Rifampicin, Rifamycin, Rifapentine
tmk	gmk	17.7769	2	mtu01100 : Metabolic pathways , mtu00240 : Pyrimidine metabolism , mtu01232 : Nucleotide metabolism	1	1 aminoglycan biosynthetic process (GO:0006023)	mtu01100 : Metabolic pathways , mtu01232 : Nucleotide metabolism , mtu00230 : Purine metabolism	1	1 aminoglycan biosynthetic process (GO:0006023)	Thymidine	Formic acid
gyrB	rpoB	17.7912	1		4	4 DNA metabolic process (GO:0006259)	mtu03020 : RNA polymerase	5	5 gene expression (GO:0010467)	Gatifloxacin	Rifabutin, Rifalazil, Rifampicin, Rifamycin, Rifapentine
rpoC	rpsA	17.7994	1	mtu03020 : RNA polymerase	4	4 DNA metabolic process (GO:0006259)	mtu03010 : Ribosome	5	5 gene expression (GO:0010467)	Rifabutin, Rifalazil, Rifampicin, Rifamycin, Rifapentine	Pyrazinamide
rpoC	rplD	17.8112	1	mtu03020 : RNA polymerase	4	4 DNA metabolic process (GO:0006259)	mtu03010 : Ribosome	5	5 gene expression (GO:0010467)	Rifabutin, Rifalazil, Rifampicin, Rifamycin, Rifapentine	Linezolid, Sutezolid
fas	rpsL	17.9068	2	mtu01100 : Metabolic pathways , mtu00061 : Fatty acid biosynthesis , mtu01212 : Fatty acid metabolism	10	10 cellular lipid metabolic process (GO:0044255)	mtu03010 : Ribosome	5	5 gene expression (GO:0010467)	Pretomanid, Pyrazinamide	Amikacin, Kanamycin, Ribostamycin, Streptomycin
thyA	gyrA	18.0065	1	mtu01232 : Nucleotide metabolism , mtu01100 : Metabolic pathways , mtu00240 : Pyrimidine metabolism , mtu00670 : One carbon pool by folate	4	4 DNA metabolic process (GO:0006259)		4	4 DNA metabolic process (GO:0006259)	Aminosalicylic acid	Ciprofloxacin, Gatifloxacin, Levofloxacin, Moxifloxacin, Ofloxacin, Pazufloxacin, Sparfloxacin
glcB	citE	18.1014	2	mtu01120 : Microbial metabolism in diverse environments , mtu01200 : Carbon metabolism , mtu00630 : Glyoxylate and dicarboxylate metabolism , mtu01110 : Biosynthesis of secondary metabolites , mtu01100 : Metabolic pathways , mtu00620 : Pyruvate metabolism	11	11 small molecule metabolic process (GO:0044281)	mtu02020 : Two-component system	11	11 small molecule metabolic process (GO:0044281)	Coenzyme A	Formic acid
eis	rpoC	18.1242	2		4	4 DNA metabolic process (GO:0006259)	mtu03020 : RNA polymerase	4	4 DNA metabolic process (GO:0006259)	Capreomycin, Viomycin	Rifabutin, Rifalazil, Rifampicin, Rifamycin, Rifapentine
inhA	fabH	18.134	1		11	11 small molecule metabolic process (GO:0044281)		11	11 small molecule metabolic process (GO:0044281)	Ethionamide, Isoniazid, Pretomanid, Triclosan	Lauric acid
rpoZ	rpoB	18.1593	1	mtu03020 : RNA polymerase	4	4 DNA metabolic process (GO:0006259)	mtu03020 : RNA polymerase	5	5 gene expression (GO:0010467)	Rifabutin, Rifalazil, Rifampicin, Rifamycin, Rifapentine	Rifabutin, Rifalazil, Rifampicin, Rifamycin, Rifapentine
gyrB	rpoZ	18.165	2		4	4 DNA metabolic process (GO:0006259)	mtu03020 : RNA polymerase	4	4 DNA metabolic process (GO:0006259)	Gatifloxacin	Rifabutin, Rifalazil, Rifampicin, Rifamycin, Rifapentine
blaC	atpE	18.1854	3	mtu01110 : Biosynthesis of secondary metabolites , mtu00311 : Penicillin and cephalosporin biosynthesis , mtu01501 : beta-Lactam resistance	7	7 ATP biosynthetic process (GO:0006754)	mtu00190 : Oxidative phosphorylation , mtu01100 : Metabolic pathways	7	7 ATP biosynthetic process (GO:0006754)	Amoxicillin	Bedaquiline
mmpL3	efpA	18.2921	2		9	9 cellular metabolic process (GO:0044237)		9	9 cellular metabolic process (GO:0044237)	SQ-109	Pretomanid
fas	iniA	18.3814	3	mtu01100 : Metabolic pathways , mtu00061 : Fatty acid biosynthesis , mtu01212 : Fatty acid metabolism	10	10 cellular lipid metabolic process (GO:0044255)		10	10 cellular lipid metabolic process (GO:0044255)	Pretomanid, Pyrazinamide	Isoniazid
fas	rpsA	18.4714	2	mtu01100 : Metabolic pathways , mtu00061 : Fatty acid biosynthesis , mtu01212 : Fatty acid metabolism	10	10 cellular lipid metabolic process (GO:0044255)	mtu03010 : Ribosome	5	5 gene expression (GO:0010467)	Pretomanid, Pyrazinamide	Pyrazinamide
fas	embA	18.6027	2	mtu01100 : Metabolic pathways , mtu00061 : Fatty acid biosynthesis , mtu01212 : Fatty acid metabolism	10	10 cellular lipid metabolic process (GO:0044255)	mtu00572 : Arabinogalactan biosynthesis - Mycobacterium	9	9 cellular metabolic process (GO:0044237)	Pretomanid, Pyrazinamide	Ethambutol
fas	embB	18.6111	2	mtu01100 : Metabolic pathways , mtu00061 : Fatty acid biosynthesis , mtu01212 : Fatty acid metabolism	10	10 cellular lipid metabolic process (GO:0044255)	mtu00572 : Arabinogalactan biosynthesis - Mycobacterium	9	9 cellular metabolic process (GO:0044237)	Pretomanid, Pyrazinamide	Ethambutol
fas	rplD	18.6235	2	mtu01100 : Metabolic pathways , mtu00061 : Fatty acid biosynthesis , mtu01212 : Fatty acid metabolism	10	10 cellular lipid metabolic process (GO:0044255)	mtu03010 : Ribosome	5	5 gene expression (GO:0010467)	Pretomanid, Pyrazinamide	Linezolid, Sutezolid
Rv3806c	embA	18.7474	1		9	9 cellular metabolic process (GO:0044237)	mtu00572 : Arabinogalactan biosynthesis - Mycobacterium	9	9 cellular metabolic process (GO:0044237)	Ethambutol	Ethambutol
glf	embA	18.748	2	mtu00541 : O-Antigen nucleotide sugar biosynthesis , mtu00052 : Galactose metabolism , mtu01250 : Biosynthesis of nucleotide sugars , mtu01100 : Metabolic pathways , mtu00520 : Amino sugar and nucleotide sugar metabolism	9	9 cellular metabolic process (GO:0044237)	mtu00572 : Arabinogalactan biosynthesis - Mycobacterium	9	9 cellular metabolic process (GO:0044237)	Flavin adenine dinucleotide	Ethambutol
Rv3806c	embB	18.7593	1		9	9 cellular metabolic process (GO:0044237)	mtu00572 : Arabinogalactan biosynthesis - Mycobacterium	9	9 cellular metabolic process (GO:0044237)	Ethambutol	Ethambutol
glf	embB	18.7604	2	mtu00541 : O-Antigen nucleotide sugar biosynthesis , mtu00052 : Galactose metabolism , mtu01250 : Biosynthesis of nucleotide sugars , mtu01100 : Metabolic pathways , mtu00520 : Amino sugar and nucleotide sugar metabolism	9	9 cellular metabolic process (GO:0044237)	mtu00572 : Arabinogalactan biosynthesis - Mycobacterium	9	9 cellular metabolic process (GO:0044237)	Flavin adenine dinucleotide	Ethambutol
gyrA	katG	18.8275	1		4	4 DNA metabolic process (GO:0006259)	mtu00360 : Phenylalanine metabolism , mtu00380 : Tryptophan metabolism , mtu01110 : Biosynthesis of secondary metabolites , mtu00983 : Drug metabolism - other enzymes , mtu01100 : Metabolic pathways	4	4 DNA metabolic process (GO:0006259)	Ciprofloxacin, Gatifloxacin, Levofloxacin, Moxifloxacin, Ofloxacin, Pazufloxacin, Sparfloxacin	Ethionamide, Isoniazid
panD	fprA	18.9205	3	mtu01100 : Metabolic pathways , mtu01110 : Biosynthesis of secondary metabolites , mtu00410 : beta-Alanine metabolism , mtu00770 : Pantothenate and CoA biosynthesis , mtu01240 : Biosynthesis of cofactors	11	11 small molecule metabolic process (GO:0044281)		11	11 small molecule metabolic process (GO:0044281)	Pyrazinamide	Flavin adenine dinucleotide
fas	embC	18.9456	2	mtu01100 : Metabolic pathways , mtu00061 : Fatty acid biosynthesis , mtu01212 : Fatty acid metabolism	10	10 cellular lipid metabolic process (GO:0044255)	mtu00571 : Lipoarabinomannan (LAM) biosynthesis	9	9 cellular metabolic process (GO:0044237)	Pretomanid, Pyrazinamide	Ethambutol
pbpB	cycA	18.9934	2	mtu01100 : Metabolic pathways , mtu01501 : beta-Lactam resistance , mtu00550 : Peptidoglycan biosynthesis	1	1 aminoglycan biosynthetic process (GO:0006023)		1	1 aminoglycan biosynthetic process (GO:0006023)	Amoxicillin, Imipenem, Meropenem	Cycloserine
thyA	rpoB	19.0914	1	mtu01232 : Nucleotide metabolism , mtu01100 : Metabolic pathways , mtu00240 : Pyrimidine metabolism , mtu00670 : One carbon pool by folate	4	4 DNA metabolic process (GO:0006259)	mtu03020 : RNA polymerase	5	5 gene expression (GO:0010467)	Aminosalicylic acid	Rifabutin, Rifalazil, Rifampicin, Rifamycin, Rifapentine
gyrA	rpoB	19.1366	1		4	4 DNA metabolic process (GO:0006259)	mtu03020 : RNA polymerase	5	5 gene expression (GO:0010467)	Ciprofloxacin, Gatifloxacin, Levofloxacin, Moxifloxacin, Ofloxacin, Pazufloxacin, Sparfloxacin	Rifabutin, Rifalazil, Rifampicin, Rifamycin, Rifapentine
pbpB	ponA1	19.1807	1	mtu01100 : Metabolic pathways , mtu01501 : beta-Lactam resistance , mtu00550 : Peptidoglycan biosynthesis	1	1 aminoglycan biosynthetic process (GO:0006023)		1	1 aminoglycan biosynthetic process (GO:0006023)	Amoxicillin, Imipenem, Meropenem	Amoxicillin
gyrA	tlyA	19.3277	1		4	4 DNA metabolic process (GO:0006259)		4	4 DNA metabolic process (GO:0006259)	Ciprofloxacin, Gatifloxacin, Levofloxacin, Moxifloxacin, Ofloxacin, Pazufloxacin, Sparfloxacin	Capreomycin, Viomycin
rpoB	katG	19.361	1	mtu03020 : RNA polymerase	5	5 gene expression (GO:0010467)	mtu00360 : Phenylalanine metabolism , mtu00380 : Tryptophan metabolism , mtu01110 : Biosynthesis of secondary metabolites , mtu00983 : Drug metabolism - other enzymes , mtu01100 : Metabolic pathways	4	4 DNA metabolic process (GO:0006259)	Rifabutin, Rifalazil, Rifampicin, Rifamycin, Rifapentine	Ethionamide, Isoniazid
thyA	rpoZ	19.3923	2	mtu01232 : Nucleotide metabolism , mtu01100 : Metabolic pathways , mtu00240 : Pyrimidine metabolism , mtu00670 : One carbon pool by folate	4	4 DNA metabolic process (GO:0006259)	mtu03020 : RNA polymerase	4	4 DNA metabolic process (GO:0006259)	Aminosalicylic acid	Rifabutin, Rifalazil, Rifampicin, Rifamycin, Rifapentine
rpoZ	katG	19.457	2	mtu03020 : RNA polymerase	4	4 DNA metabolic process (GO:0006259)	mtu00360 : Phenylalanine metabolism , mtu00380 : Tryptophan metabolism , mtu01110 : Biosynthesis of secondary metabolites , mtu00983 : Drug metabolism - other enzymes , mtu01100 : Metabolic pathways	4	4 DNA metabolic process (GO:0006259)	Rifabutin, Rifalazil, Rifampicin, Rifamycin, Rifapentine	Ethionamide, Isoniazid
fas	embR	19.5513	2	mtu01100 : Metabolic pathways , mtu00061 : Fatty acid biosynthesis , mtu01212 : Fatty acid metabolism	10	10 cellular lipid metabolic process (GO:0044255)		10	10 cellular lipid metabolic process (GO:0044255)	Pretomanid, Pyrazinamide	Ethambutol
glnA1	menB	19.6785	3	mtu00220 : Arginine biosynthesis , mtu00910 : Nitrogen metabolism , mtu02020 : Two-component system , mtu00630 : Glyoxylate and dicarboxylate metabolism , mtu01120 : Microbial metabolism in diverse environments , mtu00250 : Alanine, aspartate and glutamate metabolism , mtu01230 : Biosynthesis of amino acids , mtu01100 : Metabolic pathways	11	11 small molecule metabolic process (GO:0044281)	mtu01110 : Biosynthesis of secondary metabolites , mtu00130 : Ubiquinone and other terpenoid-quinone biosynthesis , mtu01240 : Biosynthesis of cofactors , mtu01100 : Metabolic pathways	11	11 small molecule metabolic process (GO:0044281)	Citric acid	Coenzyme A
fas	gyrB	19.685	2	mtu01100 : Metabolic pathways , mtu00061 : Fatty acid biosynthesis , mtu01212 : Fatty acid metabolism	10	10 cellular lipid metabolic process (GO:0044255)		4	4 DNA metabolic process (GO:0006259)	Pretomanid, Pyrazinamide	Gatifloxacin
fas	Rv3806c	19.7249	2	mtu01100 : Metabolic pathways , mtu00061 : Fatty acid biosynthesis , mtu01212 : Fatty acid metabolism	10	10 cellular lipid metabolic process (GO:0044255)		9	9 cellular metabolic process (GO:0044237)	Pretomanid, Pyrazinamide	Ethambutol
gyrB	rplC	19.8224	1		4	4 DNA metabolic process (GO:0006259)	mtu03010 : Ribosome	5	5 gene expression (GO:0010467)	Gatifloxacin	Linezolid, Sutezolid
rmlC	rmlA	19.8323	1	mtu00521 : Streptomycin biosynthesis , mtu00523 : Polyketide sugar unit biosynthesis , mtu00541 : O-Antigen nucleotide sugar biosynthesis , mtu01100 : Metabolic pathways , mtu01250 : Biosynthesis of nucleotide sugars , mtu01110 : Biosynthesis of secondary metabolites	9	9 cellular metabolic process (GO:0044237)	mtu00541 : O-Antigen nucleotide sugar biosynthesis , mtu00521 : Streptomycin biosynthesis , mtu00523 : Polyketide sugar unit biosynthesis , mtu00525 : Acarbose and validamycin biosynthesis , mtu01250 : Biosynthesis of nucleotide sugars , mtu01110 : Biosynthesis of secondary metabolites , mtu01100 : Metabolic pathways	9	9 cellular metabolic process (GO:0044237)	S,S-(2-Hydroxyethyl)Thiocysteine	Thymidine
rpoB	tlyA	19.8943	1	mtu03020 : RNA polymerase	5	5 gene expression (GO:0010467)		4	4 DNA metabolic process (GO:0006259)	Rifabutin, Rifalazil, Rifampicin, Rifamycin, Rifapentine	Capreomycin, Viomycin
Rv3806c	embC	19.9153	1		9	9 cellular metabolic process (GO:0044237)	mtu00571 : Lipoarabinomannan (LAM) biosynthesis	9	9 cellular metabolic process (GO:0044237)	Ethambutol	Ethambutol
fas	glcB	19.9487	2	mtu01100 : Metabolic pathways , mtu00061 : Fatty acid biosynthesis , mtu01212 : Fatty acid metabolism	10	10 cellular lipid metabolic process (GO:0044255)	mtu01120 : Microbial metabolism in diverse environments , mtu01200 : Carbon metabolism , mtu00630 : Glyoxylate and dicarboxylate metabolism , mtu01110 : Biosynthesis of secondary metabolites , mtu01100 : Metabolic pathways , mtu00620 : Pyruvate metabolism	11	11 small molecule metabolic process (GO:0044281)	Pretomanid, Pyrazinamide	Coenzyme A
gyrA	rpoZ	19.9727	2		4	4 DNA metabolic process (GO:0006259)	mtu03020 : RNA polymerase	4	4 DNA metabolic process (GO:0006259)	Ciprofloxacin, Gatifloxacin, Levofloxacin, Moxifloxacin, Ofloxacin, Pazufloxacin, Sparfloxacin	Rifabutin, Rifalazil, Rifampicin, Rifamycin, Rifapentine
eis	gyrA	19.9737	1		4	4 DNA metabolic process (GO:0006259)		4	4 DNA metabolic process (GO:0006259)	Capreomycin, Viomycin	Ciprofloxacin, Gatifloxacin, Levofloxacin, Moxifloxacin, Ofloxacin, Pazufloxacin, Sparfloxacin
fas	glf	19.9926	3	mtu01100 : Metabolic pathways , mtu00061 : Fatty acid biosynthesis , mtu01212 : Fatty acid metabolism	10	10 cellular lipid metabolic process (GO:0044255)	mtu00541 : O-Antigen nucleotide sugar biosynthesis , mtu00052 : Galactose metabolism , mtu01250 : Biosynthesis of nucleotide sugars , mtu01100 : Metabolic pathways , mtu00520 : Amino sugar and nucleotide sugar metabolism	9	9 cellular metabolic process (GO:0044237)	Pretomanid, Pyrazinamide	Flavin adenine dinucleotide
rpoZ	tlyA	20.005	2	mtu03020 : RNA polymerase	4	4 DNA metabolic process (GO:0006259)		4	4 DNA metabolic process (GO:0006259)	Rifabutin, Rifalazil, Rifampicin, Rifamycin, Rifapentine	Capreomycin, Viomycin
glf	embC	20.0103	2	mtu00541 : O-Antigen nucleotide sugar biosynthesis , mtu00052 : Galactose metabolism , mtu01250 : Biosynthesis of nucleotide sugars , mtu01100 : Metabolic pathways , mtu00520 : Amino sugar and nucleotide sugar metabolism	9	9 cellular metabolic process (GO:0044237)	mtu00571 : Lipoarabinomannan (LAM) biosynthesis	9	9 cellular metabolic process (GO:0044237)	Flavin adenine dinucleotide	Ethambutol
fprA	glnA1	20.17	2		11	11 small molecule metabolic process (GO:0044281)	mtu00220 : Arginine biosynthesis , mtu00910 : Nitrogen metabolism , mtu02020 : Two-component system , mtu00630 : Glyoxylate and dicarboxylate metabolism , mtu01120 : Microbial metabolism in diverse environments , mtu00250 : Alanine, aspartate and glutamate metabolism , mtu01230 : Biosynthesis of amino acids , mtu01100 : Metabolic pathways	11	11 small molecule metabolic process (GO:0044281)	Flavin adenine dinucleotide	Citric acid
gyrB	rpoA	20.1855	1		4	4 DNA metabolic process (GO:0006259)	mtu03020 : RNA polymerase	5	5 gene expression (GO:0010467)	Gatifloxacin	Rifabutin, Rifalazil, Rifampicin, Rifamycin, Rifapentine
fas	aac	20.2877	4	mtu01100 : Metabolic pathways , mtu00061 : Fatty acid biosynthesis , mtu01212 : Fatty acid metabolism	10	10 cellular lipid metabolic process (GO:0044255)		9	9 cellular metabolic process (GO:0044237)	Pretomanid, Pyrazinamide	Coenzyme A, Ribostamycin
rpoC	fbiB	20.3452	4	mtu03020 : RNA polymerase	4	4 DNA metabolic process (GO:0006259)	mtu01100 : Metabolic pathways , mtu01120 : Microbial metabolism in diverse environments , mtu00680 : Methane metabolism	4	4 DNA metabolic process (GO:0006259)	Rifabutin, Rifalazil, Rifampicin, Rifamycin, Rifapentine	Delamanid, Pretomanid
rpoZ	rplC	20.3571	2	mtu03020 : RNA polymerase	4	4 DNA metabolic process (GO:0006259)	mtu03010 : Ribosome	5	5 gene expression (GO:0010467)	Rifabutin, Rifalazil, Rifampicin, Rifamycin, Rifapentine	Linezolid, Sutezolid
ponA1	ddl	20.3793	2		1	1 aminoglycan biosynthetic process (GO:0006023)	mtu00470 : D-Amino acid metabolism , mtu00550 : Peptidoglycan biosynthesis , mtu01502 : Vancomycin resistance , mtu01100 : Metabolic pathways	1	1 aminoglycan biosynthetic process (GO:0006023)	Amoxicillin	Cycloserine, Terizidone
fas	rpoZ	20.3809	2	mtu01100 : Metabolic pathways , mtu00061 : Fatty acid biosynthesis , mtu01212 : Fatty acid metabolism	10	10 cellular lipid metabolic process (GO:0044255)	mtu03020 : RNA polymerase	4	4 DNA metabolic process (GO:0006259)	Pretomanid, Pyrazinamide	Rifabutin, Rifalazil, Rifampicin, Rifamycin, Rifapentine
fas	mshA	20.3818	2	mtu01100 : Metabolic pathways , mtu00061 : Fatty acid biosynthesis , mtu01212 : Fatty acid metabolism	10	10 cellular lipid metabolic process (GO:0044255)		11	11 small molecule metabolic process (GO:0044281)	Pretomanid, Pyrazinamide	Ethionamide
eis	rpoB	20.435	1		4	4 DNA metabolic process (GO:0006259)	mtu03020 : RNA polymerase	5	5 gene expression (GO:0010467)	Capreomycin, Viomycin	Rifabutin, Rifalazil, Rifampicin, Rifamycin, Rifapentine
fas	inhA	20.4422	1	mtu01100 : Metabolic pathways , mtu00061 : Fatty acid biosynthesis , mtu01212 : Fatty acid metabolism	10	10 cellular lipid metabolic process (GO:0044255)		11	11 small molecule metabolic process (GO:0044281)	Pretomanid, Pyrazinamide	Ethionamide, Isoniazid, Pretomanid, Triclosan
pepQ	atpE	20.4431	1		7	7 ATP biosynthetic process (GO:0006754)	mtu00190 : Oxidative phosphorylation , mtu01100 : Metabolic pathways	7	7 ATP biosynthetic process (GO:0006754)	Bedaquiline, Clofazimine	Bedaquiline
panD	glnA1	20.4751	2	mtu01100 : Metabolic pathways , mtu01110 : Biosynthesis of secondary metabolites , mtu00410 : beta-Alanine metabolism , mtu00770 : Pantothenate and CoA biosynthesis , mtu01240 : Biosynthesis of cofactors	11	11 small molecule metabolic process (GO:0044281)	mtu00220 : Arginine biosynthesis , mtu00910 : Nitrogen metabolism , mtu02020 : Two-component system , mtu00630 : Glyoxylate and dicarboxylate metabolism , mtu01120 : Microbial metabolism in diverse environments , mtu00250 : Alanine, aspartate and glutamate metabolism , mtu01230 : Biosynthesis of amino acids , mtu01100 : Metabolic pathways	11	11 small molecule metabolic process (GO:0044281)	Pyrazinamide	Citric acid
fprA	menB	20.4807	3		11	11 small molecule metabolic process (GO:0044281)	mtu01110 : Biosynthesis of secondary metabolites , mtu00130 : Ubiquinone and other terpenoid-quinone biosynthesis , mtu01240 : Biosynthesis of cofactors , mtu01100 : Metabolic pathways	11	11 small molecule metabolic process (GO:0044281)	Flavin adenine dinucleotide	Coenzyme A
eis	rpoZ	20.4978	2		4	4 DNA metabolic process (GO:0006259)	mtu03020 : RNA polymerase	4	4 DNA metabolic process (GO:0006259)	Capreomycin, Viomycin	Rifabutin, Rifalazil, Rifampicin, Rifamycin, Rifapentine
pknB	ribD	20.5051	2		10	10 cellular lipid metabolic process (GO:0044255)	mtu01240 : Biosynthesis of cofactors , mtu02024 : Quorum sensing , mtu00740 : Riboflavin metabolism , mtu01100 : Metabolic pathways , mtu01110 : Biosynthesis of secondary metabolites	10	10 cellular lipid metabolic process (GO:0044255)	Fostamatinib	Aminosalicylic acid
rpoB	pknB	20.5283	2	mtu03020 : RNA polymerase	5	5 gene expression (GO:0010467)		10	10 cellular lipid metabolic process (GO:0044255)	Rifabutin, Rifalazil, Rifampicin, Rifamycin, Rifapentine	Fostamatinib
gyrB	rpsL	20.5524	1		4	4 DNA metabolic process (GO:0006259)	mtu03010 : Ribosome	5	5 gene expression (GO:0010467)	Gatifloxacin	Amikacin, Kanamycin, Ribostamycin, Streptomycin
fas	mshD	20.5661	3	mtu01100 : Metabolic pathways , mtu00061 : Fatty acid biosynthesis , mtu01212 : Fatty acid metabolism	10	10 cellular lipid metabolic process (GO:0044255)		11	11 small molecule metabolic process (GO:0044281)	Pretomanid, Pyrazinamide	Coenzyme A
fas	icl	20.598	2	mtu01100 : Metabolic pathways , mtu00061 : Fatty acid biosynthesis , mtu01212 : Fatty acid metabolism	10	10 cellular lipid metabolic process (GO:0044255)	mtu01120 : Microbial metabolism in diverse environments , mtu01100 : Metabolic pathways , mtu01200 : Carbon metabolism , mtu00630 : Glyoxylate and dicarboxylate metabolism , mtu01110 : Biosynthesis of secondary metabolites	11	11 small molecule metabolic process (GO:0044281)	Pretomanid, Pyrazinamide	2,2',3-Tribromo-4,4',5,5'-tetrahydroxybibenzyl, 3-bromopyruvate, 3-nitropropionate, 5,5'-methylenebis(3,4-dibromobenzene-1,2-diol), Bis(2,3-dibromo-4,5-dihydroxyphenyl)ether, Bis(3-bromo-4,5-dihydroxyphenyl)methanone, Glyoxalate, Glyoxylate, Halisulfate 1, Hydrohalisulfate 1
rpoC	fbiC	20.6002	4	mtu03020 : RNA polymerase	4	4 DNA metabolic process (GO:0006259)	mtu01100 : Metabolic pathways , mtu00680 : Methane metabolism , mtu01120 : Microbial metabolism in diverse environments	4	4 DNA metabolic process (GO:0006259)	Rifabutin, Rifalazil, Rifampicin, Rifamycin, Rifapentine	Delamanid, Pretomanid
rplC	atpE	20.6048	1	mtu03010 : Ribosome	5	5 gene expression (GO:0010467)	mtu00190 : Oxidative phosphorylation , mtu01100 : Metabolic pathways	7	7 ATP biosynthetic process (GO:0006754)	Linezolid, Sutezolid	Bedaquiline
fas	mmpL3	20.6391	2	mtu01100 : Metabolic pathways , mtu00061 : Fatty acid biosynthesis , mtu01212 : Fatty acid metabolism	10	10 cellular lipid metabolic process (GO:0044255)		9	9 cellular metabolic process (GO:0044237)	Pretomanid, Pyrazinamide	SQ-109
ponA1	alr	20.6596	1		1	1 aminoglycan biosynthetic process (GO:0006023)	mtu01502 : Vancomycin resistance , mtu01100 : Metabolic pathways , mtu00470 : D-Amino acid metabolism	1	1 aminoglycan biosynthetic process (GO:0006023)	Amoxicillin	Cycloserine, Terizidone
folC	fas	20.6721	2	mtu00790 : Folate biosynthesis , mtu01240 : Biosynthesis of cofactors , mtu01100 : Metabolic pathways	11	11 small molecule metabolic process (GO:0044281)	mtu01100 : Metabolic pathways , mtu00061 : Fatty acid biosynthesis , mtu01212 : Fatty acid metabolism	10	10 cellular lipid metabolic process (GO:0044255)	Aminosalicylic acid	Pretomanid, Pyrazinamide
rpoZ	rpoA	20.6762	1	mtu03020 : RNA polymerase	4	4 DNA metabolic process (GO:0006259)	mtu03020 : RNA polymerase	5	5 gene expression (GO:0010467)	Rifabutin, Rifalazil, Rifampicin, Rifamycin, Rifapentine	Rifabutin, Rifalazil, Rifampicin, Rifamycin, Rifapentine
fas	efpA	20.6929	2	mtu01100 : Metabolic pathways , mtu00061 : Fatty acid biosynthesis , mtu01212 : Fatty acid metabolism	10	10 cellular lipid metabolic process (GO:0044255)		9	9 cellular metabolic process (GO:0044237)	Pretomanid, Pyrazinamide	Pretomanid
inhA	glcB	20.709	2		11	11 small molecule metabolic process (GO:0044281)	mtu01120 : Microbial metabolism in diverse environments , mtu01200 : Carbon metabolism , mtu00630 : Glyoxylate and dicarboxylate metabolism , mtu01110 : Biosynthesis of secondary metabolites , mtu01100 : Metabolic pathways , mtu00620 : Pyruvate metabolism	11	11 small molecule metabolic process (GO:0044281)	Ethionamide, Isoniazid, Pretomanid, Triclosan	Coenzyme A
lpdA	glcB	20.807	2		11	11 small molecule metabolic process (GO:0044281)	mtu01120 : Microbial metabolism in diverse environments , mtu01200 : Carbon metabolism , mtu00630 : Glyoxylate and dicarboxylate metabolism , mtu01110 : Biosynthesis of secondary metabolites , mtu01100 : Metabolic pathways , mtu00620 : Pyruvate metabolism	11	11 small molecule metabolic process (GO:0044281)	Flavin adenine dinucleotide	Coenzyme A
fas	glnA1	20.8113	3	mtu01100 : Metabolic pathways , mtu00061 : Fatty acid biosynthesis , mtu01212 : Fatty acid metabolism	10	10 cellular lipid metabolic process (GO:0044255)	mtu00220 : Arginine biosynthesis , mtu00910 : Nitrogen metabolism , mtu02020 : Two-component system , mtu00630 : Glyoxylate and dicarboxylate metabolism , mtu01120 : Microbial metabolism in diverse environments , mtu00250 : Alanine, aspartate and glutamate metabolism , mtu01230 : Biosynthesis of amino acids , mtu01100 : Metabolic pathways	11	11 small molecule metabolic process (GO:0044281)	Pretomanid, Pyrazinamide	Citric acid
pepQ	rplC	20.8352	1		7	7 ATP biosynthetic process (GO:0006754)	mtu03010 : Ribosome	5	5 gene expression (GO:0010467)	Bedaquiline, Clofazimine	Linezolid, Sutezolid
fas	gyrA	20.9354	2	mtu01100 : Metabolic pathways , mtu00061 : Fatty acid biosynthesis , mtu01212 : Fatty acid metabolism	10	10 cellular lipid metabolic process (GO:0044255)		4	4 DNA metabolic process (GO:0006259)	Pretomanid, Pyrazinamide	Ciprofloxacin, Gatifloxacin, Levofloxacin, Moxifloxacin, Ofloxacin, Pazufloxacin, Sparfloxacin
rpoC	pknB	20.9625	2	mtu03020 : RNA polymerase	4	4 DNA metabolic process (GO:0006259)		10	10 cellular lipid metabolic process (GO:0044255)	Rifabutin, Rifalazil, Rifampicin, Rifamycin, Rifapentine	Fostamatinib
fas	rmlC	20.9891	3	mtu01100 : Metabolic pathways , mtu00061 : Fatty acid biosynthesis , mtu01212 : Fatty acid metabolism	10	10 cellular lipid metabolic process (GO:0044255)	mtu00521 : Streptomycin biosynthesis , mtu00523 : Polyketide sugar unit biosynthesis , mtu00541 : O-Antigen nucleotide sugar biosynthesis , mtu01100 : Metabolic pathways , mtu01250 : Biosynthesis of nucleotide sugars , mtu01110 : Biosynthesis of secondary metabolites	9	9 cellular metabolic process (GO:0044237)	Pretomanid, Pyrazinamide	S,S-(2-Hydroxyethyl)Thiocysteine
rpoB	ribD	20.9921	2	mtu03020 : RNA polymerase	5	5 gene expression (GO:0010467)	mtu01240 : Biosynthesis of cofactors , mtu02024 : Quorum sensing , mtu00740 : Riboflavin metabolism , mtu01100 : Metabolic pathways , mtu01110 : Biosynthesis of secondary metabolites	10	10 cellular lipid metabolic process (GO:0044255)	Rifabutin, Rifalazil, Rifampicin, Rifamycin, Rifapentine	Aminosalicylic acid
fas	thyA	20.9978	2	mtu01100 : Metabolic pathways , mtu00061 : Fatty acid biosynthesis , mtu01212 : Fatty acid metabolism	10	10 cellular lipid metabolic process (GO:0044255)	mtu01232 : Nucleotide metabolism , mtu01100 : Metabolic pathways , mtu00240 : Pyrimidine metabolism , mtu00670 : One carbon pool by folate	4	4 DNA metabolic process (GO:0006259)	Pretomanid, Pyrazinamide	Aminosalicylic acid
rpoB	atpE	21.0003	2	mtu03020 : RNA polymerase	5	5 gene expression (GO:0010467)	mtu00190 : Oxidative phosphorylation , mtu01100 : Metabolic pathways	7	7 ATP biosynthetic process (GO:0006754)	Rifabutin, Rifalazil, Rifampicin, Rifamycin, Rifapentine	Bedaquiline
fas	kasA	21.0245	1	mtu01100 : Metabolic pathways , mtu00061 : Fatty acid biosynthesis , mtu01212 : Fatty acid metabolism	10	10 cellular lipid metabolic process (GO:0044255)		11	11 small molecule metabolic process (GO:0044281)	Pretomanid, Pyrazinamide	Ethionamide, Isoniazid
folA	pssA	21.0581	3	mtu00670 : One carbon pool by folate , mtu01240 : Biosynthesis of cofactors , mtu01100 : Metabolic pathways , mtu00790 : Folate biosynthesis	11	11 small molecule metabolic process (GO:0044281)	mtu00260 : Glycine, serine and threonine metabolism , mtu01110 : Biosynthesis of secondary metabolites , mtu01100 : Metabolic pathways , mtu00564 : Glycerophospholipid metabolism	11	11 small molecule metabolic process (GO:0044281)	Isoniazid, Trimethoprim	Zn2+
rpoZ	rpsL	21.0642	2	mtu03020 : RNA polymerase	4	4 DNA metabolic process (GO:0006259)	mtu03010 : Ribosome	5	5 gene expression (GO:0010467)	Rifabutin, Rifalazil, Rifampicin, Rifamycin, Rifapentine	Amikacin, Kanamycin, Ribostamycin, Streptomycin
mmpR5	atpE	21.0801	1		7	7 ATP biosynthetic process (GO:0006754)	mtu00190 : Oxidative phosphorylation , mtu01100 : Metabolic pathways	7	7 ATP biosynthetic process (GO:0006754)	Bedaquiline, Clofazimine	Bedaquiline
gyrB	rpsA	21.0992	2		4	4 DNA metabolic process (GO:0006259)	mtu03010 : Ribosome	5	5 gene expression (GO:0010467)	Gatifloxacin	Pyrazinamide
gyrA	rplC	21.122	2		4	4 DNA metabolic process (GO:0006259)	mtu03010 : Ribosome	5	5 gene expression (GO:0010467)	Ciprofloxacin, Gatifloxacin, Levofloxacin, Moxifloxacin, Ofloxacin, Pazufloxacin, Sparfloxacin	Linezolid, Sutezolid
thyA	rplC	21.1287	2	mtu01232 : Nucleotide metabolism , mtu01100 : Metabolic pathways , mtu00240 : Pyrimidine metabolism , mtu00670 : One carbon pool by folate	4	4 DNA metabolic process (GO:0006259)	mtu03010 : Ribosome	5	5 gene expression (GO:0010467)	Aminosalicylic acid	Linezolid, Sutezolid
gyrB	rplD	21.1335	2		4	4 DNA metabolic process (GO:0006259)	mtu03010 : Ribosome	5	5 gene expression (GO:0010467)	Gatifloxacin	Linezolid, Sutezolid
pbpB	fas	21.1452	2	mtu01100 : Metabolic pathways , mtu01501 : beta-Lactam resistance , mtu00550 : Peptidoglycan biosynthesis	1	1 aminoglycan biosynthetic process (GO:0006023)	mtu01100 : Metabolic pathways , mtu00061 : Fatty acid biosynthesis , mtu01212 : Fatty acid metabolism	10	10 cellular lipid metabolic process (GO:0044255)	Amoxicillin, Imipenem, Meropenem	Pretomanid, Pyrazinamide
atpE	Rv1979c	21.1582	1	mtu00190 : Oxidative phosphorylation , mtu01100 : Metabolic pathways	7	7 ATP biosynthetic process (GO:0006754)		7	7 ATP biosynthetic process (GO:0006754)	Bedaquiline	Clofazimine
pbpB	rpoC	21.1626	3	mtu01100 : Metabolic pathways , mtu01501 : beta-Lactam resistance , mtu00550 : Peptidoglycan biosynthesis	1	1 aminoglycan biosynthetic process (GO:0006023)	mtu03020 : RNA polymerase	4	4 DNA metabolic process (GO:0006259)	Amoxicillin, Imipenem, Meropenem	Rifabutin, Rifalazil, Rifampicin, Rifamycin, Rifapentine
rpoC	fbiA	21.192	4	mtu03020 : RNA polymerase	4	4 DNA metabolic process (GO:0006259)	mtu01240 : Biosynthesis of cofactors , mtu01120 : Microbial metabolism in diverse environments , mtu01100 : Metabolic pathways , mtu00680 : Methane metabolism	3	3 regulation of RNA metabolic process (GO:0051252)	Rifabutin, Rifalazil, Rifampicin, Rifamycin, Rifapentine	Delamanid, Pretomanid
fas	atpE	21.2549	2	mtu01100 : Metabolic pathways , mtu00061 : Fatty acid biosynthesis , mtu01212 : Fatty acid metabolism	10	10 cellular lipid metabolic process (GO:0044255)	mtu00190 : Oxidative phosphorylation , mtu01100 : Metabolic pathways	7	7 ATP biosynthetic process (GO:0006754)	Pretomanid, Pyrazinamide	Bedaquiline
rpoC	tmk	21.2661	2	mtu03020 : RNA polymerase	4	4 DNA metabolic process (GO:0006259)	mtu01100 : Metabolic pathways , mtu00240 : Pyrimidine metabolism , mtu01232 : Nucleotide metabolism	1	1 aminoglycan biosynthetic process (GO:0006023)	Rifabutin, Rifalazil, Rifampicin, Rifamycin, Rifapentine	Thymidine
pbpB	rpoB	21.2864	2	mtu01100 : Metabolic pathways , mtu01501 : beta-Lactam resistance , mtu00550 : Peptidoglycan biosynthesis	1	1 aminoglycan biosynthetic process (GO:0006023)	mtu03020 : RNA polymerase	5	5 gene expression (GO:0010467)	Amoxicillin, Imipenem, Meropenem	Rifabutin, Rifalazil, Rifampicin, Rifamycin, Rifapentine
rplC	pknB	21.2962	2	mtu03010 : Ribosome	5	5 gene expression (GO:0010467)		10	10 cellular lipid metabolic process (GO:0044255)	Linezolid, Sutezolid	Fostamatinib
mshA	celA1	21.2969	3		11	11 small molecule metabolic process (GO:0044281)	mtu01100 : Metabolic pathways , mtu02020 : Two-component system , mtu00500 : Starch and sucrose metabolism	11	11 small molecule metabolic process (GO:0044281)	Ethionamide	Afegostat
fas	katG	21.3004	2	mtu01100 : Metabolic pathways , mtu00061 : Fatty acid biosynthesis , mtu01212 : Fatty acid metabolism	10	10 cellular lipid metabolic process (GO:0044255)	mtu00360 : Phenylalanine metabolism , mtu00380 : Tryptophan metabolism , mtu01110 : Biosynthesis of secondary metabolites , mtu00983 : Drug metabolism - other enzymes , mtu01100 : Metabolic pathways	4	4 DNA metabolic process (GO:0006259)	Pretomanid, Pyrazinamide	Ethionamide, Isoniazid
pepQ	rpoB	21.3082	2		7	7 ATP biosynthetic process (GO:0006754)	mtu03020 : RNA polymerase	5	5 gene expression (GO:0010467)	Bedaquiline, Clofazimine	Rifabutin, Rifalazil, Rifampicin, Rifamycin, Rifapentine
panD	menB	21.3224	4	mtu01100 : Metabolic pathways , mtu01110 : Biosynthesis of secondary metabolites , mtu00410 : beta-Alanine metabolism , mtu00770 : Pantothenate and CoA biosynthesis , mtu01240 : Biosynthesis of cofactors	11	11 small molecule metabolic process (GO:0044281)	mtu01110 : Biosynthesis of secondary metabolites , mtu00130 : Ubiquinone and other terpenoid-quinone biosynthesis , mtu01240 : Biosynthesis of cofactors , mtu01100 : Metabolic pathways	11	11 small molecule metabolic process (GO:0044281)	Pyrazinamide	Coenzyme A
rpoB	embA	21.3492	1	mtu03020 : RNA polymerase	5	5 gene expression (GO:0010467)	mtu00572 : Arabinogalactan biosynthesis - Mycobacterium	9	9 cellular metabolic process (GO:0044237)	Rifabutin, Rifalazil, Rifampicin, Rifamycin, Rifapentine	Ethambutol
rpoB	embB	21.3578	1	mtu03020 : RNA polymerase	5	5 gene expression (GO:0010467)	mtu00572 : Arabinogalactan biosynthesis - Mycobacterium	9	9 cellular metabolic process (GO:0044237)	Rifabutin, Rifalazil, Rifampicin, Rifamycin, Rifapentine	Ethambutol
fas	rmlA	21.3588	3	mtu01100 : Metabolic pathways , mtu00061 : Fatty acid biosynthesis , mtu01212 : Fatty acid metabolism	10	10 cellular lipid metabolic process (GO:0044255)	mtu00541 : O-Antigen nucleotide sugar biosynthesis , mtu00521 : Streptomycin biosynthesis , mtu00523 : Polyketide sugar unit biosynthesis , mtu00525 : Acarbose and validamycin biosynthesis , mtu01250 : Biosynthesis of nucleotide sugars , mtu01110 : Biosynthesis of secondary metabolites , mtu01100 : Metabolic pathways	9	9 cellular metabolic process (GO:0044237)	Pretomanid, Pyrazinamide	Thymidine
rpoC	ribD	21.372	2	mtu03020 : RNA polymerase	4	4 DNA metabolic process (GO:0006259)	mtu01240 : Biosynthesis of cofactors , mtu02024 : Quorum sensing , mtu00740 : Riboflavin metabolism , mtu01100 : Metabolic pathways , mtu01110 : Biosynthesis of secondary metabolites	10	10 cellular lipid metabolic process (GO:0044255)	Rifabutin, Rifalazil, Rifampicin, Rifamycin, Rifapentine	Aminosalicylic acid
embR	pknB	21.3783	1		10	10 cellular lipid metabolic process (GO:0044255)		10	10 cellular lipid metabolic process (GO:0044255)	Ethambutol	Fostamatinib
fas	citE	21.3845	2	mtu01100 : Metabolic pathways , mtu00061 : Fatty acid biosynthesis , mtu01212 : Fatty acid metabolism	10	10 cellular lipid metabolic process (GO:0044255)	mtu02020 : Two-component system	11	11 small molecule metabolic process (GO:0044281)	Pretomanid, Pyrazinamide	Formic acid
rplC	katG	21.4146	2	mtu03010 : Ribosome	5	5 gene expression (GO:0010467)	mtu00360 : Phenylalanine metabolism , mtu00380 : Tryptophan metabolism , mtu01110 : Biosynthesis of secondary metabolites , mtu00983 : Drug metabolism - other enzymes , mtu01100 : Metabolic pathways	4	4 DNA metabolic process (GO:0006259)	Linezolid, Sutezolid	Ethionamide, Isoniazid
fas	folA	21.4532	3	mtu01100 : Metabolic pathways , mtu00061 : Fatty acid biosynthesis , mtu01212 : Fatty acid metabolism	10	10 cellular lipid metabolic process (GO:0044255)	mtu00670 : One carbon pool by folate , mtu01240 : Biosynthesis of cofactors , mtu01100 : Metabolic pathways , mtu00790 : Folate biosynthesis	11	11 small molecule metabolic process (GO:0044281)	Pretomanid, Pyrazinamide	Isoniazid, Trimethoprim
mmpR5	rplC	21.4597	1		7	7 ATP biosynthetic process (GO:0006754)	mtu03010 : Ribosome	5	5 gene expression (GO:0010467)	Bedaquiline, Clofazimine	Linezolid, Sutezolid
fas	ddl	21.4816	2	mtu01100 : Metabolic pathways , mtu00061 : Fatty acid biosynthesis , mtu01212 : Fatty acid metabolism	10	10 cellular lipid metabolic process (GO:0044255)	mtu00470 : D-Amino acid metabolism , mtu00550 : Peptidoglycan biosynthesis , mtu01502 : Vancomycin resistance , mtu01100 : Metabolic pathways	1	1 aminoglycan biosynthetic process (GO:0006023)	Pretomanid, Pyrazinamide	Cycloserine, Terizidone
thyA	rpoA	21.4902	2	mtu01232 : Nucleotide metabolism , mtu01100 : Metabolic pathways , mtu00240 : Pyrimidine metabolism , mtu00670 : One carbon pool by folate	4	4 DNA metabolic process (GO:0006259)	mtu03020 : RNA polymerase	5	5 gene expression (GO:0010467)	Aminosalicylic acid	Rifabutin, Rifalazil, Rifampicin, Rifamycin, Rifapentine
gyrA	rpoA	21.4977	1		4	4 DNA metabolic process (GO:0006259)	mtu03020 : RNA polymerase	5	5 gene expression (GO:0010467)	Ciprofloxacin, Gatifloxacin, Levofloxacin, Moxifloxacin, Ofloxacin, Pazufloxacin, Sparfloxacin	Rifabutin, Rifalazil, Rifampicin, Rifamycin, Rifapentine
glcB	kasA	21.5011	2	mtu01120 : Microbial metabolism in diverse environments , mtu01200 : Carbon metabolism , mtu00630 : Glyoxylate and dicarboxylate metabolism , mtu01110 : Biosynthesis of secondary metabolites , mtu01100 : Metabolic pathways , mtu00620 : Pyruvate metabolism	11	11 small molecule metabolic process (GO:0044281)		11	11 small molecule metabolic process (GO:0044281)	Coenzyme A	Ethionamide, Isoniazid
fas	lpdA	21.5031	2	mtu01100 : Metabolic pathways , mtu00061 : Fatty acid biosynthesis , mtu01212 : Fatty acid metabolism	10	10 cellular lipid metabolic process (GO:0044255)		11	11 small molecule metabolic process (GO:0044281)	Pretomanid, Pyrazinamide	Flavin adenine dinucleotide
rpoB	tmk	21.5092	2	mtu03020 : RNA polymerase	5	5 gene expression (GO:0010467)	mtu01100 : Metabolic pathways , mtu00240 : Pyrimidine metabolism , mtu01232 : Nucleotide metabolism	1	1 aminoglycan biosynthetic process (GO:0006023)	Rifabutin, Rifalazil, Rifampicin, Rifamycin, Rifapentine	Thymidine
rpoC	ddl	21.5224	2	mtu03020 : RNA polymerase	4	4 DNA metabolic process (GO:0006259)	mtu00470 : D-Amino acid metabolism , mtu00550 : Peptidoglycan biosynthesis , mtu01502 : Vancomycin resistance , mtu01100 : Metabolic pathways	1	1 aminoglycan biosynthetic process (GO:0006023)	Rifabutin, Rifalazil, Rifampicin, Rifamycin, Rifapentine	Cycloserine, Terizidone
rplC	Rv1979c	21.5571	1	mtu03010 : Ribosome	5	5 gene expression (GO:0010467)		7	7 ATP biosynthetic process (GO:0006754)	Linezolid, Sutezolid	Clofazimine
fas	pssA	21.5851	3	mtu01100 : Metabolic pathways , mtu00061 : Fatty acid biosynthesis , mtu01212 : Fatty acid metabolism	10	10 cellular lipid metabolic process (GO:0044255)	mtu00260 : Glycine, serine and threonine metabolism , mtu01110 : Biosynthesis of secondary metabolites , mtu01100 : Metabolic pathways , mtu00564 : Glycerophospholipid metabolism	11	11 small molecule metabolic process (GO:0044281)	Pretomanid, Pyrazinamide	Zn2+
rpoZ	rpsA	21.6092	1	mtu03020 : RNA polymerase	4	4 DNA metabolic process (GO:0006259)	mtu03010 : Ribosome	5	5 gene expression (GO:0010467)	Rifabutin, Rifalazil, Rifampicin, Rifamycin, Rifapentine	Pyrazinamide
rpoZ	rplD	21.6317	2	mtu03020 : RNA polymerase	4	4 DNA metabolic process (GO:0006259)	mtu03010 : Ribosome	5	5 gene expression (GO:0010467)	Rifabutin, Rifalazil, Rifampicin, Rifamycin, Rifapentine	Linezolid, Sutezolid
rpoB	ddl	21.64	1	mtu03020 : RNA polymerase	5	5 gene expression (GO:0010467)	mtu00470 : D-Amino acid metabolism , mtu00550 : Peptidoglycan biosynthesis , mtu01502 : Vancomycin resistance , mtu01100 : Metabolic pathways	1	1 aminoglycan biosynthetic process (GO:0006023)	Rifabutin, Rifalazil, Rifampicin, Rifamycin, Rifapentine	Cycloserine, Terizidone
rpoB	fbiB	21.6461	3	mtu03020 : RNA polymerase	5	5 gene expression (GO:0010467)	mtu01100 : Metabolic pathways , mtu01120 : Microbial metabolism in diverse environments , mtu00680 : Methane metabolism	4	4 DNA metabolic process (GO:0006259)	Rifabutin, Rifalazil, Rifampicin, Rifamycin, Rifapentine	Delamanid, Pretomanid
fas	panD	21.6533	3	mtu01100 : Metabolic pathways , mtu00061 : Fatty acid biosynthesis , mtu01212 : Fatty acid metabolism	10	10 cellular lipid metabolic process (GO:0044255)	mtu01100 : Metabolic pathways , mtu01110 : Biosynthesis of secondary metabolites , mtu00410 : beta-Alanine metabolism , mtu00770 : Pantothenate and CoA biosynthesis , mtu01240 : Biosynthesis of cofactors	11	11 small molecule metabolic process (GO:0044281)	Pretomanid, Pyrazinamide	Pyrazinamide
fas	tmk	21.6648	2	mtu01100 : Metabolic pathways , mtu00061 : Fatty acid biosynthesis , mtu01212 : Fatty acid metabolism	10	10 cellular lipid metabolic process (GO:0044255)	mtu01100 : Metabolic pathways , mtu00240 : Pyrimidine metabolism , mtu01232 : Nucleotide metabolism	1	1 aminoglycan biosynthetic process (GO:0006023)	Pretomanid, Pyrazinamide	Thymidine
pepQ	fas	21.6653	2		7	7 ATP biosynthetic process (GO:0006754)	mtu01100 : Metabolic pathways , mtu00061 : Fatty acid biosynthesis , mtu01212 : Fatty acid metabolism	10	10 cellular lipid metabolic process (GO:0044255)	Bedaquiline, Clofazimine	Pretomanid, Pyrazinamide
fas	fabH	21.6842	1	mtu01100 : Metabolic pathways , mtu00061 : Fatty acid biosynthesis , mtu01212 : Fatty acid metabolism	10	10 cellular lipid metabolic process (GO:0044255)		11	11 small molecule metabolic process (GO:0044281)	Pretomanid, Pyrazinamide	Lauric acid
fas	lsr2	21.6998	3	mtu01100 : Metabolic pathways , mtu00061 : Fatty acid biosynthesis , mtu01212 : Fatty acid metabolism	10	10 cellular lipid metabolic process (GO:0044255)		9	9 cellular metabolic process (GO:0044237)	Pretomanid, Pyrazinamide	Pretomanid
fas	alr	21.711	2	mtu01100 : Metabolic pathways , mtu00061 : Fatty acid biosynthesis , mtu01212 : Fatty acid metabolism	10	10 cellular lipid metabolic process (GO:0044255)	mtu01502 : Vancomycin resistance , mtu01100 : Metabolic pathways , mtu00470 : D-Amino acid metabolism	1	1 aminoglycan biosynthetic process (GO:0006023)	Pretomanid, Pyrazinamide	Cycloserine, Terizidone
rpoB	embC	21.74	1	mtu03020 : RNA polymerase	5	5 gene expression (GO:0010467)	mtu00571 : Lipoarabinomannan (LAM) biosynthesis	9	9 cellular metabolic process (GO:0044237)	Rifabutin, Rifalazil, Rifampicin, Rifamycin, Rifapentine	Ethambutol
rpoC	alr	21.7535	3	mtu03020 : RNA polymerase	4	4 DNA metabolic process (GO:0006259)	mtu01502 : Vancomycin resistance , mtu01100 : Metabolic pathways , mtu00470 : D-Amino acid metabolism	1	1 aminoglycan biosynthetic process (GO:0006023)	Rifabutin, Rifalazil, Rifampicin, Rifamycin, Rifapentine	Cycloserine, Terizidone
rpoA	katG	21.7716	2	mtu03020 : RNA polymerase	5	5 gene expression (GO:0010467)	mtu00360 : Phenylalanine metabolism , mtu00380 : Tryptophan metabolism , mtu01110 : Biosynthesis of secondary metabolites , mtu00983 : Drug metabolism - other enzymes , mtu01100 : Metabolic pathways	4	4 DNA metabolic process (GO:0006259)	Rifabutin, Rifalazil, Rifampicin, Rifamycin, Rifapentine	Ethionamide, Isoniazid
inhA	citE	21.7734	2		11	11 small molecule metabolic process (GO:0044281)	mtu02020 : Two-component system	11	11 small molecule metabolic process (GO:0044281)	Ethionamide, Isoniazid, Pretomanid, Triclosan	Formic acid
rpoB	glcB	21.7791	3	mtu03020 : RNA polymerase	5	5 gene expression (GO:0010467)	mtu01120 : Microbial metabolism in diverse environments , mtu01200 : Carbon metabolism , mtu00630 : Glyoxylate and dicarboxylate metabolism , mtu01110 : Biosynthesis of secondary metabolites , mtu01100 : Metabolic pathways , mtu00620 : Pyruvate metabolism	11	11 small molecule metabolic process (GO:0044281)	Rifabutin, Rifalazil, Rifampicin, Rifamycin, Rifapentine	Coenzyme A
fas	celA1	21.7865	2	mtu01100 : Metabolic pathways , mtu00061 : Fatty acid biosynthesis , mtu01212 : Fatty acid metabolism	10	10 cellular lipid metabolic process (GO:0044255)	mtu01100 : Metabolic pathways , mtu02020 : Two-component system , mtu00500 : Starch and sucrose metabolism	11	11 small molecule metabolic process (GO:0044281)	Pretomanid, Pyrazinamide	Afegostat
gyrB	fbiB	21.8239	4		4	4 DNA metabolic process (GO:0006259)	mtu01100 : Metabolic pathways , mtu01120 : Microbial metabolism in diverse environments , mtu00680 : Methane metabolism	4	4 DNA metabolic process (GO:0006259)	Gatifloxacin	Delamanid, Pretomanid
rplC	ribD	21.824	2	mtu03010 : Ribosome	5	5 gene expression (GO:0010467)	mtu01240 : Biosynthesis of cofactors , mtu02024 : Quorum sensing , mtu00740 : Riboflavin metabolism , mtu01100 : Metabolic pathways , mtu01110 : Biosynthesis of secondary metabolites	10	10 cellular lipid metabolic process (GO:0044255)	Linezolid, Sutezolid	Aminosalicylic acid
fas	tlyA	21.8315	2	mtu01100 : Metabolic pathways , mtu00061 : Fatty acid biosynthesis , mtu01212 : Fatty acid metabolism	10	10 cellular lipid metabolic process (GO:0044255)		4	4 DNA metabolic process (GO:0006259)	Pretomanid, Pyrazinamide	Capreomycin, Viomycin
rplC	embA	21.8456	2	mtu03010 : Ribosome	5	5 gene expression (GO:0010467)	mtu00572 : Arabinogalactan biosynthesis - Mycobacterium	9	9 cellular metabolic process (GO:0044237)	Linezolid, Sutezolid	Ethambutol
rplC	embB	21.8542	2	mtu03010 : Ribosome	5	5 gene expression (GO:0010467)	mtu00572 : Arabinogalactan biosynthesis - Mycobacterium	9	9 cellular metabolic process (GO:0044237)	Linezolid, Sutezolid	Ethambutol
thyA	rpsL	21.8578	1	mtu01232 : Nucleotide metabolism , mtu01100 : Metabolic pathways , mtu00240 : Pyrimidine metabolism , mtu00670 : One carbon pool by folate	4	4 DNA metabolic process (GO:0006259)	mtu03010 : Ribosome	5	5 gene expression (GO:0010467)	Aminosalicylic acid	Amikacin, Kanamycin, Ribostamycin, Streptomycin
gyrA	rpsL	21.8586	1		4	4 DNA metabolic process (GO:0006259)	mtu03010 : Ribosome	5	5 gene expression (GO:0010467)	Ciprofloxacin, Gatifloxacin, Levofloxacin, Moxifloxacin, Ofloxacin, Pazufloxacin, Sparfloxacin	Amikacin, Kanamycin, Ribostamycin, Streptomycin
rpoB	alr	21.8707	2	mtu03020 : RNA polymerase	5	5 gene expression (GO:0010467)	mtu01502 : Vancomycin resistance , mtu01100 : Metabolic pathways , mtu00470 : D-Amino acid metabolism	1	1 aminoglycan biosynthetic process (GO:0006023)	Rifabutin, Rifalazil, Rifampicin, Rifamycin, Rifapentine	Cycloserine, Terizidone
rpoB	fbiA	21.8808	3	mtu03020 : RNA polymerase	5	5 gene expression (GO:0010467)	mtu01240 : Biosynthesis of cofactors , mtu01120 : Microbial metabolism in diverse environments , mtu01100 : Metabolic pathways , mtu00680 : Methane metabolism	3	3 regulation of RNA metabolic process (GO:0051252)	Rifabutin, Rifalazil, Rifampicin, Rifamycin, Rifapentine	Delamanid, Pretomanid
rpoB	glnA1	21.8882	3	mtu03020 : RNA polymerase	5	5 gene expression (GO:0010467)	mtu00220 : Arginine biosynthesis , mtu00910 : Nitrogen metabolism , mtu02020 : Two-component system , mtu00630 : Glyoxylate and dicarboxylate metabolism , mtu01120 : Microbial metabolism in diverse environments , mtu00250 : Alanine, aspartate and glutamate metabolism , mtu01230 : Biosynthesis of amino acids , mtu01100 : Metabolic pathways	11	11 small molecule metabolic process (GO:0044281)	Rifabutin, Rifalazil, Rifampicin, Rifamycin, Rifapentine	Citric acid
rpoB	fbiC	21.901	3	mtu03020 : RNA polymerase	5	5 gene expression (GO:0010467)	mtu01100 : Metabolic pathways , mtu00680 : Methane metabolism , mtu01120 : Microbial metabolism in diverse environments	4	4 DNA metabolic process (GO:0006259)	Rifabutin, Rifalazil, Rifampicin, Rifamycin, Rifapentine	Delamanid, Pretomanid
rplC	blaC	21.9106	3	mtu03010 : Ribosome	5	5 gene expression (GO:0010467)	mtu01110 : Biosynthesis of secondary metabolites , mtu00311 : Penicillin and cephalosporin biosynthesis , mtu01501 : beta-Lactam resistance	7	7 ATP biosynthetic process (GO:0006754)	Linezolid, Sutezolid	Amoxicillin
rpsL	atpE	21.9162	2	mtu03010 : Ribosome	5	5 gene expression (GO:0010467)	mtu00190 : Oxidative phosphorylation , mtu01100 : Metabolic pathways	7	7 ATP biosynthetic process (GO:0006754)	Amikacin, Kanamycin, Ribostamycin, Streptomycin	Bedaquiline
mmpR5	rpoB	21.9332	2		7	7 ATP biosynthetic process (GO:0006754)	mtu03020 : RNA polymerase	5	5 gene expression (GO:0010467)	Bedaquiline, Clofazimine	Rifabutin, Rifalazil, Rifampicin, Rifamycin, Rifapentine
rplC	tlyA	21.9468	2	mtu03010 : Ribosome	5	5 gene expression (GO:0010467)		4	4 DNA metabolic process (GO:0006259)	Linezolid, Sutezolid	Capreomycin, Viomycin
fas	fprA	21.9506	2	mtu01100 : Metabolic pathways , mtu00061 : Fatty acid biosynthesis , mtu01212 : Fatty acid metabolism	10	10 cellular lipid metabolic process (GO:0044255)		11	11 small molecule metabolic process (GO:0044281)	Pretomanid, Pyrazinamide	Flavin adenine dinucleotide
rpoA	atpE	21.9618	2	mtu03020 : RNA polymerase	5	5 gene expression (GO:0010467)	mtu00190 : Oxidative phosphorylation , mtu01100 : Metabolic pathways	7	7 ATP biosynthetic process (GO:0006754)	Rifabutin, Rifalazil, Rifampicin, Rifamycin, Rifapentine	Bedaquiline
rpoC	embA	21.9827	2	mtu03020 : RNA polymerase	4	4 DNA metabolic process (GO:0006259)	mtu00572 : Arabinogalactan biosynthesis - Mycobacterium	9	9 cellular metabolic process (GO:0044237)	Rifabutin, Rifalazil, Rifampicin, Rifamycin, Rifapentine	Ethambutol
rpoC	embB	21.9913	1	mtu03020 : RNA polymerase	4	4 DNA metabolic process (GO:0006259)	mtu00572 : Arabinogalactan biosynthesis - Mycobacterium	9	9 cellular metabolic process (GO:0044237)	Rifabutin, Rifalazil, Rifampicin, Rifamycin, Rifapentine	Ethambutol
rpoC	glnA1	22.0181	3	mtu03020 : RNA polymerase	4	4 DNA metabolic process (GO:0006259)	mtu00220 : Arginine biosynthesis , mtu00910 : Nitrogen metabolism , mtu02020 : Two-component system , mtu00630 : Glyoxylate and dicarboxylate metabolism , mtu01120 : Microbial metabolism in diverse environments , mtu00250 : Alanine, aspartate and glutamate metabolism , mtu01230 : Biosynthesis of amino acids , mtu01100 : Metabolic pathways	11	11 small molecule metabolic process (GO:0044281)	Rifabutin, Rifalazil, Rifampicin, Rifamycin, Rifapentine	Citric acid
rpoB	Rv1979c	22.0298	2	mtu03020 : RNA polymerase	5	5 gene expression (GO:0010467)		7	7 ATP biosynthetic process (GO:0006754)	Rifabutin, Rifalazil, Rifampicin, Rifamycin, Rifapentine	Clofazimine
rpoC	glcB	22.0306	3	mtu03020 : RNA polymerase	4	4 DNA metabolic process (GO:0006259)	mtu01120 : Microbial metabolism in diverse environments , mtu01200 : Carbon metabolism , mtu00630 : Glyoxylate and dicarboxylate metabolism , mtu01110 : Biosynthesis of secondary metabolites , mtu01100 : Metabolic pathways , mtu00620 : Pyruvate metabolism	11	11 small molecule metabolic process (GO:0044281)	Rifabutin, Rifalazil, Rifampicin, Rifamycin, Rifapentine	Coenzyme A
rpoC	atpE	22.0555	2	mtu03020 : RNA polymerase	4	4 DNA metabolic process (GO:0006259)	mtu00190 : Oxidative phosphorylation , mtu01100 : Metabolic pathways	7	7 ATP biosynthetic process (GO:0006754)	Rifabutin, Rifalazil, Rifampicin, Rifamycin, Rifapentine	Bedaquiline
gyrB	fbiC	22.0793	4		4	4 DNA metabolic process (GO:0006259)	mtu01100 : Metabolic pathways , mtu00680 : Methane metabolism , mtu01120 : Microbial metabolism in diverse environments	4	4 DNA metabolic process (GO:0006259)	Gatifloxacin	Delamanid, Pretomanid
rpoC	gmk	22.0834	2	mtu03020 : RNA polymerase	4	4 DNA metabolic process (GO:0006259)	mtu01100 : Metabolic pathways , mtu01232 : Nucleotide metabolism , mtu00230 : Purine metabolism	1	1 aminoglycan biosynthetic process (GO:0006023)	Rifabutin, Rifalazil, Rifampicin, Rifamycin, Rifapentine	Formic acid
rpoA	pknB	22.0891	2	mtu03020 : RNA polymerase	5	5 gene expression (GO:0010467)		10	10 cellular lipid metabolic process (GO:0044255)	Rifabutin, Rifalazil, Rifampicin, Rifamycin, Rifapentine	Fostamatinib
pepQ	blaC	22.095	4		7	7 ATP biosynthetic process (GO:0006754)	mtu01110 : Biosynthesis of secondary metabolites , mtu00311 : Penicillin and cephalosporin biosynthesis , mtu01501 : beta-Lactam resistance	7	7 ATP biosynthetic process (GO:0006754)	Bedaquiline, Clofazimine	Amoxicillin
inhA	rpoB	22.1248	1		11	11 small molecule metabolic process (GO:0044281)	mtu03020 : RNA polymerase	5	5 gene expression (GO:0010467)	Ethionamide, Isoniazid, Pretomanid, Triclosan	Rifabutin, Rifalazil, Rifampicin, Rifamycin, Rifapentine
embR	ribD	22.1373	2		10	10 cellular lipid metabolic process (GO:0044255)	mtu01240 : Biosynthesis of cofactors , mtu02024 : Quorum sensing , mtu00740 : Riboflavin metabolism , mtu01100 : Metabolic pathways , mtu01110 : Biosynthesis of secondary metabolites	10	10 cellular lipid metabolic process (GO:0044255)	Ethambutol	Aminosalicylic acid
rpsL	katG	22.1414	1	mtu03010 : Ribosome	5	5 gene expression (GO:0010467)	mtu00360 : Phenylalanine metabolism , mtu00380 : Tryptophan metabolism , mtu01110 : Biosynthesis of secondary metabolites , mtu00983 : Drug metabolism - other enzymes , mtu01100 : Metabolic pathways	4	4 DNA metabolic process (GO:0006259)	Amikacin, Kanamycin, Ribostamycin, Streptomycin	Ethionamide, Isoniazid
glcB	fabH	22.1702	2	mtu01120 : Microbial metabolism in diverse environments , mtu01200 : Carbon metabolism , mtu00630 : Glyoxylate and dicarboxylate metabolism , mtu01110 : Biosynthesis of secondary metabolites , mtu01100 : Metabolic pathways , mtu00620 : Pyruvate metabolism	11	11 small molecule metabolic process (GO:0044281)		11	11 small molecule metabolic process (GO:0044281)	Coenzyme A	Lauric acid
pepQ	rpsL	22.1748	2		7	7 ATP biosynthetic process (GO:0006754)	mtu03010 : Ribosome	5	5 gene expression (GO:0010467)	Bedaquiline, Clofazimine	Amikacin, Kanamycin, Ribostamycin, Streptomycin
rpoB	folA	22.2021	2	mtu03020 : RNA polymerase	5	5 gene expression (GO:0010467)	mtu00670 : One carbon pool by folate , mtu01240 : Biosynthesis of cofactors , mtu01100 : Metabolic pathways , mtu00790 : Folate biosynthesis	11	11 small molecule metabolic process (GO:0044281)	Rifabutin, Rifalazil, Rifampicin, Rifamycin, Rifapentine	Isoniazid, Trimethoprim
folC	mshA	22.2134	3	mtu00790 : Folate biosynthesis , mtu01240 : Biosynthesis of cofactors , mtu01100 : Metabolic pathways	11	11 small molecule metabolic process (GO:0044281)		11	11 small molecule metabolic process (GO:0044281)	Aminosalicylic acid	Ethionamide
pepQ	rpoA	22.2358	2		7	7 ATP biosynthetic process (GO:0006754)	mtu03020 : RNA polymerase	5	5 gene expression (GO:0010467)	Bedaquiline, Clofazimine	Rifabutin, Rifalazil, Rifampicin, Rifamycin, Rifapentine
rplC	embC	22.2412	2	mtu03010 : Ribosome	5	5 gene expression (GO:0010467)	mtu00571 : Lipoarabinomannan (LAM) biosynthesis	9	9 cellular metabolic process (GO:0044237)	Linezolid, Sutezolid	Ethambutol
rpoB	pssA	22.255	3	mtu03020 : RNA polymerase	5	5 gene expression (GO:0010467)	mtu00260 : Glycine, serine and threonine metabolism , mtu01110 : Biosynthesis of secondary metabolites , mtu01100 : Metabolic pathways , mtu00564 : Glycerophospholipid metabolism	11	11 small molecule metabolic process (GO:0044281)	Rifabutin, Rifalazil, Rifampicin, Rifamycin, Rifapentine	Zn2+
rpoC	folA	22.2596	2	mtu03020 : RNA polymerase	4	4 DNA metabolic process (GO:0006259)	mtu00670 : One carbon pool by folate , mtu01240 : Biosynthesis of cofactors , mtu01100 : Metabolic pathways , mtu00790 : Folate biosynthesis	11	11 small molecule metabolic process (GO:0044281)	Rifabutin, Rifalazil, Rifampicin, Rifamycin, Rifapentine	Isoniazid, Trimethoprim
rpsL	pknB	22.2628	3	mtu03010 : Ribosome	5	5 gene expression (GO:0010467)		10	10 cellular lipid metabolic process (GO:0044255)	Amikacin, Kanamycin, Ribostamycin, Streptomycin	Fostamatinib
cycA	ponA1	22.2789	2		1	1 aminoglycan biosynthetic process (GO:0006023)		1	1 aminoglycan biosynthetic process (GO:0006023)	Cycloserine	Amoxicillin
mmpR5	fas	22.2909	3		7	7 ATP biosynthetic process (GO:0006754)	mtu01100 : Metabolic pathways , mtu00061 : Fatty acid biosynthesis , mtu01212 : Fatty acid metabolism	10	10 cellular lipid metabolic process (GO:0044255)	Bedaquiline, Clofazimine	Pretomanid, Pyrazinamide
rpoB	blaC	22.2911	3	mtu03020 : RNA polymerase	5	5 gene expression (GO:0010467)	mtu01110 : Biosynthesis of secondary metabolites , mtu00311 : Penicillin and cephalosporin biosynthesis , mtu01501 : beta-Lactam resistance	7	7 ATP biosynthetic process (GO:0006754)	Rifabutin, Rifalazil, Rifampicin, Rifamycin, Rifapentine	Amoxicillin
rpoC	pssA	22.2926	3	mtu03020 : RNA polymerase	4	4 DNA metabolic process (GO:0006259)	mtu00260 : Glycine, serine and threonine metabolism , mtu01110 : Biosynthesis of secondary metabolites , mtu01100 : Metabolic pathways , mtu00564 : Glycerophospholipid metabolism	11	11 small molecule metabolic process (GO:0044281)	Rifabutin, Rifalazil, Rifampicin, Rifamycin, Rifapentine	Zn2+
rpoA	tlyA	22.3041	2	mtu03020 : RNA polymerase	5	5 gene expression (GO:0010467)		4	4 DNA metabolic process (GO:0006259)	Rifabutin, Rifalazil, Rifampicin, Rifamycin, Rifapentine	Capreomycin, Viomycin
rpoB	gmk	22.3325	2	mtu03020 : RNA polymerase	5	5 gene expression (GO:0010467)	mtu01100 : Metabolic pathways , mtu01232 : Nucleotide metabolism , mtu00230 : Purine metabolism	1	1 aminoglycan biosynthetic process (GO:0006023)	Rifabutin, Rifalazil, Rifampicin, Rifamycin, Rifapentine	Formic acid
rpoB	rmlC	22.3523	3	mtu03020 : RNA polymerase	5	5 gene expression (GO:0010467)	mtu00521 : Streptomycin biosynthesis , mtu00523 : Polyketide sugar unit biosynthesis , mtu00541 : O-Antigen nucleotide sugar biosynthesis , mtu01100 : Metabolic pathways , mtu01250 : Biosynthesis of nucleotide sugars , mtu01110 : Biosynthesis of secondary metabolites	9	9 cellular metabolic process (GO:0044237)	Rifabutin, Rifalazil, Rifampicin, Rifamycin, Rifapentine	S,S-(2-Hydroxyethyl)Thiocysteine
inhA	rpoC	22.3564	1		11	11 small molecule metabolic process (GO:0044281)	mtu03020 : RNA polymerase	4	4 DNA metabolic process (GO:0006259)	Ethionamide, Isoniazid, Pretomanid, Triclosan	Rifabutin, Rifalazil, Rifampicin, Rifamycin, Rifapentine
ponA1	rpoC	22.3602	4		1	1 aminoglycan biosynthetic process (GO:0006023)	mtu03020 : RNA polymerase	4	4 DNA metabolic process (GO:0006259)	Amoxicillin	Rifabutin, Rifalazil, Rifampicin, Rifamycin, Rifapentine
rpoC	embC	22.3703	2	mtu03020 : RNA polymerase	4	4 DNA metabolic process (GO:0006259)	mtu00571 : Lipoarabinomannan (LAM) biosynthesis	9	9 cellular metabolic process (GO:0044237)	Rifabutin, Rifalazil, Rifampicin, Rifamycin, Rifapentine	Ethambutol
Rv3806c	rpoB	22.3742	2		9	9 cellular metabolic process (GO:0044237)	mtu03020 : RNA polymerase	5	5 gene expression (GO:0010467)	Ethambutol	Rifabutin, Rifalazil, Rifampicin, Rifamycin, Rifapentine
fas	eis	22.3794	2	mtu01100 : Metabolic pathways , mtu00061 : Fatty acid biosynthesis , mtu01212 : Fatty acid metabolism	10	10 cellular lipid metabolic process (GO:0044255)		4	4 DNA metabolic process (GO:0006259)	Pretomanid, Pyrazinamide	Capreomycin, Viomycin
icl	mshA	22.3797	3	mtu01120 : Microbial metabolism in diverse environments , mtu01100 : Metabolic pathways , mtu01200 : Carbon metabolism , mtu00630 : Glyoxylate and dicarboxylate metabolism , mtu01110 : Biosynthesis of secondary metabolites	11	11 small molecule metabolic process (GO:0044281)		11	11 small molecule metabolic process (GO:0044281)	2,2',3-Tribromo-4,4',5,5'-tetrahydroxybibenzyl, 3-bromopyruvate, 3-nitropropionate, 5,5'-methylenebis(3,4-dibromobenzene-1,2-diol), Bis(2,3-dibromo-4,5-dihydroxyphenyl)ether, Bis(3-bromo-4,5-dihydroxyphenyl)methanone, Glyoxalate, Glyoxylate, Halisulfate 1, Hydrohalisulfate 1	Ethionamide
fas	Rv1979c	22.3866	3	mtu01100 : Metabolic pathways , mtu00061 : Fatty acid biosynthesis , mtu01212 : Fatty acid metabolism	10	10 cellular lipid metabolic process (GO:0044255)		7	7 ATP biosynthetic process (GO:0006754)	Pretomanid, Pyrazinamide	Clofazimine
ponA1	fas	22.387	3		1	1 aminoglycan biosynthetic process (GO:0006023)	mtu01100 : Metabolic pathways , mtu00061 : Fatty acid biosynthesis , mtu01212 : Fatty acid metabolism	10	10 cellular lipid metabolic process (GO:0044255)	Amoxicillin	Pretomanid, Pyrazinamide
pepQ	rpoC	22.3891	2		7	7 ATP biosynthetic process (GO:0006754)	mtu03020 : RNA polymerase	4	4 DNA metabolic process (GO:0006259)	Bedaquiline, Clofazimine	Rifabutin, Rifalazil, Rifampicin, Rifamycin, Rifapentine
thyA	rpsA	22.4046	2	mtu01232 : Nucleotide metabolism , mtu01100 : Metabolic pathways , mtu00240 : Pyrimidine metabolism , mtu00670 : One carbon pool by folate	4	4 DNA metabolic process (GO:0006259)	mtu03010 : Ribosome	5	5 gene expression (GO:0010467)	Aminosalicylic acid	Pyrazinamide
gyrA	rpsA	22.4059	1		4	4 DNA metabolic process (GO:0006259)	mtu03010 : Ribosome	5	5 gene expression (GO:0010467)	Ciprofloxacin, Gatifloxacin, Levofloxacin, Moxifloxacin, Ofloxacin, Pazufloxacin, Sparfloxacin	Pyrazinamide
mshD	ribD	22.4082	3		11	11 small molecule metabolic process (GO:0044281)	mtu01240 : Biosynthesis of cofactors , mtu02024 : Quorum sensing , mtu00740 : Riboflavin metabolism , mtu01100 : Metabolic pathways , mtu01110 : Biosynthesis of secondary metabolites	10	10 cellular lipid metabolic process (GO:0044255)	Coenzyme A	Aminosalicylic acid
thyA	rplD	22.4384	2	mtu01232 : Nucleotide metabolism , mtu01100 : Metabolic pathways , mtu00240 : Pyrimidine metabolism , mtu00670 : One carbon pool by folate	4	4 DNA metabolic process (GO:0006259)	mtu03010 : Ribosome	5	5 gene expression (GO:0010467)	Aminosalicylic acid	Linezolid, Sutezolid
gyrA	rplD	22.4436	2		4	4 DNA metabolic process (GO:0006259)	mtu03010 : Ribosome	5	5 gene expression (GO:0010467)	Ciprofloxacin, Gatifloxacin, Levofloxacin, Moxifloxacin, Ofloxacin, Pazufloxacin, Sparfloxacin	Linezolid, Sutezolid
fas	nat	22.4868	2	mtu01100 : Metabolic pathways , mtu00061 : Fatty acid biosynthesis , mtu01212 : Fatty acid metabolism	10	10 cellular lipid metabolic process (GO:0044255)	mtu01110 : Biosynthesis of secondary metabolites , mtu01100 : Metabolic pathways , mtu01120 : Microbial metabolism in diverse environments , mtu00983 : Drug metabolism - other enzymes	11	11 small molecule metabolic process (GO:0044281)	Pretomanid, Pyrazinamide	Isoniazid
eis	rplC	22.4911	2		4	4 DNA metabolic process (GO:0006259)	mtu03010 : Ribosome	5	5 gene expression (GO:0010467)	Capreomycin, Viomycin	Linezolid, Sutezolid
ponA1	rpoB	22.4959	3		1	1 aminoglycan biosynthetic process (GO:0006023)	mtu03020 : RNA polymerase	5	5 gene expression (GO:0010467)	Amoxicillin	Rifabutin, Rifalazil, Rifampicin, Rifamycin, Rifapentine
rpsA	atpE	22.5003	2	mtu03010 : Ribosome	5	5 gene expression (GO:0010467)	mtu00190 : Oxidative phosphorylation , mtu01100 : Metabolic pathways	7	7 ATP biosynthetic process (GO:0006754)	Pyrazinamide	Bedaquiline
fas	gmk	22.5017	2	mtu01100 : Metabolic pathways , mtu00061 : Fatty acid biosynthesis , mtu01212 : Fatty acid metabolism	10	10 cellular lipid metabolic process (GO:0044255)	mtu01100 : Metabolic pathways , mtu01232 : Nucleotide metabolism , mtu00230 : Purine metabolism	1	1 aminoglycan biosynthetic process (GO:0006023)	Pretomanid, Pyrazinamide	Formic acid
fas	blaC	22.5248	3	mtu01100 : Metabolic pathways , mtu00061 : Fatty acid biosynthesis , mtu01212 : Fatty acid metabolism	10	10 cellular lipid metabolic process (GO:0044255)	mtu01110 : Biosynthesis of secondary metabolites , mtu00311 : Penicillin and cephalosporin biosynthesis , mtu01501 : beta-Lactam resistance	7	7 ATP biosynthetic process (GO:0006754)	Pretomanid, Pyrazinamide	Amoxicillin
pbpB	rplC	22.5711	3	mtu01100 : Metabolic pathways , mtu01501 : beta-Lactam resistance , mtu00550 : Peptidoglycan biosynthesis	1	1 aminoglycan biosynthetic process (GO:0006023)	mtu03010 : Ribosome	5	5 gene expression (GO:0010467)	Amoxicillin, Imipenem, Meropenem	Linezolid, Sutezolid
rpoA	ribD	22.5907	2	mtu03020 : RNA polymerase	5	5 gene expression (GO:0010467)	mtu01240 : Biosynthesis of cofactors , mtu02024 : Quorum sensing , mtu00740 : Riboflavin metabolism , mtu01100 : Metabolic pathways , mtu01110 : Biosynthesis of secondary metabolites	10	10 cellular lipid metabolic process (GO:0044255)	Rifabutin, Rifalazil, Rifampicin, Rifamycin, Rifapentine	Aminosalicylic acid
citE	kasA	22.6058	2	mtu02020 : Two-component system	11	11 small molecule metabolic process (GO:0044281)		11	11 small molecule metabolic process (GO:0044281)	Formic acid	Ethionamide, Isoniazid
gyrA	fbiB	22.624	4		4	4 DNA metabolic process (GO:0006259)	mtu01100 : Metabolic pathways , mtu01120 : Microbial metabolism in diverse environments , mtu00680 : Methane metabolism	4	4 DNA metabolic process (GO:0006259)	Ciprofloxacin, Gatifloxacin, Levofloxacin, Moxifloxacin, Ofloxacin, Pazufloxacin, Sparfloxacin	Delamanid, Pretomanid
rmlC	rplC	22.6314	3	mtu00521 : Streptomycin biosynthesis , mtu00523 : Polyketide sugar unit biosynthesis , mtu00541 : O-Antigen nucleotide sugar biosynthesis , mtu01100 : Metabolic pathways , mtu01250 : Biosynthesis of nucleotide sugars , mtu01110 : Biosynthesis of secondary metabolites	9	9 cellular metabolic process (GO:0044237)	mtu03010 : Ribosome	5	5 gene expression (GO:0010467)	S,S-(2-Hydroxyethyl)Thiocysteine	Linezolid, Sutezolid
rpoB	glf	22.6543	3	mtu03020 : RNA polymerase	5	5 gene expression (GO:0010467)	mtu00541 : O-Antigen nucleotide sugar biosynthesis , mtu00052 : Galactose metabolism , mtu01250 : Biosynthesis of nucleotide sugars , mtu01100 : Metabolic pathways , mtu00520 : Amino sugar and nucleotide sugar metabolism	9	9 cellular metabolic process (GO:0044237)	Rifabutin, Rifalazil, Rifampicin, Rifamycin, Rifapentine	Flavin adenine dinucleotide
rpsL	tlyA	22.6738	1	mtu03010 : Ribosome	5	5 gene expression (GO:0010467)		4	4 DNA metabolic process (GO:0006259)	Amikacin, Kanamycin, Ribostamycin, Streptomycin	Capreomycin, Viomycin
fas	menB	22.6839	2	mtu01100 : Metabolic pathways , mtu00061 : Fatty acid biosynthesis , mtu01212 : Fatty acid metabolism	10	10 cellular lipid metabolic process (GO:0044255)	mtu01110 : Biosynthesis of secondary metabolites , mtu00130 : Ubiquinone and other terpenoid-quinone biosynthesis , mtu01240 : Biosynthesis of cofactors , mtu01100 : Metabolic pathways	11	11 small molecule metabolic process (GO:0044281)	Pretomanid, Pyrazinamide	Coenzyme A
rpsA	katG	22.6879	2	mtu03010 : Ribosome	5	5 gene expression (GO:0010467)	mtu00360 : Phenylalanine metabolism , mtu00380 : Tryptophan metabolism , mtu01110 : Biosynthesis of secondary metabolites , mtu00983 : Drug metabolism - other enzymes , mtu01100 : Metabolic pathways	4	4 DNA metabolic process (GO:0006259)	Pyrazinamide	Ethionamide, Isoniazid
rpoB	kasA	22.6901	1	mtu03020 : RNA polymerase	5	5 gene expression (GO:0010467)		11	11 small molecule metabolic process (GO:0044281)	Rifabutin, Rifalazil, Rifampicin, Rifamycin, Rifapentine	Ethionamide, Isoniazid
rplD	katG	22.7206	2	mtu03010 : Ribosome	5	5 gene expression (GO:0010467)	mtu00360 : Phenylalanine metabolism , mtu00380 : Tryptophan metabolism , mtu01110 : Biosynthesis of secondary metabolites , mtu00983 : Drug metabolism - other enzymes , mtu01100 : Metabolic pathways	4	4 DNA metabolic process (GO:0006259)	Linezolid, Sutezolid	Ethionamide, Isoniazid
lpdA	citE	22.7276	2		11	11 small molecule metabolic process (GO:0044281)	mtu02020 : Two-component system	11	11 small molecule metabolic process (GO:0044281)	Flavin adenine dinucleotide	Formic acid
mmpR5	blaC	22.73	4		7	7 ATP biosynthetic process (GO:0006754)	mtu01110 : Biosynthesis of secondary metabolites , mtu00311 : Penicillin and cephalosporin biosynthesis , mtu01501 : beta-Lactam resistance	7	7 ATP biosynthetic process (GO:0006754)	Bedaquiline, Clofazimine	Amoxicillin
glcB	icl	22.731	1	mtu01120 : Microbial metabolism in diverse environments , mtu01200 : Carbon metabolism , mtu00630 : Glyoxylate and dicarboxylate metabolism , mtu01110 : Biosynthesis of secondary metabolites , mtu01100 : Metabolic pathways , mtu00620 : Pyruvate metabolism	11	11 small molecule metabolic process (GO:0044281)	mtu01120 : Microbial metabolism in diverse environments , mtu01100 : Metabolic pathways , mtu01200 : Carbon metabolism , mtu00630 : Glyoxylate and dicarboxylate metabolism , mtu01110 : Biosynthesis of secondary metabolites	11	11 small molecule metabolic process (GO:0044281)	Coenzyme A	2,2',3-Tribromo-4,4',5,5'-tetrahydroxybibenzyl, 3-bromopyruvate, 3-nitropropionate, 5,5'-methylenebis(3,4-dibromobenzene-1,2-diol), Bis(2,3-dibromo-4,5-dihydroxyphenyl)ether, Bis(3-bromo-4,5-dihydroxyphenyl)methanone, Glyoxalate, Glyoxylate, Halisulfate 1, Hydrohalisulfate 1
rpoB	mshA	22.7424	2	mtu03020 : RNA polymerase	5	5 gene expression (GO:0010467)		11	11 small molecule metabolic process (GO:0044281)	Rifabutin, Rifalazil, Rifampicin, Rifamycin, Rifapentine	Ethionamide
rplC	glcB	22.748	3	mtu03010 : Ribosome	5	5 gene expression (GO:0010467)	mtu01120 : Microbial metabolism in diverse environments , mtu01200 : Carbon metabolism , mtu00630 : Glyoxylate and dicarboxylate metabolism , mtu01110 : Biosynthesis of secondary metabolites , mtu01100 : Metabolic pathways , mtu00620 : Pyruvate metabolism	11	11 small molecule metabolic process (GO:0044281)	Linezolid, Sutezolid	Coenzyme A
rpoB	mmpL3	22.7492	3	mtu03020 : RNA polymerase	5	5 gene expression (GO:0010467)		9	9 cellular metabolic process (GO:0044237)	Rifabutin, Rifalazil, Rifampicin, Rifamycin, Rifapentine	SQ-109
rpoA	embA	22.7551	2	mtu03020 : RNA polymerase	5	5 gene expression (GO:0010467)	mtu00572 : Arabinogalactan biosynthesis - Mycobacterium	9	9 cellular metabolic process (GO:0044237)	Rifabutin, Rifalazil, Rifampicin, Rifamycin, Rifapentine	Ethambutol
pbpB	tmk	22.7602	3	mtu01100 : Metabolic pathways , mtu01501 : beta-Lactam resistance , mtu00550 : Peptidoglycan biosynthesis	1	1 aminoglycan biosynthetic process (GO:0006023)	mtu01100 : Metabolic pathways , mtu00240 : Pyrimidine metabolism , mtu01232 : Nucleotide metabolism	1	1 aminoglycan biosynthetic process (GO:0006023)	Amoxicillin, Imipenem, Meropenem	Thymidine
pepQ	rpsA	22.7605	2		7	7 ATP biosynthetic process (GO:0006754)	mtu03010 : Ribosome	5	5 gene expression (GO:0010467)	Bedaquiline, Clofazimine	Pyrazinamide
rpoB	icl	22.7613	3	mtu03020 : RNA polymerase	5	5 gene expression (GO:0010467)	mtu01120 : Microbial metabolism in diverse environments , mtu01100 : Metabolic pathways , mtu01200 : Carbon metabolism , mtu00630 : Glyoxylate and dicarboxylate metabolism , mtu01110 : Biosynthesis of secondary metabolites	11	11 small molecule metabolic process (GO:0044281)	Rifabutin, Rifalazil, Rifampicin, Rifamycin, Rifapentine	2,2',3-Tribromo-4,4',5,5'-tetrahydroxybibenzyl, 3-bromopyruvate, 3-nitropropionate, 5,5'-methylenebis(3,4-dibromobenzene-1,2-diol), Bis(2,3-dibromo-4,5-dihydroxyphenyl)ether, Bis(3-bromo-4,5-dihydroxyphenyl)methanone, Glyoxalate, Glyoxylate, Halisulfate 1, Hydrohalisulfate 1
rpoA	embB	22.7637	2	mtu03020 : RNA polymerase	5	5 gene expression (GO:0010467)	mtu00572 : Arabinogalactan biosynthesis - Mycobacterium	9	9 cellular metabolic process (GO:0044237)	Rifabutin, Rifalazil, Rifampicin, Rifamycin, Rifapentine	Ethambutol
rpoB	rmlA	22.7653	3	mtu03020 : RNA polymerase	5	5 gene expression (GO:0010467)	mtu00541 : O-Antigen nucleotide sugar biosynthesis , mtu00521 : Streptomycin biosynthesis , mtu00523 : Polyketide sugar unit biosynthesis , mtu00525 : Acarbose and validamycin biosynthesis , mtu01250 : Biosynthesis of nucleotide sugars , mtu01110 : Biosynthesis of secondary metabolites , mtu01100 : Metabolic pathways	9	9 cellular metabolic process (GO:0044237)	Rifabutin, Rifalazil, Rifampicin, Rifamycin, Rifapentine	Thymidine
rplD	atpE	22.7732	2	mtu03010 : Ribosome	5	5 gene expression (GO:0010467)	mtu00190 : Oxidative phosphorylation , mtu01100 : Metabolic pathways	7	7 ATP biosynthetic process (GO:0006754)	Linezolid, Sutezolid	Bedaquiline
rpsL	ribD	22.7756	2	mtu03010 : Ribosome	5	5 gene expression (GO:0010467)	mtu01240 : Biosynthesis of cofactors , mtu02024 : Quorum sensing , mtu00740 : Riboflavin metabolism , mtu01100 : Metabolic pathways , mtu01110 : Biosynthesis of secondary metabolites	10	10 cellular lipid metabolic process (GO:0044255)	Amikacin, Kanamycin, Ribostamycin, Streptomycin	Aminosalicylic acid
fas	fbiA	22.7772	3	mtu01100 : Metabolic pathways , mtu00061 : Fatty acid biosynthesis , mtu01212 : Fatty acid metabolism	10	10 cellular lipid metabolic process (GO:0044255)	mtu01240 : Biosynthesis of cofactors , mtu01120 : Microbial metabolism in diverse environments , mtu01100 : Metabolic pathways , mtu00680 : Methane metabolism	3	3 regulation of RNA metabolic process (GO:0051252)	Pretomanid, Pyrazinamide	Delamanid, Pretomanid
rpoB	efpA	22.7798	2	mtu03020 : RNA polymerase	5	5 gene expression (GO:0010467)		9	9 cellular metabolic process (GO:0044237)	Rifabutin, Rifalazil, Rifampicin, Rifamycin, Rifapentine	Pretomanid
rpoB	panD	22.7946	2	mtu03020 : RNA polymerase	5	5 gene expression (GO:0010467)	mtu01100 : Metabolic pathways , mtu01110 : Biosynthesis of secondary metabolites , mtu00410 : beta-Alanine metabolism , mtu00770 : Pantothenate and CoA biosynthesis , mtu01240 : Biosynthesis of cofactors	11	11 small molecule metabolic process (GO:0044281)	Rifabutin, Rifalazil, Rifampicin, Rifamycin, Rifapentine	Pyrazinamide
mmpR5	rpsL	22.7995	2		7	7 ATP biosynthetic process (GO:0006754)	mtu03010 : Ribosome	5	5 gene expression (GO:0010467)	Bedaquiline, Clofazimine	Amikacin, Kanamycin, Ribostamycin, Streptomycin
blaC	Rv1979c	22.8112	4	mtu01110 : Biosynthesis of secondary metabolites , mtu00311 : Penicillin and cephalosporin biosynthesis , mtu01501 : beta-Lactam resistance	7	7 ATP biosynthetic process (GO:0006754)		7	7 ATP biosynthetic process (GO:0006754)	Amoxicillin	Clofazimine
rpsA	pknB	22.8263	3	mtu03010 : Ribosome	5	5 gene expression (GO:0010467)		10	10 cellular lipid metabolic process (GO:0044255)	Pyrazinamide	Fostamatinib
embA	aac	22.837	3	mtu00572 : Arabinogalactan biosynthesis - Mycobacterium	9	9 cellular metabolic process (GO:0044237)		9	9 cellular metabolic process (GO:0044237)	Ethambutol	Coenzyme A, Ribostamycin
embB	aac	22.8448	3	mtu00572 : Arabinogalactan biosynthesis - Mycobacterium	9	9 cellular metabolic process (GO:0044237)		9	9 cellular metabolic process (GO:0044237)	Ethambutol	Coenzyme A, Ribostamycin
eis	rpoA	22.8474	2		4	4 DNA metabolic process (GO:0006259)	mtu03020 : RNA polymerase	5	5 gene expression (GO:0010467)	Capreomycin, Viomycin	Rifabutin, Rifalazil, Rifampicin, Rifamycin, Rifapentine
Rv3806c	rplC	22.8603	2		9	9 cellular metabolic process (GO:0044237)	mtu03010 : Ribosome	5	5 gene expression (GO:0010467)	Ethambutol	Linezolid, Sutezolid
mmpR5	rpoA	22.8606	2		7	7 ATP biosynthetic process (GO:0006754)	mtu03020 : RNA polymerase	5	5 gene expression (GO:0010467)	Bedaquiline, Clofazimine	Rifabutin, Rifalazil, Rifampicin, Rifamycin, Rifapentine
rplC	tmk	22.8743	2	mtu03010 : Ribosome	5	5 gene expression (GO:0010467)	mtu01100 : Metabolic pathways , mtu00240 : Pyrimidine metabolism , mtu01232 : Nucleotide metabolism	1	1 aminoglycan biosynthetic process (GO:0006023)	Linezolid, Sutezolid	Thymidine
gyrA	fbiC	22.8796	4		4	4 DNA metabolic process (GO:0006259)	mtu01100 : Metabolic pathways , mtu00680 : Methane metabolism , mtu01120 : Microbial metabolism in diverse environments	4	4 DNA metabolic process (GO:0006259)	Ciprofloxacin, Gatifloxacin, Levofloxacin, Moxifloxacin, Ofloxacin, Pazufloxacin, Sparfloxacin	Delamanid, Pretomanid
rpsL	embA	22.8804	1	mtu03010 : Ribosome	5	5 gene expression (GO:0010467)	mtu00572 : Arabinogalactan biosynthesis - Mycobacterium	9	9 cellular metabolic process (GO:0044237)	Amikacin, Kanamycin, Ribostamycin, Streptomycin	Ethambutol
rpsL	embB	22.889	1	mtu03010 : Ribosome	5	5 gene expression (GO:0010467)	mtu00572 : Arabinogalactan biosynthesis - Mycobacterium	9	9 cellular metabolic process (GO:0044237)	Amikacin, Kanamycin, Ribostamycin, Streptomycin	Ethambutol
rpsL	Rv1979c	22.8965	2	mtu03010 : Ribosome	5	5 gene expression (GO:0010467)		7	7 ATP biosynthetic process (GO:0006754)	Amikacin, Kanamycin, Ribostamycin, Streptomycin	Clofazimine
rpoC	kasA	22.9193	2	mtu03020 : RNA polymerase	4	4 DNA metabolic process (GO:0006259)		11	11 small molecule metabolic process (GO:0044281)	Rifabutin, Rifalazil, Rifampicin, Rifamycin, Rifapentine	Ethionamide, Isoniazid
rplC	ddl	22.9204	2	mtu03010 : Ribosome	5	5 gene expression (GO:0010467)	mtu00470 : D-Amino acid metabolism , mtu00550 : Peptidoglycan biosynthesis , mtu01502 : Vancomycin resistance , mtu01100 : Metabolic pathways	1	1 aminoglycan biosynthetic process (GO:0006023)	Linezolid, Sutezolid	Cycloserine, Terizidone
rpoC	panD	22.9372	2	mtu03020 : RNA polymerase	4	4 DNA metabolic process (GO:0006259)	mtu01100 : Metabolic pathways , mtu01110 : Biosynthesis of secondary metabolites , mtu00410 : beta-Alanine metabolism , mtu00770 : Pantothenate and CoA biosynthesis , mtu01240 : Biosynthesis of cofactors	11	11 small molecule metabolic process (GO:0044281)	Rifabutin, Rifalazil, Rifampicin, Rifamycin, Rifapentine	Pyrazinamide
rpoA	Rv1979c	22.9575	2	mtu03020 : RNA polymerase	5	5 gene expression (GO:0010467)		7	7 ATP biosynthetic process (GO:0006754)	Rifabutin, Rifalazil, Rifampicin, Rifamycin, Rifapentine	Clofazimine
rplD	pknB	22.9708	2	mtu03010 : Ribosome	5	5 gene expression (GO:0010467)		10	10 cellular lipid metabolic process (GO:0044255)	Linezolid, Sutezolid	Fostamatinib
rplC	glnA1	22.9717	2	mtu03010 : Ribosome	5	5 gene expression (GO:0010467)	mtu00220 : Arginine biosynthesis , mtu00910 : Nitrogen metabolism , mtu02020 : Two-component system , mtu00630 : Glyoxylate and dicarboxylate metabolism , mtu01120 : Microbial metabolism in diverse environments , mtu00250 : Alanine, aspartate and glutamate metabolism , mtu01230 : Biosynthesis of amino acids , mtu01100 : Metabolic pathways	11	11 small molecule metabolic process (GO:0044281)	Linezolid, Sutezolid	Citric acid
rpoB	iniA	22.9783	3	mtu03020 : RNA polymerase	5	5 gene expression (GO:0010467)		10	10 cellular lipid metabolic process (GO:0044255)	Rifabutin, Rifalazil, Rifampicin, Rifamycin, Rifapentine	Isoniazid
embC	aac	22.9967	3	mtu00571 : Lipoarabinomannan (LAM) biosynthesis	9	9 cellular metabolic process (GO:0044237)		9	9 cellular metabolic process (GO:0044237)	Ethambutol	Coenzyme A, Ribostamycin
icl	celA1	23.0094	3	mtu01120 : Microbial metabolism in diverse environments , mtu01100 : Metabolic pathways , mtu01200 : Carbon metabolism , mtu00630 : Glyoxylate and dicarboxylate metabolism , mtu01110 : Biosynthesis of secondary metabolites	11	11 small molecule metabolic process (GO:0044281)	mtu01100 : Metabolic pathways , mtu02020 : Two-component system , mtu00500 : Starch and sucrose metabolism	11	11 small molecule metabolic process (GO:0044281)	2,2',3-Tribromo-4,4',5,5'-tetrahydroxybibenzyl, 3-bromopyruvate, 3-nitropropionate, 5,5'-methylenebis(3,4-dibromobenzene-1,2-diol), Bis(2,3-dibromo-4,5-dihydroxyphenyl)ether, Bis(3-bromo-4,5-dihydroxyphenyl)methanone, Glyoxalate, Glyoxylate, Halisulfate 1, Hydrohalisulfate 1	Afegostat
mmpR5	rpoC	23.0142	2		7	7 ATP biosynthetic process (GO:0006754)	mtu03020 : RNA polymerase	4	4 DNA metabolic process (GO:0006259)	Bedaquiline, Clofazimine	Rifabutin, Rifalazil, Rifampicin, Rifamycin, Rifapentine
Rv3806c	rpoC	23.0145	2		9	9 cellular metabolic process (GO:0044237)	mtu03020 : RNA polymerase	4	4 DNA metabolic process (GO:0006259)	Ethambutol	Rifabutin, Rifalazil, Rifampicin, Rifamycin, Rifapentine
iniA	ribD	23.0178	3		10	10 cellular lipid metabolic process (GO:0044255)	mtu01240 : Biosynthesis of cofactors , mtu02024 : Quorum sensing , mtu00740 : Riboflavin metabolism , mtu01100 : Metabolic pathways , mtu01110 : Biosynthesis of secondary metabolites	10	10 cellular lipid metabolic process (GO:0044255)	Isoniazid	Aminosalicylic acid
pepQ	rplD	23.0425	2		7	7 ATP biosynthetic process (GO:0006754)	mtu03010 : Ribosome	5	5 gene expression (GO:0010467)	Bedaquiline, Clofazimine	Linezolid, Sutezolid
rpoC	icl	23.052	3	mtu03020 : RNA polymerase	4	4 DNA metabolic process (GO:0006259)	mtu01120 : Microbial metabolism in diverse environments , mtu01100 : Metabolic pathways , mtu01200 : Carbon metabolism , mtu00630 : Glyoxylate and dicarboxylate metabolism , mtu01110 : Biosynthesis of secondary metabolites	11	11 small molecule metabolic process (GO:0044281)	Rifabutin, Rifalazil, Rifampicin, Rifamycin, Rifapentine	2,2',3-Tribromo-4,4',5,5'-tetrahydroxybibenzyl, 3-bromopyruvate, 3-nitropropionate, 5,5'-methylenebis(3,4-dibromobenzene-1,2-diol), Bis(2,3-dibromo-4,5-dihydroxyphenyl)ether, Bis(3-bromo-4,5-dihydroxyphenyl)methanone, Glyoxalate, Glyoxylate, Halisulfate 1, Hydrohalisulfate 1
rpoC	mshA	23.053	2	mtu03020 : RNA polymerase	4	4 DNA metabolic process (GO:0006259)		11	11 small molecule metabolic process (GO:0044281)	Rifabutin, Rifalazil, Rifampicin, Rifamycin, Rifapentine	Ethionamide
rmlA	rplC	23.0542	3	mtu00541 : O-Antigen nucleotide sugar biosynthesis , mtu00521 : Streptomycin biosynthesis , mtu00523 : Polyketide sugar unit biosynthesis , mtu00525 : Acarbose and validamycin biosynthesis , mtu01250 : Biosynthesis of nucleotide sugars , mtu01110 : Biosynthesis of secondary metabolites , mtu01100 : Metabolic pathways	9	9 cellular metabolic process (GO:0044237)	mtu03010 : Ribosome	5	5 gene expression (GO:0010467)	Thymidine	Linezolid, Sutezolid
rpoB	fprA	23.0753	3	mtu03020 : RNA polymerase	5	5 gene expression (GO:0010467)		11	11 small molecule metabolic process (GO:0044281)	Rifabutin, Rifalazil, Rifampicin, Rifamycin, Rifapentine	Flavin adenine dinucleotide
fas	fbiB	23.1081	3	mtu01100 : Metabolic pathways , mtu00061 : Fatty acid biosynthesis , mtu01212 : Fatty acid metabolism	10	10 cellular lipid metabolic process (GO:0044255)	mtu01100 : Metabolic pathways , mtu01120 : Microbial metabolism in diverse environments , mtu00680 : Methane metabolism	4	4 DNA metabolic process (GO:0006259)	Pretomanid, Pyrazinamide	Delamanid, Pretomanid
rpoC	Rv1979c	23.1106	2	mtu03020 : RNA polymerase	4	4 DNA metabolic process (GO:0006259)		7	7 ATP biosynthetic process (GO:0006754)	Rifabutin, Rifalazil, Rifampicin, Rifamycin, Rifapentine	Clofazimine
inhA	rplC	23.1134	2		11	11 small molecule metabolic process (GO:0044281)	mtu03010 : Ribosome	5	5 gene expression (GO:0010467)	Ethionamide, Isoniazid, Pretomanid, Triclosan	Linezolid, Sutezolid
folC	ribD	23.1157	1	mtu00790 : Folate biosynthesis , mtu01240 : Biosynthesis of cofactors , mtu01100 : Metabolic pathways	11	11 small molecule metabolic process (GO:0044281)	mtu01240 : Biosynthesis of cofactors , mtu02024 : Quorum sensing , mtu00740 : Riboflavin metabolism , mtu01100 : Metabolic pathways , mtu01110 : Biosynthesis of secondary metabolites	10	10 cellular lipid metabolic process (GO:0044255)	Aminosalicylic acid	Aminosalicylic acid
rpoC	rmlC	23.1159	4	mtu03020 : RNA polymerase	4	4 DNA metabolic process (GO:0006259)	mtu00521 : Streptomycin biosynthesis , mtu00523 : Polyketide sugar unit biosynthesis , mtu00541 : O-Antigen nucleotide sugar biosynthesis , mtu01100 : Metabolic pathways , mtu01250 : Biosynthesis of nucleotide sugars , mtu01110 : Biosynthesis of secondary metabolites	9	9 cellular metabolic process (GO:0044237)	Rifabutin, Rifalazil, Rifampicin, Rifamycin, Rifapentine	S,S-(2-Hydroxyethyl)Thiocysteine
mshA	ribD	23.1364	2		11	11 small molecule metabolic process (GO:0044281)	mtu01240 : Biosynthesis of cofactors , mtu02024 : Quorum sensing , mtu00740 : Riboflavin metabolism , mtu01100 : Metabolic pathways , mtu01110 : Biosynthesis of secondary metabolites	10	10 cellular lipid metabolic process (GO:0044255)	Ethionamide	Aminosalicylic acid
rplC	glf	23.1418	3	mtu03010 : Ribosome	5	5 gene expression (GO:0010467)	mtu00541 : O-Antigen nucleotide sugar biosynthesis , mtu00052 : Galactose metabolism , mtu01250 : Biosynthesis of nucleotide sugars , mtu01100 : Metabolic pathways , mtu00520 : Amino sugar and nucleotide sugar metabolism	9	9 cellular metabolic process (GO:0044237)	Linezolid, Sutezolid	Flavin adenine dinucleotide
rpoA	embC	23.1486	2	mtu03020 : RNA polymerase	5	5 gene expression (GO:0010467)	mtu00571 : Lipoarabinomannan (LAM) biosynthesis	9	9 cellular metabolic process (GO:0044237)	Rifabutin, Rifalazil, Rifampicin, Rifamycin, Rifapentine	Ethambutol
rplC	alr	23.1507	2	mtu03010 : Ribosome	5	5 gene expression (GO:0010467)	mtu01502 : Vancomycin resistance , mtu01100 : Metabolic pathways , mtu00470 : D-Amino acid metabolism	1	1 aminoglycan biosynthetic process (GO:0006023)	Linezolid, Sutezolid	Cycloserine, Terizidone
mmpL3	embA	23.1591	2		9	9 cellular metabolic process (GO:0044237)	mtu00572 : Arabinogalactan biosynthesis - Mycobacterium	9	9 cellular metabolic process (GO:0044237)	SQ-109	Ethambutol
pbpB	rpoA	23.1665	3	mtu01100 : Metabolic pathways , mtu01501 : beta-Lactam resistance , mtu00550 : Peptidoglycan biosynthesis	1	1 aminoglycan biosynthetic process (GO:0006023)	mtu03020 : RNA polymerase	5	5 gene expression (GO:0010467)	Amoxicillin, Imipenem, Meropenem	Rifabutin, Rifalazil, Rifampicin, Rifamycin, Rifapentine
rplC	mmpL3	23.1667	3	mtu03010 : Ribosome	5	5 gene expression (GO:0010467)		9	9 cellular metabolic process (GO:0044237)	Linezolid, Sutezolid	SQ-109
mmpL3	embB	23.1681	2		9	9 cellular metabolic process (GO:0044237)	mtu00572 : Arabinogalactan biosynthesis - Mycobacterium	9	9 cellular metabolic process (GO:0044237)	SQ-109	Ethambutol
thyA	fbiB	23.1886	4	mtu01232 : Nucleotide metabolism , mtu01100 : Metabolic pathways , mtu00240 : Pyrimidine metabolism , mtu00670 : One carbon pool by folate	4	4 DNA metabolic process (GO:0006259)	mtu01100 : Metabolic pathways , mtu01120 : Microbial metabolism in diverse environments , mtu00680 : Methane metabolism	4	4 DNA metabolic process (GO:0006259)	Aminosalicylic acid	Delamanid, Pretomanid
rpoB	citE	23.1906	3	mtu03020 : RNA polymerase	5	5 gene expression (GO:0010467)	mtu02020 : Two-component system	11	11 small molecule metabolic process (GO:0044281)	Rifabutin, Rifalazil, Rifampicin, Rifamycin, Rifapentine	Formic acid
folC	rpoB	23.1926	2	mtu00790 : Folate biosynthesis , mtu01240 : Biosynthesis of cofactors , mtu01100 : Metabolic pathways	11	11 small molecule metabolic process (GO:0044281)	mtu03020 : RNA polymerase	5	5 gene expression (GO:0010467)	Aminosalicylic acid	Rifabutin, Rifalazil, Rifampicin, Rifamycin, Rifapentine
rplC	efpA	23.1938	3	mtu03010 : Ribosome	5	5 gene expression (GO:0010467)		9	9 cellular metabolic process (GO:0044237)	Linezolid, Sutezolid	Pretomanid
rpoC	fprA	23.2147	3	mtu03020 : RNA polymerase	4	4 DNA metabolic process (GO:0006259)		11	11 small molecule metabolic process (GO:0044281)	Rifabutin, Rifalazil, Rifampicin, Rifamycin, Rifapentine	Flavin adenine dinucleotide
rpsL	blaC	23.2167	3	mtu03010 : Ribosome	5	5 gene expression (GO:0010467)	mtu01110 : Biosynthesis of secondary metabolites , mtu00311 : Penicillin and cephalosporin biosynthesis , mtu01501 : beta-Lactam resistance	7	7 ATP biosynthetic process (GO:0006754)	Amikacin, Kanamycin, Ribostamycin, Streptomycin	Amoxicillin
eis	rpsL	23.2175	1		4	4 DNA metabolic process (GO:0006259)	mtu03010 : Ribosome	5	5 gene expression (GO:0010467)	Capreomycin, Viomycin	Amikacin, Kanamycin, Ribostamycin, Streptomycin
tmk	ddl	23.2182	2	mtu01100 : Metabolic pathways , mtu00240 : Pyrimidine metabolism , mtu01232 : Nucleotide metabolism	1	1 aminoglycan biosynthetic process (GO:0006023)	mtu00470 : D-Amino acid metabolism , mtu00550 : Peptidoglycan biosynthesis , mtu01502 : Vancomycin resistance , mtu01100 : Metabolic pathways	1	1 aminoglycan biosynthetic process (GO:0006023)	Thymidine	Cycloserine, Terizidone
rpsA	tlyA	23.2203	2	mtu03010 : Ribosome	5	5 gene expression (GO:0010467)		4	4 DNA metabolic process (GO:0006259)	Pyrazinamide	Capreomycin, Viomycin
inhA	lpdA	23.2256	3		11	11 small molecule metabolic process (GO:0044281)		11	11 small molecule metabolic process (GO:0044281)	Ethionamide, Isoniazid, Pretomanid, Triclosan	Flavin adenine dinucleotide
rplD	tlyA	23.2531	2	mtu03010 : Ribosome	5	5 gene expression (GO:0010467)		4	4 DNA metabolic process (GO:0006259)	Linezolid, Sutezolid	Capreomycin, Viomycin
rpoA	blaC	23.2593	3	mtu03020 : RNA polymerase	5	5 gene expression (GO:0010467)	mtu01110 : Biosynthesis of secondary metabolites , mtu00311 : Penicillin and cephalosporin biosynthesis , mtu01501 : beta-Lactam resistance	7	7 ATP biosynthetic process (GO:0006754)	Rifabutin, Rifalazil, Rifampicin, Rifamycin, Rifapentine	Amoxicillin
folC	mshD	23.2666	3	mtu00790 : Folate biosynthesis , mtu01240 : Biosynthesis of cofactors , mtu01100 : Metabolic pathways	11	11 small molecule metabolic process (GO:0044281)		11	11 small molecule metabolic process (GO:0044281)	Aminosalicylic acid	Coenzyme A
efpA	embA	23.2737	3		9	9 cellular metabolic process (GO:0044237)	mtu00572 : Arabinogalactan biosynthesis - Mycobacterium	9	9 cellular metabolic process (GO:0044237)	Pretomanid	Ethambutol
rpsL	embC	23.2748	1	mtu03010 : Ribosome	5	5 gene expression (GO:0010467)	mtu00571 : Lipoarabinomannan (LAM) biosynthesis	9	9 cellular metabolic process (GO:0044237)	Amikacin, Kanamycin, Ribostamycin, Streptomycin	Ethambutol
fabH	citE	23.2766	2		11	11 small molecule metabolic process (GO:0044281)	mtu02020 : Two-component system	11	11 small molecule metabolic process (GO:0044281)	Lauric acid	Formic acid
efpA	embB	23.2827	2		9	9 cellular metabolic process (GO:0044237)	mtu00572 : Arabinogalactan biosynthesis - Mycobacterium	9	9 cellular metabolic process (GO:0044237)	Pretomanid	Ethambutol
rpoC	glf	23.2937	3	mtu03020 : RNA polymerase	4	4 DNA metabolic process (GO:0006259)	mtu00541 : O-Antigen nucleotide sugar biosynthesis , mtu00052 : Galactose metabolism , mtu01250 : Biosynthesis of nucleotide sugars , mtu01100 : Metabolic pathways , mtu00520 : Amino sugar and nucleotide sugar metabolism	9	9 cellular metabolic process (GO:0044237)	Rifabutin, Rifalazil, Rifampicin, Rifamycin, Rifapentine	Flavin adenine dinucleotide
rpoB	mshD	23.3108	3	mtu03020 : RNA polymerase	5	5 gene expression (GO:0010467)		11	11 small molecule metabolic process (GO:0044281)	Rifabutin, Rifalazil, Rifampicin, Rifamycin, Rifapentine	Coenzyme A
glnA1	folA	23.3339	2	mtu00220 : Arginine biosynthesis , mtu00910 : Nitrogen metabolism , mtu02020 : Two-component system , mtu00630 : Glyoxylate and dicarboxylate metabolism , mtu01120 : Microbial metabolism in diverse environments , mtu00250 : Alanine, aspartate and glutamate metabolism , mtu01230 : Biosynthesis of amino acids , mtu01100 : Metabolic pathways	11	11 small molecule metabolic process (GO:0044281)	mtu00670 : One carbon pool by folate , mtu01240 : Biosynthesis of cofactors , mtu01100 : Metabolic pathways , mtu00790 : Folate biosynthesis	11	11 small molecule metabolic process (GO:0044281)	Citric acid	Isoniazid, Trimethoprim
rpsA	ribD	23.338	2	mtu03010 : Ribosome	5	5 gene expression (GO:0010467)	mtu01240 : Biosynthesis of cofactors , mtu02024 : Quorum sensing , mtu00740 : Riboflavin metabolism , mtu01100 : Metabolic pathways , mtu01110 : Biosynthesis of secondary metabolites	10	10 cellular lipid metabolic process (GO:0044255)	Pyrazinamide	Aminosalicylic acid
rpoC	blaC	23.3413	2	mtu03020 : RNA polymerase	4	4 DNA metabolic process (GO:0006259)	mtu01110 : Biosynthesis of secondary metabolites , mtu00311 : Penicillin and cephalosporin biosynthesis , mtu01501 : beta-Lactam resistance	7	7 ATP biosynthetic process (GO:0006754)	Rifabutin, Rifalazil, Rifampicin, Rifamycin, Rifapentine	Amoxicillin
rplC	folA	23.3479	3	mtu03010 : Ribosome	5	5 gene expression (GO:0010467)	mtu00670 : One carbon pool by folate , mtu01240 : Biosynthesis of cofactors , mtu01100 : Metabolic pathways , mtu00790 : Folate biosynthesis	11	11 small molecule metabolic process (GO:0044281)	Linezolid, Sutezolid	Isoniazid, Trimethoprim
rpoB	fabH	23.3489	2	mtu03020 : RNA polymerase	5	5 gene expression (GO:0010467)		11	11 small molecule metabolic process (GO:0044281)	Rifabutin, Rifalazil, Rifampicin, Rifamycin, Rifapentine	Lauric acid
cycA	fas	23.351	3		1	1 aminoglycan biosynthetic process (GO:0006023)	mtu01100 : Metabolic pathways , mtu00061 : Fatty acid biosynthesis , mtu01212 : Fatty acid metabolism	10	10 cellular lipid metabolic process (GO:0044255)	Cycloserine	Pretomanid, Pyrazinamide
fas	fbiC	23.3628	4	mtu01100 : Metabolic pathways , mtu00061 : Fatty acid biosynthesis , mtu01212 : Fatty acid metabolism	10	10 cellular lipid metabolic process (GO:0044255)	mtu01100 : Metabolic pathways , mtu00680 : Methane metabolism , mtu01120 : Microbial metabolism in diverse environments	4	4 DNA metabolic process (GO:0006259)	Pretomanid, Pyrazinamide	Delamanid, Pretomanid
glcB	ribD	23.3801	3	mtu01120 : Microbial metabolism in diverse environments , mtu01200 : Carbon metabolism , mtu00630 : Glyoxylate and dicarboxylate metabolism , mtu01110 : Biosynthesis of secondary metabolites , mtu01100 : Metabolic pathways , mtu00620 : Pyruvate metabolism	11	11 small molecule metabolic process (GO:0044281)	mtu01240 : Biosynthesis of cofactors , mtu02024 : Quorum sensing , mtu00740 : Riboflavin metabolism , mtu01100 : Metabolic pathways , mtu01110 : Biosynthesis of secondary metabolites	10	10 cellular lipid metabolic process (GO:0044255)	Coenzyme A	Aminosalicylic acid
mmpR5	rpsA	23.3852	2		7	7 ATP biosynthetic process (GO:0006754)	mtu03010 : Ribosome	5	5 gene expression (GO:0010467)	Bedaquiline, Clofazimine	Pyrazinamide
cycA	rpoC	23.3928	3		1	1 aminoglycan biosynthetic process (GO:0006023)	mtu03020 : RNA polymerase	4	4 DNA metabolic process (GO:0006259)	Cycloserine	Rifabutin, Rifalazil, Rifampicin, Rifamycin, Rifapentine
embR	rpoB	23.4047	2		10	10 cellular lipid metabolic process (GO:0044255)	mtu03020 : RNA polymerase	5	5 gene expression (GO:0010467)	Ethambutol	Rifabutin, Rifalazil, Rifampicin, Rifamycin, Rifapentine
rpoC	iniA	23.4142	3	mtu03020 : RNA polymerase	4	4 DNA metabolic process (GO:0006259)		10	10 cellular lipid metabolic process (GO:0044255)	Rifabutin, Rifalazil, Rifampicin, Rifamycin, Rifapentine	Isoniazid
rplC	pssA	23.417	3	mtu03010 : Ribosome	5	5 gene expression (GO:0010467)	mtu00260 : Glycine, serine and threonine metabolism , mtu01110 : Biosynthesis of secondary metabolites , mtu01100 : Metabolic pathways , mtu00564 : Glycerophospholipid metabolism	11	11 small molecule metabolic process (GO:0044281)	Linezolid, Sutezolid	Zn2+
rpoB	lpdA	23.4196	3	mtu03020 : RNA polymerase	5	5 gene expression (GO:0010467)		11	11 small molecule metabolic process (GO:0044281)	Rifabutin, Rifalazil, Rifampicin, Rifamycin, Rifapentine	Flavin adenine dinucleotide
pbpB	rpsL	23.4262	3	mtu01100 : Metabolic pathways , mtu01501 : beta-Lactam resistance , mtu00550 : Peptidoglycan biosynthesis	1	1 aminoglycan biosynthetic process (GO:0006023)	mtu03010 : Ribosome	5	5 gene expression (GO:0010467)	Amoxicillin, Imipenem, Meropenem	Amikacin, Kanamycin, Ribostamycin, Streptomycin
rpoC	mmpL3	23.4326	3	mtu03020 : RNA polymerase	4	4 DNA metabolic process (GO:0006259)		9	9 cellular metabolic process (GO:0044237)	Rifabutin, Rifalazil, Rifampicin, Rifamycin, Rifapentine	SQ-109
rpoC	citE	23.439	3	mtu03020 : RNA polymerase	4	4 DNA metabolic process (GO:0006259)	mtu02020 : Two-component system	11	11 small molecule metabolic process (GO:0044281)	Rifabutin, Rifalazil, Rifampicin, Rifamycin, Rifapentine	Formic acid
rpoA	tmk	23.4417	2	mtu03020 : RNA polymerase	5	5 gene expression (GO:0010467)	mtu01100 : Metabolic pathways , mtu00240 : Pyrimidine metabolism , mtu01232 : Nucleotide metabolism	1	1 aminoglycan biosynthetic process (GO:0006023)	Rifabutin, Rifalazil, Rifampicin, Rifamycin, Rifapentine	Thymidine
thyA	fbiC	23.444	4	mtu01232 : Nucleotide metabolism , mtu01100 : Metabolic pathways , mtu00240 : Pyrimidine metabolism , mtu00670 : One carbon pool by folate	4	4 DNA metabolic process (GO:0006259)	mtu01100 : Metabolic pathways , mtu00680 : Methane metabolism , mtu01120 : Microbial metabolism in diverse environments	4	4 DNA metabolic process (GO:0006259)	Aminosalicylic acid	Delamanid, Pretomanid
rpsA	embA	23.4483	2	mtu03010 : Ribosome	5	5 gene expression (GO:0010467)	mtu00572 : Arabinogalactan biosynthesis - Mycobacterium	9	9 cellular metabolic process (GO:0044237)	Pyrazinamide	Ethambutol
tmk	alr	23.4563	2	mtu01100 : Metabolic pathways , mtu00240 : Pyrimidine metabolism , mtu01232 : Nucleotide metabolism	1	1 aminoglycan biosynthetic process (GO:0006023)	mtu01502 : Vancomycin resistance , mtu01100 : Metabolic pathways , mtu00470 : D-Amino acid metabolism	1	1 aminoglycan biosynthetic process (GO:0006023)	Thymidine	Cycloserine, Terizidone
rpsA	embB	23.4569	2	mtu03010 : Ribosome	5	5 gene expression (GO:0010467)	mtu00572 : Arabinogalactan biosynthesis - Mycobacterium	9	9 cellular metabolic process (GO:0044237)	Pyrazinamide	Ethambutol
rpoA	glcB	23.4603	3	mtu03020 : RNA polymerase	5	5 gene expression (GO:0010467)	mtu01120 : Microbial metabolism in diverse environments , mtu01200 : Carbon metabolism , mtu00630 : Glyoxylate and dicarboxylate metabolism , mtu01110 : Biosynthesis of secondary metabolites , mtu01100 : Metabolic pathways , mtu00620 : Pyruvate metabolism	11	11 small molecule metabolic process (GO:0044281)	Rifabutin, Rifalazil, Rifampicin, Rifamycin, Rifapentine	Coenzyme A
rpoC	efpA	23.4653	3	mtu03020 : RNA polymerase	4	4 DNA metabolic process (GO:0006259)		9	9 cellular metabolic process (GO:0044237)	Rifabutin, Rifalazil, Rifampicin, Rifamycin, Rifapentine	Pretomanid
gyrB	fbiA	23.4671	4		4	4 DNA metabolic process (GO:0006259)	mtu01240 : Biosynthesis of cofactors , mtu01120 : Microbial metabolism in diverse environments , mtu01100 : Metabolic pathways , mtu00680 : Methane metabolism	3	3 regulation of RNA metabolic process (GO:0051252)	Gatifloxacin	Delamanid, Pretomanid
rplD	ribD	23.4762	3	mtu03010 : Ribosome	5	5 gene expression (GO:0010467)	mtu01240 : Biosynthesis of cofactors , mtu02024 : Quorum sensing , mtu00740 : Riboflavin metabolism , mtu01100 : Metabolic pathways , mtu01110 : Biosynthesis of secondary metabolites	10	10 cellular lipid metabolic process (GO:0044255)	Linezolid, Sutezolid	Aminosalicylic acid
rplC	fbiB	23.4783	4	mtu03010 : Ribosome	5	5 gene expression (GO:0010467)	mtu01100 : Metabolic pathways , mtu01120 : Microbial metabolism in diverse environments , mtu00680 : Methane metabolism	4	4 DNA metabolic process (GO:0006259)	Linezolid, Sutezolid	Delamanid, Pretomanid
nat	glnA1	23.4809	4	mtu01110 : Biosynthesis of secondary metabolites , mtu01100 : Metabolic pathways , mtu01120 : Microbial metabolism in diverse environments , mtu00983 : Drug metabolism - other enzymes	11	11 small molecule metabolic process (GO:0044281)	mtu00220 : Arginine biosynthesis , mtu00910 : Nitrogen metabolism , mtu02020 : Two-component system , mtu00630 : Glyoxylate and dicarboxylate metabolism , mtu01120 : Microbial metabolism in diverse environments , mtu00250 : Alanine, aspartate and glutamate metabolism , mtu01230 : Biosynthesis of amino acids , mtu01100 : Metabolic pathways	11	11 small molecule metabolic process (GO:0044281)	Isoniazid	Citric acid
rpsA	Rv1979c	23.4822	2	mtu03010 : Ribosome	5	5 gene expression (GO:0010467)		7	7 ATP biosynthetic process (GO:0006754)	Pyrazinamide	Clofazimine
lsr2	efpA	23.4864	4		9	9 cellular metabolic process (GO:0044237)		9	9 cellular metabolic process (GO:0044237)	Pretomanid	Pretomanid
rplC	fbiA	23.4867	4	mtu03010 : Ribosome	5	5 gene expression (GO:0010467)	mtu01240 : Biosynthesis of cofactors , mtu01120 : Microbial metabolism in diverse environments , mtu01100 : Metabolic pathways , mtu00680 : Methane metabolism	3	3 regulation of RNA metabolic process (GO:0051252)	Linezolid, Sutezolid	Delamanid, Pretomanid
rpoZ	fbiB	23.4941	4	mtu03020 : RNA polymerase	4	4 DNA metabolic process (GO:0006259)	mtu01100 : Metabolic pathways , mtu01120 : Microbial metabolism in diverse environments , mtu00680 : Methane metabolism	4	4 DNA metabolic process (GO:0006259)	Rifabutin, Rifalazil, Rifampicin, Rifamycin, Rifapentine	Delamanid, Pretomanid
panD	nat	23.4994	4	mtu01100 : Metabolic pathways , mtu01110 : Biosynthesis of secondary metabolites , mtu00410 : beta-Alanine metabolism , mtu00770 : Pantothenate and CoA biosynthesis , mtu01240 : Biosynthesis of cofactors	11	11 small molecule metabolic process (GO:0044281)	mtu01110 : Biosynthesis of secondary metabolites , mtu01100 : Metabolic pathways , mtu01120 : Microbial metabolism in diverse environments , mtu00983 : Drug metabolism - other enzymes	11	11 small molecule metabolic process (GO:0044281)	Pyrazinamide	Isoniazid
cycA	rpoB	23.5102	2		1	1 aminoglycan biosynthetic process (GO:0006023)	mtu03020 : RNA polymerase	5	5 gene expression (GO:0010467)	Cycloserine	Rifabutin, Rifalazil, Rifampicin, Rifamycin, Rifapentine
rpoA	ddl	23.5173	2	mtu03020 : RNA polymerase	5	5 gene expression (GO:0010467)	mtu00470 : D-Amino acid metabolism , mtu00550 : Peptidoglycan biosynthesis , mtu01502 : Vancomycin resistance , mtu01100 : Metabolic pathways	1	1 aminoglycan biosynthetic process (GO:0006023)	Rifabutin, Rifalazil, Rifampicin, Rifamycin, Rifapentine	Cycloserine, Terizidone
folC	rpoC	23.5179	2	mtu00790 : Folate biosynthesis , mtu01240 : Biosynthesis of cofactors , mtu01100 : Metabolic pathways	11	11 small molecule metabolic process (GO:0044281)	mtu03020 : RNA polymerase	4	4 DNA metabolic process (GO:0006259)	Aminosalicylic acid	Rifabutin, Rifalazil, Rifampicin, Rifamycin, Rifapentine
rpoB	aac	23.5225	3	mtu03020 : RNA polymerase	5	5 gene expression (GO:0010467)		9	9 cellular metabolic process (GO:0044237)	Rifabutin, Rifalazil, Rifampicin, Rifamycin, Rifapentine	Coenzyme A, Ribostamycin
rpoC	rmlA	23.5234	3	mtu03020 : RNA polymerase	4	4 DNA metabolic process (GO:0006259)	mtu00541 : O-Antigen nucleotide sugar biosynthesis , mtu00521 : Streptomycin biosynthesis , mtu00523 : Polyketide sugar unit biosynthesis , mtu00525 : Acarbose and validamycin biosynthesis , mtu01250 : Biosynthesis of nucleotide sugars , mtu01110 : Biosynthesis of secondary metabolites , mtu01100 : Metabolic pathways	9	9 cellular metabolic process (GO:0044237)	Rifabutin, Rifalazil, Rifampicin, Rifamycin, Rifapentine	Thymidine
glcB	mshA	23.5471	3	mtu01120 : Microbial metabolism in diverse environments , mtu01200 : Carbon metabolism , mtu00630 : Glyoxylate and dicarboxylate metabolism , mtu01110 : Biosynthesis of secondary metabolites , mtu01100 : Metabolic pathways , mtu00620 : Pyruvate metabolism	11	11 small molecule metabolic process (GO:0044281)		11	11 small molecule metabolic process (GO:0044281)	Coenzyme A	Ethionamide
rpoC	fabH	23.578	2	mtu03020 : RNA polymerase	4	4 DNA metabolic process (GO:0006259)		11	11 small molecule metabolic process (GO:0044281)	Rifabutin, Rifalazil, Rifampicin, Rifamycin, Rifapentine	Lauric acid
pknB	embA	23.5862	2		10	10 cellular lipid metabolic process (GO:0044255)	mtu00572 : Arabinogalactan biosynthesis - Mycobacterium	9	9 cellular metabolic process (GO:0044237)	Fostamatinib	Ethambutol
rpoB	lsr2	23.593	3	mtu03020 : RNA polymerase	5	5 gene expression (GO:0010467)		9	9 cellular metabolic process (GO:0044237)	Rifabutin, Rifalazil, Rifampicin, Rifamycin, Rifapentine	Pretomanid
pknB	embB	23.5947	2		10	10 cellular lipid metabolic process (GO:0044255)	mtu00572 : Arabinogalactan biosynthesis - Mycobacterium	9	9 cellular metabolic process (GO:0044237)	Fostamatinib	Ethambutol
katG	fbiB	23.6185	4	mtu00360 : Phenylalanine metabolism , mtu00380 : Tryptophan metabolism , mtu01110 : Biosynthesis of secondary metabolites , mtu00983 : Drug metabolism - other enzymes , mtu01100 : Metabolic pathways	4	4 DNA metabolic process (GO:0006259)	mtu01100 : Metabolic pathways , mtu01120 : Microbial metabolism in diverse environments , mtu00680 : Methane metabolism	4	4 DNA metabolic process (GO:0006259)	Ethionamide, Isoniazid	Delamanid, Pretomanid
rplD	embA	23.6209	2	mtu03010 : Ribosome	5	5 gene expression (GO:0010467)	mtu00572 : Arabinogalactan biosynthesis - Mycobacterium	9	9 cellular metabolic process (GO:0044237)	Linezolid, Sutezolid	Ethambutol
rplD	embB	23.6295	2	mtu03010 : Ribosome	5	5 gene expression (GO:0010467)	mtu00572 : Arabinogalactan biosynthesis - Mycobacterium	9	9 cellular metabolic process (GO:0044237)	Linezolid, Sutezolid	Ethambutol
rpoA	glnA1	23.6402	3	mtu03020 : RNA polymerase	5	5 gene expression (GO:0010467)	mtu00220 : Arginine biosynthesis , mtu00910 : Nitrogen metabolism , mtu02020 : Two-component system , mtu00630 : Glyoxylate and dicarboxylate metabolism , mtu01120 : Microbial metabolism in diverse environments , mtu00250 : Alanine, aspartate and glutamate metabolism , mtu01230 : Biosynthesis of amino acids , mtu01100 : Metabolic pathways	11	11 small molecule metabolic process (GO:0044281)	Rifabutin, Rifalazil, Rifampicin, Rifamycin, Rifapentine	Citric acid
rpoA	rmlC	23.6408	4	mtu03020 : RNA polymerase	5	5 gene expression (GO:0010467)	mtu00521 : Streptomycin biosynthesis , mtu00523 : Polyketide sugar unit biosynthesis , mtu00541 : O-Antigen nucleotide sugar biosynthesis , mtu01100 : Metabolic pathways , mtu01250 : Biosynthesis of nucleotide sugars , mtu01110 : Biosynthesis of secondary metabolites	9	9 cellular metabolic process (GO:0044237)	Rifabutin, Rifalazil, Rifampicin, Rifamycin, Rifapentine	S,S-(2-Hydroxyethyl)Thiocysteine
rplC	mshA	23.6503	3	mtu03010 : Ribosome	5	5 gene expression (GO:0010467)		11	11 small molecule metabolic process (GO:0044281)	Linezolid, Sutezolid	Ethionamide
pknB	glcB	23.651	3		10	10 cellular lipid metabolic process (GO:0044255)	mtu01120 : Microbial metabolism in diverse environments , mtu01200 : Carbon metabolism , mtu00630 : Glyoxylate and dicarboxylate metabolism , mtu01110 : Biosynthesis of secondary metabolites , mtu01100 : Metabolic pathways , mtu00620 : Pyruvate metabolism	11	11 small molecule metabolic process (GO:0044281)	Fostamatinib	Coenzyme A
icl	ribD	23.6535	3	mtu01120 : Microbial metabolism in diverse environments , mtu01100 : Metabolic pathways , mtu01200 : Carbon metabolism , mtu00630 : Glyoxylate and dicarboxylate metabolism , mtu01110 : Biosynthesis of secondary metabolites	11	11 small molecule metabolic process (GO:0044281)	mtu01240 : Biosynthesis of cofactors , mtu02024 : Quorum sensing , mtu00740 : Riboflavin metabolism , mtu01100 : Metabolic pathways , mtu01110 : Biosynthesis of secondary metabolites	10	10 cellular lipid metabolic process (GO:0044255)	2,2',3-Tribromo-4,4',5,5'-tetrahydroxybibenzyl, 3-bromopyruvate, 3-nitropropionate, 5,5'-methylenebis(3,4-dibromobenzene-1,2-diol), Bis(2,3-dibromo-4,5-dihydroxyphenyl)ether, Bis(3-bromo-4,5-dihydroxyphenyl)methanone, Glyoxalate, Glyoxylate, Halisulfate 1, Hydrohalisulfate 1	Aminosalicylic acid
rpoC	mshD	23.6548	3	mtu03020 : RNA polymerase	4	4 DNA metabolic process (GO:0006259)		11	11 small molecule metabolic process (GO:0044281)	Rifabutin, Rifalazil, Rifampicin, Rifamycin, Rifapentine	Coenzyme A
mmpR5	rplD	23.6673	2		7	7 ATP biosynthetic process (GO:0006754)	mtu03010 : Ribosome	5	5 gene expression (GO:0010467)	Bedaquiline, Clofazimine	Linezolid, Sutezolid
rpsL	glcB	23.6686	3	mtu03010 : Ribosome	5	5 gene expression (GO:0010467)	mtu01120 : Microbial metabolism in diverse environments , mtu01200 : Carbon metabolism , mtu00630 : Glyoxylate and dicarboxylate metabolism , mtu01110 : Biosynthesis of secondary metabolites , mtu01100 : Metabolic pathways , mtu00620 : Pyruvate metabolism	11	11 small molecule metabolic process (GO:0044281)	Amikacin, Kanamycin, Ribostamycin, Streptomycin	Coenzyme A
lsr2	mmpL3	23.671	4		9	9 cellular metabolic process (GO:0044237)		9	9 cellular metabolic process (GO:0044237)	Pretomanid	SQ-109
mmpL3	embC	23.6722	2		9	9 cellular metabolic process (GO:0044237)	mtu00571 : Lipoarabinomannan (LAM) biosynthesis	9	9 cellular metabolic process (GO:0044237)	SQ-109	Ethambutol
pbpB	gmk	23.6793	3	mtu01100 : Metabolic pathways , mtu01501 : beta-Lactam resistance , mtu00550 : Peptidoglycan biosynthesis	1	1 aminoglycan biosynthetic process (GO:0006023)	mtu01100 : Metabolic pathways , mtu01232 : Nucleotide metabolism , mtu00230 : Purine metabolism	1	1 aminoglycan biosynthetic process (GO:0006023)	Amoxicillin, Imipenem, Meropenem	Formic acid
rplC	kasA	23.681	2	mtu03010 : Ribosome	5	5 gene expression (GO:0010467)		11	11 small molecule metabolic process (GO:0044281)	Linezolid, Sutezolid	Ethionamide, Isoniazid
rpoC	lpdA	23.682	3	mtu03020 : RNA polymerase	4	4 DNA metabolic process (GO:0006259)		11	11 small molecule metabolic process (GO:0044281)	Rifabutin, Rifalazil, Rifampicin, Rifamycin, Rifapentine	Flavin adenine dinucleotide
rplC	icl	23.6903	3	mtu03010 : Ribosome	5	5 gene expression (GO:0010467)	mtu01120 : Microbial metabolism in diverse environments , mtu01100 : Metabolic pathways , mtu01200 : Carbon metabolism , mtu00630 : Glyoxylate and dicarboxylate metabolism , mtu01110 : Biosynthesis of secondary metabolites	11	11 small molecule metabolic process (GO:0044281)	Linezolid, Sutezolid	2,2',3-Tribromo-4,4',5,5'-tetrahydroxybibenzyl, 3-bromopyruvate, 3-nitropropionate, 5,5'-methylenebis(3,4-dibromobenzene-1,2-diol), Bis(2,3-dibromo-4,5-dihydroxyphenyl)ether, Bis(3-bromo-4,5-dihydroxyphenyl)methanone, Glyoxalate, Glyoxylate, Halisulfate 1, Hydrohalisulfate 1
rplC	gmk	23.7015	2	mtu03010 : Ribosome	5	5 gene expression (GO:0010467)	mtu01100 : Metabolic pathways , mtu01232 : Nucleotide metabolism , mtu00230 : Purine metabolism	1	1 aminoglycan biosynthetic process (GO:0006023)	Linezolid, Sutezolid	Formic acid
rpsL	tmk	23.714	2	mtu03010 : Ribosome	5	5 gene expression (GO:0010467)	mtu01100 : Metabolic pathways , mtu00240 : Pyrimidine metabolism , mtu01232 : Nucleotide metabolism	1	1 aminoglycan biosynthetic process (GO:0006023)	Amikacin, Kanamycin, Ribostamycin, Streptomycin	Thymidine
rmlC	rpsL	23.7259	3	mtu00521 : Streptomycin biosynthesis , mtu00523 : Polyketide sugar unit biosynthesis , mtu00541 : O-Antigen nucleotide sugar biosynthesis , mtu01100 : Metabolic pathways , mtu01250 : Biosynthesis of nucleotide sugars , mtu01110 : Biosynthesis of secondary metabolites	9	9 cellular metabolic process (GO:0044237)	mtu03010 : Ribosome	5	5 gene expression (GO:0010467)	S,S-(2-Hydroxyethyl)Thiocysteine	Amikacin, Kanamycin, Ribostamycin, Streptomycin
lpdA	icl	23.7286	2		11	11 small molecule metabolic process (GO:0044281)	mtu01120 : Microbial metabolism in diverse environments , mtu01100 : Metabolic pathways , mtu01200 : Carbon metabolism , mtu00630 : Glyoxylate and dicarboxylate metabolism , mtu01110 : Biosynthesis of secondary metabolites	11	11 small molecule metabolic process (GO:0044281)	Flavin adenine dinucleotide	2,2',3-Tribromo-4,4',5,5'-tetrahydroxybibenzyl, 3-bromopyruvate, 3-nitropropionate, 5,5'-methylenebis(3,4-dibromobenzene-1,2-diol), Bis(2,3-dibromo-4,5-dihydroxyphenyl)ether, Bis(3-bromo-4,5-dihydroxyphenyl)methanone, Glyoxalate, Glyoxylate, Halisulfate 1, Hydrohalisulfate 1
rplC	fbiC	23.7331	4	mtu03010 : Ribosome	5	5 gene expression (GO:0010467)	mtu01100 : Metabolic pathways , mtu00680 : Methane metabolism , mtu01120 : Microbial metabolism in diverse environments	4	4 DNA metabolic process (GO:0006259)	Linezolid, Sutezolid	Delamanid, Pretomanid
rplC	iniA	23.7441	3	mtu03010 : Ribosome	5	5 gene expression (GO:0010467)		10	10 cellular lipid metabolic process (GO:0044255)	Linezolid, Sutezolid	Isoniazid
rpoA	alr	23.7477	3	mtu03020 : RNA polymerase	5	5 gene expression (GO:0010467)	mtu01502 : Vancomycin resistance , mtu01100 : Metabolic pathways , mtu00470 : D-Amino acid metabolism	1	1 aminoglycan biosynthetic process (GO:0006023)	Rifabutin, Rifalazil, Rifampicin, Rifamycin, Rifapentine	Cycloserine, Terizidone
rpoB	nat	23.7489	2	mtu03020 : RNA polymerase	5	5 gene expression (GO:0010467)	mtu01110 : Biosynthesis of secondary metabolites , mtu01100 : Metabolic pathways , mtu01120 : Microbial metabolism in diverse environments , mtu00983 : Drug metabolism - other enzymes	11	11 small molecule metabolic process (GO:0044281)	Rifabutin, Rifalazil, Rifampicin, Rifamycin, Rifapentine	Isoniazid
rpoZ	fbiC	23.7492	4	mtu03020 : RNA polymerase	4	4 DNA metabolic process (GO:0006259)	mtu01100 : Metabolic pathways , mtu00680 : Methane metabolism , mtu01120 : Microbial metabolism in diverse environments	4	4 DNA metabolic process (GO:0006259)	Rifabutin, Rifalazil, Rifampicin, Rifamycin, Rifapentine	Delamanid, Pretomanid
ponA1	tmk	23.7545	3		1	1 aminoglycan biosynthetic process (GO:0006023)	mtu01100 : Metabolic pathways , mtu00240 : Pyrimidine metabolism , mtu01232 : Nucleotide metabolism	1	1 aminoglycan biosynthetic process (GO:0006023)	Amoxicillin	Thymidine
eis	rpsA	23.764	2		4	4 DNA metabolic process (GO:0006259)	mtu03010 : Ribosome	5	5 gene expression (GO:0010467)	Capreomycin, Viomycin	Pyrazinamide
rplD	Rv1979c	23.7642	2	mtu03010 : Ribosome	5	5 gene expression (GO:0010467)		7	7 ATP biosynthetic process (GO:0006754)	Linezolid, Sutezolid	Clofazimine
Rv3806c	rpoA	23.7744	2		9	9 cellular metabolic process (GO:0044237)	mtu03020 : RNA polymerase	5	5 gene expression (GO:0010467)	Ethambutol	Rifabutin, Rifalazil, Rifampicin, Rifamycin, Rifapentine
rpsL	ddl	23.7763	2	mtu03010 : Ribosome	5	5 gene expression (GO:0010467)	mtu00470 : D-Amino acid metabolism , mtu00550 : Peptidoglycan biosynthesis , mtu01502 : Vancomycin resistance , mtu01100 : Metabolic pathways	1	1 aminoglycan biosynthetic process (GO:0006023)	Amikacin, Kanamycin, Ribostamycin, Streptomycin	Cycloserine, Terizidone
efpA	embC	23.7819	3		9	9 cellular metabolic process (GO:0044237)	mtu00571 : Lipoarabinomannan (LAM) biosynthesis	9	9 cellular metabolic process (GO:0044237)	Pretomanid	Ethambutol
rpoB	menB	23.7869	3	mtu03020 : RNA polymerase	5	5 gene expression (GO:0010467)	mtu01110 : Biosynthesis of secondary metabolites , mtu00130 : Ubiquinone and other terpenoid-quinone biosynthesis , mtu01240 : Biosynthesis of cofactors , mtu01100 : Metabolic pathways	11	11 small molecule metabolic process (GO:0044281)	Rifabutin, Rifalazil, Rifampicin, Rifamycin, Rifapentine	Coenzyme A
ponA1	rplC	23.7889	3		1	1 aminoglycan biosynthetic process (GO:0006023)	mtu03010 : Ribosome	5	5 gene expression (GO:0010467)	Amoxicillin	Linezolid, Sutezolid
eis	rplD	23.7966	2		4	4 DNA metabolic process (GO:0006259)	mtu03010 : Ribosome	5	5 gene expression (GO:0010467)	Capreomycin, Viomycin	Linezolid, Sutezolid
rpsA	blaC	23.8005	3	mtu03010 : Ribosome	5	5 gene expression (GO:0010467)	mtu01110 : Biosynthesis of secondary metabolites , mtu00311 : Penicillin and cephalosporin biosynthesis , mtu01501 : beta-Lactam resistance	7	7 ATP biosynthetic process (GO:0006754)	Pyrazinamide	Amoxicillin
embR	rpoC	23.8139	2		10	10 cellular lipid metabolic process (GO:0044255)	mtu03020 : RNA polymerase	4	4 DNA metabolic process (GO:0006259)	Ethambutol	Rifabutin, Rifalazil, Rifampicin, Rifamycin, Rifapentine
inhA	rpoA	23.8181	2		11	11 small molecule metabolic process (GO:0044281)	mtu03020 : RNA polymerase	5	5 gene expression (GO:0010467)	Ethionamide, Isoniazid, Pretomanid, Triclosan	Rifabutin, Rifalazil, Rifampicin, Rifamycin, Rifapentine
pknB	mshD	23.8183	2		10	10 cellular lipid metabolic process (GO:0044255)		11	11 small molecule metabolic process (GO:0044281)	Fostamatinib	Coenzyme A
rpsA	embC	23.8425	2	mtu03010 : Ribosome	5	5 gene expression (GO:0010467)	mtu00571 : Lipoarabinomannan (LAM) biosynthesis	9	9 cellular metabolic process (GO:0044237)	Pyrazinamide	Ethambutol
pbpB	gyrB	23.845	2	mtu01100 : Metabolic pathways , mtu01501 : beta-Lactam resistance , mtu00550 : Peptidoglycan biosynthesis	1	1 aminoglycan biosynthetic process (GO:0006023)		4	4 DNA metabolic process (GO:0006259)	Amoxicillin, Imipenem, Meropenem	Gatifloxacin
glnA1	pssA	23.8597	3	mtu00220 : Arginine biosynthesis , mtu00910 : Nitrogen metabolism , mtu02020 : Two-component system , mtu00630 : Glyoxylate and dicarboxylate metabolism , mtu01120 : Microbial metabolism in diverse environments , mtu00250 : Alanine, aspartate and glutamate metabolism , mtu01230 : Biosynthesis of amino acids , mtu01100 : Metabolic pathways	11	11 small molecule metabolic process (GO:0044281)	mtu00260 : Glycine, serine and threonine metabolism , mtu01110 : Biosynthesis of secondary metabolites , mtu01100 : Metabolic pathways , mtu00564 : Glycerophospholipid metabolism	11	11 small molecule metabolic process (GO:0044281)	Citric acid	Zn2+
pknB	mshA	23.8611	3		10	10 cellular lipid metabolic process (GO:0044255)		11	11 small molecule metabolic process (GO:0044281)	Fostamatinib	Ethionamide
rplC	panD	23.8669	2	mtu03010 : Ribosome	5	5 gene expression (GO:0010467)	mtu01100 : Metabolic pathways , mtu01110 : Biosynthesis of secondary metabolites , mtu00410 : beta-Alanine metabolism , mtu00770 : Pantothenate and CoA biosynthesis , mtu01240 : Biosynthesis of cofactors	11	11 small molecule metabolic process (GO:0044281)	Linezolid, Sutezolid	Pyrazinamide
rpsL	glnA1	23.8676	2	mtu03010 : Ribosome	5	5 gene expression (GO:0010467)	mtu00220 : Arginine biosynthesis , mtu00910 : Nitrogen metabolism , mtu02020 : Two-component system , mtu00630 : Glyoxylate and dicarboxylate metabolism , mtu01120 : Microbial metabolism in diverse environments , mtu00250 : Alanine, aspartate and glutamate metabolism , mtu01230 : Biosynthesis of amino acids , mtu01100 : Metabolic pathways	11	11 small molecule metabolic process (GO:0044281)	Amikacin, Kanamycin, Ribostamycin, Streptomycin	Citric acid
katG	fbiC	23.8739	4	mtu00360 : Phenylalanine metabolism , mtu00380 : Tryptophan metabolism , mtu01110 : Biosynthesis of secondary metabolites , mtu00983 : Drug metabolism - other enzymes , mtu01100 : Metabolic pathways	4	4 DNA metabolic process (GO:0006259)	mtu01100 : Metabolic pathways , mtu00680 : Methane metabolism , mtu01120 : Microbial metabolism in diverse environments	4	4 DNA metabolic process (GO:0006259)	Ethionamide, Isoniazid	Delamanid, Pretomanid
gyrB	tmk	23.8779	2		4	4 DNA metabolic process (GO:0006259)	mtu01100 : Metabolic pathways , mtu00240 : Pyrimidine metabolism , mtu01232 : Nucleotide metabolism	1	1 aminoglycan biosynthetic process (GO:0006023)	Gatifloxacin	Thymidine
inhA	icl	23.8879	2		11	11 small molecule metabolic process (GO:0044281)	mtu01120 : Microbial metabolism in diverse environments , mtu01100 : Metabolic pathways , mtu01200 : Carbon metabolism , mtu00630 : Glyoxylate and dicarboxylate metabolism , mtu01110 : Biosynthesis of secondary metabolites	11	11 small molecule metabolic process (GO:0044281)	Ethionamide, Isoniazid, Pretomanid, Triclosan	2,2',3-Tribromo-4,4',5,5'-tetrahydroxybibenzyl, 3-bromopyruvate, 3-nitropropionate, 5,5'-methylenebis(3,4-dibromobenzene-1,2-diol), Bis(2,3-dibromo-4,5-dihydroxyphenyl)ether, Bis(3-bromo-4,5-dihydroxyphenyl)methanone, Glyoxalate, Glyoxylate, Halisulfate 1, Hydrohalisulfate 1
rpoA	fbiB	23.8975	4	mtu03020 : RNA polymerase	5	5 gene expression (GO:0010467)	mtu01100 : Metabolic pathways , mtu01120 : Microbial metabolism in diverse environments , mtu00680 : Methane metabolism	4	4 DNA metabolic process (GO:0006259)	Rifabutin, Rifalazil, Rifampicin, Rifamycin, Rifapentine	Delamanid, Pretomanid
Rv3806c	rpsL	23.8979	2		9	9 cellular metabolic process (GO:0044237)	mtu03010 : Ribosome	5	5 gene expression (GO:0010467)	Ethambutol	Amikacin, Kanamycin, Ribostamycin, Streptomycin
Rv3806c	mmpL3	23.899	2		9	9 cellular metabolic process (GO:0044237)		9	9 cellular metabolic process (GO:0044237)	Ethambutol	SQ-109
gyrB	pknB	23.9024	2		4	4 DNA metabolic process (GO:0006259)		10	10 cellular lipid metabolic process (GO:0044255)	Gatifloxacin	Fostamatinib
rpoC	nat	23.9138	2	mtu03020 : RNA polymerase	4	4 DNA metabolic process (GO:0006259)	mtu01110 : Biosynthesis of secondary metabolites , mtu01100 : Metabolic pathways , mtu01120 : Microbial metabolism in diverse environments , mtu00983 : Drug metabolism - other enzymes	11	11 small molecule metabolic process (GO:0044281)	Rifabutin, Rifalazil, Rifampicin, Rifamycin, Rifapentine	Isoniazid
rpoC	menB	23.922	2	mtu03020 : RNA polymerase	4	4 DNA metabolic process (GO:0006259)	mtu01110 : Biosynthesis of secondary metabolites , mtu00130 : Ubiquinone and other terpenoid-quinone biosynthesis , mtu01240 : Biosynthesis of cofactors , mtu01100 : Metabolic pathways	11	11 small molecule metabolic process (GO:0044281)	Rifabutin, Rifalazil, Rifampicin, Rifamycin, Rifapentine	Coenzyme A
folC	icl	23.9396	2	mtu00790 : Folate biosynthesis , mtu01240 : Biosynthesis of cofactors , mtu01100 : Metabolic pathways	11	11 small molecule metabolic process (GO:0044281)	mtu01120 : Microbial metabolism in diverse environments , mtu01100 : Metabolic pathways , mtu01200 : Carbon metabolism , mtu00630 : Glyoxylate and dicarboxylate metabolism , mtu01110 : Biosynthesis of secondary metabolites	11	11 small molecule metabolic process (GO:0044281)	Aminosalicylic acid	2,2',3-Tribromo-4,4',5,5'-tetrahydroxybibenzyl, 3-bromopyruvate, 3-nitropropionate, 5,5'-methylenebis(3,4-dibromobenzene-1,2-diol), Bis(2,3-dibromo-4,5-dihydroxyphenyl)ether, Bis(3-bromo-4,5-dihydroxyphenyl)methanone, Glyoxalate, Glyoxylate, Halisulfate 1, Hydrohalisulfate 1
lpdA	kasA	23.9402	2		11	11 small molecule metabolic process (GO:0044281)		11	11 small molecule metabolic process (GO:0044281)	Flavin adenine dinucleotide	Ethionamide, Isoniazid
pknB	embC	23.9431	2		10	10 cellular lipid metabolic process (GO:0044255)	mtu00571 : Lipoarabinomannan (LAM) biosynthesis	9	9 cellular metabolic process (GO:0044237)	Fostamatinib	Ethambutol
embR	iniA	23.9613	2		10	10 cellular lipid metabolic process (GO:0044255)		10	10 cellular lipid metabolic process (GO:0044255)	Ethambutol	Isoniazid
rpoA	fbiA	23.9748	4	mtu03020 : RNA polymerase	5	5 gene expression (GO:0010467)	mtu01240 : Biosynthesis of cofactors , mtu01120 : Microbial metabolism in diverse environments , mtu01100 : Metabolic pathways , mtu00680 : Methane metabolism	3	3 regulation of RNA metabolic process (GO:0051252)	Rifabutin, Rifalazil, Rifampicin, Rifamycin, Rifapentine	Delamanid, Pretomanid
mshD	mshA	23.9749	1		11	11 small molecule metabolic process (GO:0044281)		11	11 small molecule metabolic process (GO:0044281)	Coenzyme A	Ethionamide
rplC	lsr2	23.9763	3	mtu03010 : Ribosome	5	5 gene expression (GO:0010467)		9	9 cellular metabolic process (GO:0044237)	Linezolid, Sutezolid	Pretomanid
pbpB	rpsA	23.9821	3	mtu01100 : Metabolic pathways , mtu01501 : beta-Lactam resistance , mtu00550 : Peptidoglycan biosynthesis	1	1 aminoglycan biosynthetic process (GO:0006023)	mtu03010 : Ribosome	5	5 gene expression (GO:0010467)	Amoxicillin, Imipenem, Meropenem	Pyrazinamide
rpoA	folA	23.9933	3	mtu03020 : RNA polymerase	5	5 gene expression (GO:0010467)	mtu00670 : One carbon pool by folate , mtu01240 : Biosynthesis of cofactors , mtu01100 : Metabolic pathways , mtu00790 : Folate biosynthesis	11	11 small molecule metabolic process (GO:0044281)	Rifabutin, Rifalazil, Rifampicin, Rifamycin, Rifapentine	Isoniazid, Trimethoprim
inhA	ribD	24.0041	2		11	11 small molecule metabolic process (GO:0044281)	mtu01240 : Biosynthesis of cofactors , mtu02024 : Quorum sensing , mtu00740 : Riboflavin metabolism , mtu01100 : Metabolic pathways , mtu01110 : Biosynthesis of secondary metabolites	10	10 cellular lipid metabolic process (GO:0044255)	Ethionamide, Isoniazid, Pretomanid, Triclosan	Aminosalicylic acid
rpsL	alr	24.0067	3	mtu03010 : Ribosome	5	5 gene expression (GO:0010467)	mtu01502 : Vancomycin resistance , mtu01100 : Metabolic pathways , mtu00470 : D-Amino acid metabolism	1	1 aminoglycan biosynthetic process (GO:0006023)	Amikacin, Kanamycin, Ribostamycin, Streptomycin	Cycloserine, Terizidone
rplD	embC	24.0146	2	mtu03010 : Ribosome	5	5 gene expression (GO:0010467)	mtu00571 : Lipoarabinomannan (LAM) biosynthesis	9	9 cellular metabolic process (GO:0044237)	Linezolid, Sutezolid	Ethambutol
inhA	glnA1	24.023	3		11	11 small molecule metabolic process (GO:0044281)	mtu00220 : Arginine biosynthesis , mtu00910 : Nitrogen metabolism , mtu02020 : Two-component system , mtu00630 : Glyoxylate and dicarboxylate metabolism , mtu01120 : Microbial metabolism in diverse environments , mtu00250 : Alanine, aspartate and glutamate metabolism , mtu01230 : Biosynthesis of amino acids , mtu01100 : Metabolic pathways	11	11 small molecule metabolic process (GO:0044281)	Ethionamide, Isoniazid, Pretomanid, Triclosan	Citric acid
Rv3806c	efpA	24.0261	3		9	9 cellular metabolic process (GO:0044237)		9	9 cellular metabolic process (GO:0044237)	Ethambutol	Pretomanid
inhA	rpsL	24.0297	1		11	11 small molecule metabolic process (GO:0044281)	mtu03010 : Ribosome	5	5 gene expression (GO:0010467)	Ethionamide, Isoniazid, Pretomanid, Triclosan	Amikacin, Kanamycin, Ribostamycin, Streptomycin
glcB	glnA1	24.0442	3	mtu01120 : Microbial metabolism in diverse environments , mtu01200 : Carbon metabolism , mtu00630 : Glyoxylate and dicarboxylate metabolism , mtu01110 : Biosynthesis of secondary metabolites , mtu01100 : Metabolic pathways , mtu00620 : Pyruvate metabolism	11	11 small molecule metabolic process (GO:0044281)	mtu00220 : Arginine biosynthesis , mtu00910 : Nitrogen metabolism , mtu02020 : Two-component system , mtu00630 : Glyoxylate and dicarboxylate metabolism , mtu01120 : Microbial metabolism in diverse environments , mtu00250 : Alanine, aspartate and glutamate metabolism , mtu01230 : Biosynthesis of amino acids , mtu01100 : Metabolic pathways	11	11 small molecule metabolic process (GO:0044281)	Coenzyme A	Citric acid
fprA	nat	24.0455	3		11	11 small molecule metabolic process (GO:0044281)	mtu01110 : Biosynthesis of secondary metabolites , mtu01100 : Metabolic pathways , mtu01120 : Microbial metabolism in diverse environments , mtu00983 : Drug metabolism - other enzymes	11	11 small molecule metabolic process (GO:0044281)	Flavin adenine dinucleotide	Isoniazid
rpoA	glf	24.0553	3	mtu03020 : RNA polymerase	5	5 gene expression (GO:0010467)	mtu00541 : O-Antigen nucleotide sugar biosynthesis , mtu00052 : Galactose metabolism , mtu01250 : Biosynthesis of nucleotide sugars , mtu01100 : Metabolic pathways , mtu00520 : Amino sugar and nucleotide sugar metabolism	9	9 cellular metabolic process (GO:0044237)	Rifabutin, Rifalazil, Rifampicin, Rifamycin, Rifapentine	Flavin adenine dinucleotide
rpoA	pssA	24.0564	3	mtu03020 : RNA polymerase	5	5 gene expression (GO:0010467)	mtu00260 : Glycine, serine and threonine metabolism , mtu01110 : Biosynthesis of secondary metabolites , mtu01100 : Metabolic pathways , mtu00564 : Glycerophospholipid metabolism	11	11 small molecule metabolic process (GO:0044281)	Rifabutin, Rifalazil, Rifampicin, Rifamycin, Rifapentine	Zn2+
rpoA	rmlA	24.0589	3	mtu03020 : RNA polymerase	5	5 gene expression (GO:0010467)	mtu00541 : O-Antigen nucleotide sugar biosynthesis , mtu00521 : Streptomycin biosynthesis , mtu00523 : Polyketide sugar unit biosynthesis , mtu00525 : Acarbose and validamycin biosynthesis , mtu01250 : Biosynthesis of nucleotide sugars , mtu01110 : Biosynthesis of secondary metabolites , mtu01100 : Metabolic pathways	9	9 cellular metabolic process (GO:0044237)	Rifabutin, Rifalazil, Rifampicin, Rifamycin, Rifapentine	Thymidine
rplC	aac	24.0631	4	mtu03010 : Ribosome	5	5 gene expression (GO:0010467)		9	9 cellular metabolic process (GO:0044237)	Linezolid, Sutezolid	Coenzyme A, Ribostamycin
folC	pknB	24.0652	3	mtu00790 : Folate biosynthesis , mtu01240 : Biosynthesis of cofactors , mtu01100 : Metabolic pathways	11	11 small molecule metabolic process (GO:0044281)		10	10 cellular lipid metabolic process (GO:0044255)	Aminosalicylic acid	Fostamatinib
rplD	blaC	24.0717	3	mtu03010 : Ribosome	5	5 gene expression (GO:0010467)	mtu01110 : Biosynthesis of secondary metabolites , mtu00311 : Penicillin and cephalosporin biosynthesis , mtu01501 : beta-Lactam resistance	7	7 ATP biosynthetic process (GO:0006754)	Linezolid, Sutezolid	Amoxicillin
pbpB	rplD	24.0772	3	mtu01100 : Metabolic pathways , mtu01501 : beta-Lactam resistance , mtu00550 : Peptidoglycan biosynthesis	1	1 aminoglycan biosynthetic process (GO:0006023)	mtu03010 : Ribosome	5	5 gene expression (GO:0010467)	Amoxicillin, Imipenem, Meropenem	Linezolid, Sutezolid
folC	rplC	24.0848	3	mtu00790 : Folate biosynthesis , mtu01240 : Biosynthesis of cofactors , mtu01100 : Metabolic pathways	11	11 small molecule metabolic process (GO:0044281)	mtu03010 : Ribosome	5	5 gene expression (GO:0010467)	Aminosalicylic acid	Linezolid, Sutezolid
rpoB	celA1	24.0858	4	mtu03020 : RNA polymerase	5	5 gene expression (GO:0010467)	mtu01100 : Metabolic pathways , mtu02020 : Two-component system , mtu00500 : Starch and sucrose metabolism	11	11 small molecule metabolic process (GO:0044281)	Rifabutin, Rifalazil, Rifampicin, Rifamycin, Rifapentine	Afegostat
rpoA	mmpL3	24.1119	3	mtu03020 : RNA polymerase	5	5 gene expression (GO:0010467)		9	9 cellular metabolic process (GO:0044237)	Rifabutin, Rifalazil, Rifampicin, Rifamycin, Rifapentine	SQ-109
rpoC	aac	24.1266	3	mtu03020 : RNA polymerase	4	4 DNA metabolic process (GO:0006259)		9	9 cellular metabolic process (GO:0044237)	Rifabutin, Rifalazil, Rifampicin, Rifamycin, Rifapentine	Coenzyme A, Ribostamycin
gmk	ddl	24.1326	3	mtu01100 : Metabolic pathways , mtu01232 : Nucleotide metabolism , mtu00230 : Purine metabolism	1	1 aminoglycan biosynthetic process (GO:0006023)	mtu00470 : D-Amino acid metabolism , mtu00550 : Peptidoglycan biosynthesis , mtu01502 : Vancomycin resistance , mtu01100 : Metabolic pathways	1	1 aminoglycan biosynthetic process (GO:0006023)	Formic acid	Cycloserine, Terizidone
rpoA	efpA	24.1405	3	mtu03020 : RNA polymerase	5	5 gene expression (GO:0010467)		9	9 cellular metabolic process (GO:0044237)	Rifabutin, Rifalazil, Rifampicin, Rifamycin, Rifapentine	Pretomanid
tlyA	fbiB	24.1413	4		4	4 DNA metabolic process (GO:0006259)	mtu01100 : Metabolic pathways , mtu01120 : Microbial metabolism in diverse environments , mtu00680 : Methane metabolism	4	4 DNA metabolic process (GO:0006259)	Capreomycin, Viomycin	Delamanid, Pretomanid
rmlA	rpsL	24.1459	2	mtu00541 : O-Antigen nucleotide sugar biosynthesis , mtu00521 : Streptomycin biosynthesis , mtu00523 : Polyketide sugar unit biosynthesis , mtu00525 : Acarbose and validamycin biosynthesis , mtu01250 : Biosynthesis of nucleotide sugars , mtu01110 : Biosynthesis of secondary metabolites , mtu01100 : Metabolic pathways	9	9 cellular metabolic process (GO:0044237)	mtu03010 : Ribosome	5	5 gene expression (GO:0010467)	Thymidine	Amikacin, Kanamycin, Ribostamycin, Streptomycin
rplC	fprA	24.1505	3	mtu03010 : Ribosome	5	5 gene expression (GO:0010467)		11	11 small molecule metabolic process (GO:0044281)	Linezolid, Sutezolid	Flavin adenine dinucleotide
rpoA	fbiC	24.1524	4	mtu03020 : RNA polymerase	5	5 gene expression (GO:0010467)	mtu01100 : Metabolic pathways , mtu00680 : Methane metabolism , mtu01120 : Microbial metabolism in diverse environments	4	4 DNA metabolic process (GO:0006259)	Rifabutin, Rifalazil, Rifampicin, Rifamycin, Rifapentine	Delamanid, Pretomanid
rplC	citE	24.1627	3	mtu03010 : Ribosome	5	5 gene expression (GO:0010467)	mtu02020 : Two-component system	11	11 small molecule metabolic process (GO:0044281)	Linezolid, Sutezolid	Formic acid
pknB	icl	24.1702	3		10	10 cellular lipid metabolic process (GO:0044255)	mtu01120 : Microbial metabolism in diverse environments , mtu01100 : Metabolic pathways , mtu01200 : Carbon metabolism , mtu00630 : Glyoxylate and dicarboxylate metabolism , mtu01110 : Biosynthesis of secondary metabolites	11	11 small molecule metabolic process (GO:0044281)	Fostamatinib	2,2',3-Tribromo-4,4',5,5'-tetrahydroxybibenzyl, 3-bromopyruvate, 3-nitropropionate, 5,5'-methylenebis(3,4-dibromobenzene-1,2-diol), Bis(2,3-dibromo-4,5-dihydroxyphenyl)ether, Bis(3-bromo-4,5-dihydroxyphenyl)methanone, Glyoxalate, Glyoxylate, Halisulfate 1, Hydrohalisulfate 1
rpsL	glf	24.179	3	mtu03010 : Ribosome	5	5 gene expression (GO:0010467)	mtu00541 : O-Antigen nucleotide sugar biosynthesis , mtu00052 : Galactose metabolism , mtu01250 : Biosynthesis of nucleotide sugars , mtu01100 : Metabolic pathways , mtu00520 : Amino sugar and nucleotide sugar metabolism	9	9 cellular metabolic process (GO:0044237)	Amikacin, Kanamycin, Ribostamycin, Streptomycin	Flavin adenine dinucleotide
rplC	mshD	24.1828	3	mtu03010 : Ribosome	5	5 gene expression (GO:0010467)		11	11 small molecule metabolic process (GO:0044281)	Linezolid, Sutezolid	Coenzyme A
inhA	pknB	24.1935	2		11	11 small molecule metabolic process (GO:0044281)		10	10 cellular lipid metabolic process (GO:0044255)	Ethionamide, Isoniazid, Pretomanid, Triclosan	Fostamatinib
embR	rplC	24.2024	3		10	10 cellular lipid metabolic process (GO:0044255)	mtu03010 : Ribosome	5	5 gene expression (GO:0010467)	Ethambutol	Linezolid, Sutezolid
gyrB	ddl	24.2083	1		4	4 DNA metabolic process (GO:0006259)	mtu00470 : D-Amino acid metabolism , mtu00550 : Peptidoglycan biosynthesis , mtu01502 : Vancomycin resistance , mtu01100 : Metabolic pathways	1	1 aminoglycan biosynthetic process (GO:0006023)	Gatifloxacin	Cycloserine, Terizidone
glf	mmpL3	24.2187	3	mtu00541 : O-Antigen nucleotide sugar biosynthesis , mtu00052 : Galactose metabolism , mtu01250 : Biosynthesis of nucleotide sugars , mtu01100 : Metabolic pathways , mtu00520 : Amino sugar and nucleotide sugar metabolism	9	9 cellular metabolic process (GO:0044237)		9	9 cellular metabolic process (GO:0044237)	Flavin adenine dinucleotide	SQ-109
rpsL	mmpL3	24.2227	3	mtu03010 : Ribosome	5	5 gene expression (GO:0010467)		9	9 cellular metabolic process (GO:0044237)	Amikacin, Kanamycin, Ribostamycin, Streptomycin	SQ-109
rpsA	glcB	24.2289	2	mtu03010 : Ribosome	5	5 gene expression (GO:0010467)	mtu01120 : Microbial metabolism in diverse environments , mtu01200 : Carbon metabolism , mtu00630 : Glyoxylate and dicarboxylate metabolism , mtu01110 : Biosynthesis of secondary metabolites , mtu01100 : Metabolic pathways , mtu00620 : Pyruvate metabolism	11	11 small molecule metabolic process (GO:0044281)	Pyrazinamide	Coenzyme A
rpsL	folA	24.2308	2	mtu03010 : Ribosome	5	5 gene expression (GO:0010467)	mtu00670 : One carbon pool by folate , mtu01240 : Biosynthesis of cofactors , mtu01100 : Metabolic pathways , mtu00790 : Folate biosynthesis	11	11 small molecule metabolic process (GO:0044281)	Amikacin, Kanamycin, Ribostamycin, Streptomycin	Isoniazid, Trimethoprim
folC	celA1	24.2363	4	mtu00790 : Folate biosynthesis , mtu01240 : Biosynthesis of cofactors , mtu01100 : Metabolic pathways	11	11 small molecule metabolic process (GO:0044281)	mtu01100 : Metabolic pathways , mtu02020 : Two-component system , mtu00500 : Starch and sucrose metabolism	11	11 small molecule metabolic process (GO:0044281)	Aminosalicylic acid	Afegostat
rpsL	fbiB	24.2379	4	mtu03010 : Ribosome	5	5 gene expression (GO:0010467)	mtu01100 : Metabolic pathways , mtu01120 : Microbial metabolism in diverse environments , mtu00680 : Methane metabolism	4	4 DNA metabolic process (GO:0006259)	Amikacin, Kanamycin, Ribostamycin, Streptomycin	Delamanid, Pretomanid
rpsL	efpA	24.2507	3	mtu03010 : Ribosome	5	5 gene expression (GO:0010467)		9	9 cellular metabolic process (GO:0044237)	Amikacin, Kanamycin, Ribostamycin, Streptomycin	Pretomanid
pbpB	pssA	24.2516	3	mtu01100 : Metabolic pathways , mtu01501 : beta-Lactam resistance , mtu00550 : Peptidoglycan biosynthesis	1	1 aminoglycan biosynthetic process (GO:0006023)	mtu00260 : Glycine, serine and threonine metabolism , mtu01110 : Biosynthesis of secondary metabolites , mtu01100 : Metabolic pathways , mtu00564 : Glycerophospholipid metabolism	11	11 small molecule metabolic process (GO:0044281)	Amoxicillin, Imipenem, Meropenem	Zn2+
rpoA	gmk	24.2676	2	mtu03020 : RNA polymerase	5	5 gene expression (GO:0010467)	mtu01100 : Metabolic pathways , mtu01232 : Nucleotide metabolism , mtu00230 : Purine metabolism	1	1 aminoglycan biosynthetic process (GO:0006023)	Rifabutin, Rifalazil, Rifampicin, Rifamycin, Rifapentine	Formic acid
rpsA	tmk	24.2687	2	mtu03010 : Ribosome	5	5 gene expression (GO:0010467)	mtu01100 : Metabolic pathways , mtu00240 : Pyrimidine metabolism , mtu01232 : Nucleotide metabolism	1	1 aminoglycan biosynthetic process (GO:0006023)	Pyrazinamide	Thymidine
Rv3806c	aac	24.2757	4		9	9 cellular metabolic process (GO:0044237)		9	9 cellular metabolic process (GO:0044237)	Ethambutol	Coenzyme A, Ribostamycin
rpsL	fbiA	24.2831	4	mtu03010 : Ribosome	5	5 gene expression (GO:0010467)	mtu01240 : Biosynthesis of cofactors , mtu01120 : Microbial metabolism in diverse environments , mtu01100 : Metabolic pathways , mtu00680 : Methane metabolism	3	3 regulation of RNA metabolic process (GO:0051252)	Amikacin, Kanamycin, Ribostamycin, Streptomycin	Delamanid, Pretomanid
gyrB	ribD	24.291	1		4	4 DNA metabolic process (GO:0006259)	mtu01240 : Biosynthesis of cofactors , mtu02024 : Quorum sensing , mtu00740 : Riboflavin metabolism , mtu01100 : Metabolic pathways , mtu01110 : Biosynthesis of secondary metabolites	10	10 cellular lipid metabolic process (GO:0044255)	Gatifloxacin	Aminosalicylic acid
icl	citE	24.296	2	mtu01120 : Microbial metabolism in diverse environments , mtu01100 : Metabolic pathways , mtu01200 : Carbon metabolism , mtu00630 : Glyoxylate and dicarboxylate metabolism , mtu01110 : Biosynthesis of secondary metabolites	11	11 small molecule metabolic process (GO:0044281)	mtu02020 : Two-component system	11	11 small molecule metabolic process (GO:0044281)	2,2',3-Tribromo-4,4',5,5'-tetrahydroxybibenzyl, 3-bromopyruvate, 3-nitropropionate, 5,5'-methylenebis(3,4-dibromobenzene-1,2-diol), Bis(2,3-dibromo-4,5-dihydroxyphenyl)ether, Bis(3-bromo-4,5-dihydroxyphenyl)methanone, Glyoxalate, Glyoxylate, Halisulfate 1, Hydrohalisulfate 1	Formic acid
rpsL	pssA	24.2966	3	mtu03010 : Ribosome	5	5 gene expression (GO:0010467)	mtu00260 : Glycine, serine and threonine metabolism , mtu01110 : Biosynthesis of secondary metabolites , mtu01100 : Metabolic pathways , mtu00564 : Glycerophospholipid metabolism	11	11 small molecule metabolic process (GO:0044281)	Amikacin, Kanamycin, Ribostamycin, Streptomycin	Zn2+
rpoC	lsr2	24.297	3	mtu03020 : RNA polymerase	4	4 DNA metabolic process (GO:0006259)		9	9 cellular metabolic process (GO:0044237)	Rifabutin, Rifalazil, Rifampicin, Rifamycin, Rifapentine	Pretomanid
rmlC	rpsA	24.2975	3	mtu00521 : Streptomycin biosynthesis , mtu00523 : Polyketide sugar unit biosynthesis , mtu00541 : O-Antigen nucleotide sugar biosynthesis , mtu01100 : Metabolic pathways , mtu01250 : Biosynthesis of nucleotide sugars , mtu01110 : Biosynthesis of secondary metabolites	9	9 cellular metabolic process (GO:0044237)	mtu03010 : Ribosome	5	5 gene expression (GO:0010467)	S,S-(2-Hydroxyethyl)Thiocysteine	Pyrazinamide
rpsA	ddl	24.3322	2	mtu03010 : Ribosome	5	5 gene expression (GO:0010467)	mtu00470 : D-Amino acid metabolism , mtu00550 : Peptidoglycan biosynthesis , mtu01502 : Vancomycin resistance , mtu01100 : Metabolic pathways	1	1 aminoglycan biosynthetic process (GO:0006023)	Pyrazinamide	Cycloserine, Terizidone
rplC	fabH	24.34	3	mtu03010 : Ribosome	5	5 gene expression (GO:0010467)		11	11 small molecule metabolic process (GO:0044281)	Linezolid, Sutezolid	Lauric acid
glf	efpA	24.3439	4	mtu00541 : O-Antigen nucleotide sugar biosynthesis , mtu00052 : Galactose metabolism , mtu01250 : Biosynthesis of nucleotide sugars , mtu01100 : Metabolic pathways , mtu00520 : Amino sugar and nucleotide sugar metabolism	9	9 cellular metabolic process (GO:0044237)		9	9 cellular metabolic process (GO:0044237)	Flavin adenine dinucleotide	Pretomanid
rplD	glcB	24.3536	3	mtu03010 : Ribosome	5	5 gene expression (GO:0010467)	mtu01120 : Microbial metabolism in diverse environments , mtu01200 : Carbon metabolism , mtu00630 : Glyoxylate and dicarboxylate metabolism , mtu01110 : Biosynthesis of secondary metabolites , mtu01100 : Metabolic pathways , mtu00620 : Pyruvate metabolism	11	11 small molecule metabolic process (GO:0044281)	Linezolid, Sutezolid	Coenzyme A
rplD	tmk	24.3567	3	mtu03010 : Ribosome	5	5 gene expression (GO:0010467)	mtu01100 : Metabolic pathways , mtu00240 : Pyrimidine metabolism , mtu01232 : Nucleotide metabolism	1	1 aminoglycan biosynthetic process (GO:0006023)	Linezolid, Sutezolid	Thymidine
gmk	alr	24.3703	4	mtu01100 : Metabolic pathways , mtu01232 : Nucleotide metabolism , mtu00230 : Purine metabolism	1	1 aminoglycan biosynthetic process (GO:0006023)	mtu01502 : Vancomycin resistance , mtu01100 : Metabolic pathways , mtu00470 : D-Amino acid metabolism	1	1 aminoglycan biosynthetic process (GO:0006023)	Formic acid	Cycloserine, Terizidone
rplC	lpdA	24.3777	3	mtu03010 : Ribosome	5	5 gene expression (GO:0010467)		11	11 small molecule metabolic process (GO:0044281)	Linezolid, Sutezolid	Flavin adenine dinucleotide
ponA1	rpoA	24.3814	4		1	1 aminoglycan biosynthetic process (GO:0006023)	mtu03020 : RNA polymerase	5	5 gene expression (GO:0010467)	Amoxicillin	Rifabutin, Rifalazil, Rifampicin, Rifamycin, Rifapentine
rpoA	kasA	24.3848	2	mtu03020 : RNA polymerase	5	5 gene expression (GO:0010467)		11	11 small molecule metabolic process (GO:0044281)	Rifabutin, Rifalazil, Rifampicin, Rifamycin, Rifapentine	Ethionamide, Isoniazid
rpoA	mshA	24.3866	3	mtu03020 : RNA polymerase	5	5 gene expression (GO:0010467)		11	11 small molecule metabolic process (GO:0044281)	Rifabutin, Rifalazil, Rifampicin, Rifamycin, Rifapentine	Ethionamide
rpoC	celA1	24.3905	3	mtu03020 : RNA polymerase	4	4 DNA metabolic process (GO:0006259)	mtu01100 : Metabolic pathways , mtu02020 : Two-component system , mtu00500 : Starch and sucrose metabolism	11	11 small molecule metabolic process (GO:0044281)	Rifabutin, Rifalazil, Rifampicin, Rifamycin, Rifapentine	Afegostat
tlyA	fbiC	24.3966	4		4	4 DNA metabolic process (GO:0006259)	mtu01100 : Metabolic pathways , mtu00680 : Methane metabolism , mtu01120 : Microbial metabolism in diverse environments	4	4 DNA metabolic process (GO:0006259)	Capreomycin, Viomycin	Delamanid, Pretomanid
rpoA	icl	24.4183	3	mtu03020 : RNA polymerase	5	5 gene expression (GO:0010467)	mtu01120 : Microbial metabolism in diverse environments , mtu01100 : Metabolic pathways , mtu01200 : Carbon metabolism , mtu00630 : Glyoxylate and dicarboxylate metabolism , mtu01110 : Biosynthesis of secondary metabolites	11	11 small molecule metabolic process (GO:0044281)	Rifabutin, Rifalazil, Rifampicin, Rifamycin, Rifapentine	2,2',3-Tribromo-4,4',5,5'-tetrahydroxybibenzyl, 3-bromopyruvate, 3-nitropropionate, 5,5'-methylenebis(3,4-dibromobenzene-1,2-diol), Bis(2,3-dibromo-4,5-dihydroxyphenyl)ether, Bis(3-bromo-4,5-dihydroxyphenyl)methanone, Glyoxalate, Glyoxylate, Halisulfate 1, Hydrohalisulfate 1
rpsA	glnA1	24.4262	3	mtu03010 : Ribosome	5	5 gene expression (GO:0010467)	mtu00220 : Arginine biosynthesis , mtu00910 : Nitrogen metabolism , mtu02020 : Two-component system , mtu00630 : Glyoxylate and dicarboxylate metabolism , mtu01120 : Microbial metabolism in diverse environments , mtu00250 : Alanine, aspartate and glutamate metabolism , mtu01230 : Biosynthesis of amino acids , mtu01100 : Metabolic pathways	11	11 small molecule metabolic process (GO:0044281)	Pyrazinamide	Citric acid
rplD	ddl	24.4277	2	mtu03010 : Ribosome	5	5 gene expression (GO:0010467)	mtu00470 : D-Amino acid metabolism , mtu00550 : Peptidoglycan biosynthesis , mtu01502 : Vancomycin resistance , mtu01100 : Metabolic pathways	1	1 aminoglycan biosynthetic process (GO:0006023)	Linezolid, Sutezolid	Cycloserine, Terizidone
gyrB	alr	24.4397	2		4	4 DNA metabolic process (GO:0006259)	mtu01502 : Vancomycin resistance , mtu01100 : Metabolic pathways , mtu00470 : D-Amino acid metabolism	1	1 aminoglycan biosynthetic process (GO:0006023)	Gatifloxacin	Cycloserine, Terizidone
pbpB	folA	24.4399	3	mtu01100 : Metabolic pathways , mtu01501 : beta-Lactam resistance , mtu00550 : Peptidoglycan biosynthesis	1	1 aminoglycan biosynthetic process (GO:0006023)	mtu00670 : One carbon pool by folate , mtu01240 : Biosynthesis of cofactors , mtu01100 : Metabolic pathways , mtu00790 : Folate biosynthesis	11	11 small molecule metabolic process (GO:0044281)	Amoxicillin, Imipenem, Meropenem	Isoniazid, Trimethoprim
folC	glcB	24.4487	2	mtu00790 : Folate biosynthesis , mtu01240 : Biosynthesis of cofactors , mtu01100 : Metabolic pathways	11	11 small molecule metabolic process (GO:0044281)	mtu01120 : Microbial metabolism in diverse environments , mtu01200 : Carbon metabolism , mtu00630 : Glyoxylate and dicarboxylate metabolism , mtu01110 : Biosynthesis of secondary metabolites , mtu01100 : Metabolic pathways , mtu00620 : Pyruvate metabolism	11	11 small molecule metabolic process (GO:0044281)	Aminosalicylic acid	Coenzyme A
inhA	mshA	24.4624	1		11	11 small molecule metabolic process (GO:0044281)		11	11 small molecule metabolic process (GO:0044281)	Ethionamide, Isoniazid, Pretomanid, Triclosan	Ethionamide
Rv3806c	rpsA	24.4659	3		9	9 cellular metabolic process (GO:0044237)	mtu03010 : Ribosome	5	5 gene expression (GO:0010467)	Ethambutol	Pyrazinamide
rpsL	fbiC	24.4927	4	mtu03010 : Ribosome	5	5 gene expression (GO:0010467)	mtu01100 : Metabolic pathways , mtu00680 : Methane metabolism , mtu01120 : Microbial metabolism in diverse environments	4	4 DNA metabolic process (GO:0006259)	Amikacin, Kanamycin, Ribostamycin, Streptomycin	Delamanid, Pretomanid
rmlC	rplD	24.4935	3	mtu00521 : Streptomycin biosynthesis , mtu00523 : Polyketide sugar unit biosynthesis , mtu00541 : O-Antigen nucleotide sugar biosynthesis , mtu01100 : Metabolic pathways , mtu01250 : Biosynthesis of nucleotide sugars , mtu01110 : Biosynthesis of secondary metabolites	9	9 cellular metabolic process (GO:0044237)	mtu03010 : Ribosome	5	5 gene expression (GO:0010467)	S,S-(2-Hydroxyethyl)Thiocysteine	Linezolid, Sutezolid
embA	ribD	24.5061	3	mtu00572 : Arabinogalactan biosynthesis - Mycobacterium	9	9 cellular metabolic process (GO:0044237)	mtu01240 : Biosynthesis of cofactors , mtu02024 : Quorum sensing , mtu00740 : Riboflavin metabolism , mtu01100 : Metabolic pathways , mtu01110 : Biosynthesis of secondary metabolites	10	10 cellular lipid metabolic process (GO:0044255)	Ethambutol	Aminosalicylic acid
glf	aac	24.5064	4	mtu00541 : O-Antigen nucleotide sugar biosynthesis , mtu00052 : Galactose metabolism , mtu01250 : Biosynthesis of nucleotide sugars , mtu01100 : Metabolic pathways , mtu00520 : Amino sugar and nucleotide sugar metabolism	9	9 cellular metabolic process (GO:0044237)		9	9 cellular metabolic process (GO:0044237)	Flavin adenine dinucleotide	Coenzyme A, Ribostamycin
embB	ribD	24.5146	2	mtu00572 : Arabinogalactan biosynthesis - Mycobacterium	9	9 cellular metabolic process (GO:0044237)	mtu01240 : Biosynthesis of cofactors , mtu02024 : Quorum sensing , mtu00740 : Riboflavin metabolism , mtu01100 : Metabolic pathways , mtu01110 : Biosynthesis of secondary metabolites	10	10 cellular lipid metabolic process (GO:0044255)	Ethambutol	Aminosalicylic acid
ddl	pssA	24.53	3	mtu00470 : D-Amino acid metabolism , mtu00550 : Peptidoglycan biosynthesis , mtu01502 : Vancomycin resistance , mtu01100 : Metabolic pathways	1	1 aminoglycan biosynthetic process (GO:0006023)	mtu00260 : Glycine, serine and threonine metabolism , mtu01110 : Biosynthesis of secondary metabolites , mtu01100 : Metabolic pathways , mtu00564 : Glycerophospholipid metabolism	11	11 small molecule metabolic process (GO:0044281)	Cycloserine, Terizidone	Zn2+
icl	kasA	24.5318	2	mtu01120 : Microbial metabolism in diverse environments , mtu01100 : Metabolic pathways , mtu01200 : Carbon metabolism , mtu00630 : Glyoxylate and dicarboxylate metabolism , mtu01110 : Biosynthesis of secondary metabolites	11	11 small molecule metabolic process (GO:0044281)		11	11 small molecule metabolic process (GO:0044281)	2,2',3-Tribromo-4,4',5,5'-tetrahydroxybibenzyl, 3-bromopyruvate, 3-nitropropionate, 5,5'-methylenebis(3,4-dibromobenzene-1,2-diol), Bis(2,3-dibromo-4,5-dihydroxyphenyl)ether, Bis(3-bromo-4,5-dihydroxyphenyl)methanone, Glyoxalate, Glyoxylate, Halisulfate 1, Hydrohalisulfate 1	Ethionamide, Isoniazid
rpoA	iniA	24.5379	3	mtu03020 : RNA polymerase	5	5 gene expression (GO:0010467)		10	10 cellular lipid metabolic process (GO:0044255)	Rifabutin, Rifalazil, Rifampicin, Rifamycin, Rifapentine	Isoniazid
glnA1	kasA	24.5393	3	mtu00220 : Arginine biosynthesis , mtu00910 : Nitrogen metabolism , mtu02020 : Two-component system , mtu00630 : Glyoxylate and dicarboxylate metabolism , mtu01120 : Microbial metabolism in diverse environments , mtu00250 : Alanine, aspartate and glutamate metabolism , mtu01230 : Biosynthesis of amino acids , mtu01100 : Metabolic pathways	11	11 small molecule metabolic process (GO:0044281)		11	11 small molecule metabolic process (GO:0044281)	Citric acid	Ethionamide, Isoniazid
rpoA	panD	24.5397	2	mtu03020 : RNA polymerase	5	5 gene expression (GO:0010467)	mtu01100 : Metabolic pathways , mtu01110 : Biosynthesis of secondary metabolites , mtu00410 : beta-Alanine metabolism , mtu00770 : Pantothenate and CoA biosynthesis , mtu01240 : Biosynthesis of cofactors	11	11 small molecule metabolic process (GO:0044281)	Rifabutin, Rifalazil, Rifampicin, Rifamycin, Rifapentine	Pyrazinamide
rplD	glnA1	24.5399	2	mtu03010 : Ribosome	5	5 gene expression (GO:0010467)	mtu00220 : Arginine biosynthesis , mtu00910 : Nitrogen metabolism , mtu02020 : Two-component system , mtu00630 : Glyoxylate and dicarboxylate metabolism , mtu01120 : Microbial metabolism in diverse environments , mtu00250 : Alanine, aspartate and glutamate metabolism , mtu01230 : Biosynthesis of amino acids , mtu01100 : Metabolic pathways	11	11 small molecule metabolic process (GO:0044281)	Linezolid, Sutezolid	Citric acid
rpsL	gmk	24.5404	3	mtu03010 : Ribosome	5	5 gene expression (GO:0010467)	mtu01100 : Metabolic pathways , mtu01232 : Nucleotide metabolism , mtu00230 : Purine metabolism	1	1 aminoglycan biosynthetic process (GO:0006023)	Amikacin, Kanamycin, Ribostamycin, Streptomycin	Formic acid
gyrA	fbiA	24.5614	4		4	4 DNA metabolic process (GO:0006259)	mtu01240 : Biosynthesis of cofactors , mtu01120 : Microbial metabolism in diverse environments , mtu01100 : Metabolic pathways , mtu00680 : Methane metabolism	3	3 regulation of RNA metabolic process (GO:0051252)	Ciprofloxacin, Gatifloxacin, Levofloxacin, Moxifloxacin, Ofloxacin, Pazufloxacin, Sparfloxacin	Delamanid, Pretomanid
rpsA	alr	24.5626	3	mtu03010 : Ribosome	5	5 gene expression (GO:0010467)	mtu01502 : Vancomycin resistance , mtu01100 : Metabolic pathways , mtu00470 : D-Amino acid metabolism	1	1 aminoglycan biosynthetic process (GO:0006023)	Pyrazinamide	Cycloserine, Terizidone
panD	folA	24.5681	3	mtu01100 : Metabolic pathways , mtu01110 : Biosynthesis of secondary metabolites , mtu00410 : beta-Alanine metabolism , mtu00770 : Pantothenate and CoA biosynthesis , mtu01240 : Biosynthesis of cofactors	11	11 small molecule metabolic process (GO:0044281)	mtu00670 : One carbon pool by folate , mtu01240 : Biosynthesis of cofactors , mtu01100 : Metabolic pathways , mtu00790 : Folate biosynthesis	11	11 small molecule metabolic process (GO:0044281)	Pyrazinamide	Isoniazid, Trimethoprim
rpoZ	fbiA	24.5834	4	mtu03020 : RNA polymerase	4	4 DNA metabolic process (GO:0006259)	mtu01240 : Biosynthesis of cofactors , mtu01120 : Microbial metabolism in diverse environments , mtu01100 : Metabolic pathways , mtu00680 : Methane metabolism	3	3 regulation of RNA metabolic process (GO:0051252)	Rifabutin, Rifalazil, Rifampicin, Rifamycin, Rifapentine	Delamanid, Pretomanid
rpsL	mshA	24.5845	2	mtu03010 : Ribosome	5	5 gene expression (GO:0010467)		11	11 small molecule metabolic process (GO:0044281)	Amikacin, Kanamycin, Ribostamycin, Streptomycin	Ethionamide
inhA	rpsA	24.5897	2		11	11 small molecule metabolic process (GO:0044281)	mtu03010 : Ribosome	5	5 gene expression (GO:0010467)	Ethionamide, Isoniazid, Pretomanid, Triclosan	Pyrazinamide
rpsL	kasA	24.5968	2	mtu03010 : Ribosome	5	5 gene expression (GO:0010467)		11	11 small molecule metabolic process (GO:0044281)	Amikacin, Kanamycin, Ribostamycin, Streptomycin	Ethionamide, Isoniazid
ribD	kasA	24.6004	3	mtu01240 : Biosynthesis of cofactors , mtu02024 : Quorum sensing , mtu00740 : Riboflavin metabolism , mtu01100 : Metabolic pathways , mtu01110 : Biosynthesis of secondary metabolites	10	10 cellular lipid metabolic process (GO:0044255)		11	11 small molecule metabolic process (GO:0044281)	Aminosalicylic acid	Ethionamide, Isoniazid
lpdA	fabH	24.6059	2		11	11 small molecule metabolic process (GO:0044281)		11	11 small molecule metabolic process (GO:0044281)	Flavin adenine dinucleotide	Lauric acid
rpoZ	pknB	24.6109	3	mtu03020 : RNA polymerase	4	4 DNA metabolic process (GO:0006259)		10	10 cellular lipid metabolic process (GO:0044255)	Rifabutin, Rifalazil, Rifampicin, Rifamycin, Rifapentine	Fostamatinib
rpsL	icl	24.6198	3	mtu03010 : Ribosome	5	5 gene expression (GO:0010467)	mtu01120 : Microbial metabolism in diverse environments , mtu01100 : Metabolic pathways , mtu01200 : Carbon metabolism , mtu00630 : Glyoxylate and dicarboxylate metabolism , mtu01110 : Biosynthesis of secondary metabolites	11	11 small molecule metabolic process (GO:0044281)	Amikacin, Kanamycin, Ribostamycin, Streptomycin	2,2',3-Tribromo-4,4',5,5'-tetrahydroxybibenzyl, 3-bromopyruvate, 3-nitropropionate, 5,5'-methylenebis(3,4-dibromobenzene-1,2-diol), Bis(2,3-dibromo-4,5-dihydroxyphenyl)ether, Bis(3-bromo-4,5-dihydroxyphenyl)methanone, Glyoxalate, Glyoxylate, Halisulfate 1, Hydrohalisulfate 1
Rv3806c	rplD	24.6396	3		9	9 cellular metabolic process (GO:0044237)	mtu03010 : Ribosome	5	5 gene expression (GO:0010467)	Ethambutol	Linezolid, Sutezolid
ponA1	rpsL	24.6424	4		1	1 aminoglycan biosynthetic process (GO:0006023)	mtu03010 : Ribosome	5	5 gene expression (GO:0010467)	Amoxicillin	Amikacin, Kanamycin, Ribostamycin, Streptomycin
ribD	celA1	24.6427	3	mtu01240 : Biosynthesis of cofactors , mtu02024 : Quorum sensing , mtu00740 : Riboflavin metabolism , mtu01100 : Metabolic pathways , mtu01110 : Biosynthesis of secondary metabolites	10	10 cellular lipid metabolic process (GO:0044255)	mtu01100 : Metabolic pathways , mtu02020 : Two-component system , mtu00500 : Starch and sucrose metabolism	11	11 small molecule metabolic process (GO:0044281)	Aminosalicylic acid	Afegostat
rplD	alr	24.6582	3	mtu03010 : Ribosome	5	5 gene expression (GO:0010467)	mtu01502 : Vancomycin resistance , mtu01100 : Metabolic pathways , mtu00470 : D-Amino acid metabolism	1	1 aminoglycan biosynthetic process (GO:0006023)	Linezolid, Sutezolid	Cycloserine, Terizidone
inhA	panD	24.6707	3		11	11 small molecule metabolic process (GO:0044281)	mtu01100 : Metabolic pathways , mtu01110 : Biosynthesis of secondary metabolites , mtu00410 : beta-Alanine metabolism , mtu00770 : Pantothenate and CoA biosynthesis , mtu01240 : Biosynthesis of cofactors	11	11 small molecule metabolic process (GO:0044281)	Ethionamide, Isoniazid, Pretomanid, Triclosan	Pyrazinamide
glcB	celA1	24.6744	3	mtu01120 : Microbial metabolism in diverse environments , mtu01200 : Carbon metabolism , mtu00630 : Glyoxylate and dicarboxylate metabolism , mtu01110 : Biosynthesis of secondary metabolites , mtu01100 : Metabolic pathways , mtu00620 : Pyruvate metabolism	11	11 small molecule metabolic process (GO:0044281)	mtu01100 : Metabolic pathways , mtu02020 : Two-component system , mtu00500 : Starch and sucrose metabolism	11	11 small molecule metabolic process (GO:0044281)	Coenzyme A	Afegostat
Rv3806c	pknB	24.6807	3		9	9 cellular metabolic process (GO:0044237)		10	10 cellular lipid metabolic process (GO:0044255)	Ethambutol	Fostamatinib
ponA1	gmk	24.6842	4		1	1 aminoglycan biosynthetic process (GO:0006023)	mtu01100 : Metabolic pathways , mtu01232 : Nucleotide metabolism , mtu00230 : Purine metabolism	1	1 aminoglycan biosynthetic process (GO:0006023)	Amoxicillin	Formic acid
gyrB	gmk	24.6914	2		4	4 DNA metabolic process (GO:0006259)	mtu01100 : Metabolic pathways , mtu01232 : Nucleotide metabolism , mtu00230 : Purine metabolism	1	1 aminoglycan biosynthetic process (GO:0006023)	Gatifloxacin	Formic acid
lsr2	embA	24.7051	3		9	9 cellular metabolic process (GO:0044237)	mtu00572 : Arabinogalactan biosynthesis - Mycobacterium	9	9 cellular metabolic process (GO:0044237)	Pretomanid	Ethambutol
pbpB	rpoZ	24.7053	3	mtu01100 : Metabolic pathways , mtu01501 : beta-Lactam resistance , mtu00550 : Peptidoglycan biosynthesis	1	1 aminoglycan biosynthetic process (GO:0006023)	mtu03020 : RNA polymerase	4	4 DNA metabolic process (GO:0006259)	Amoxicillin, Imipenem, Meropenem	Rifabutin, Rifalazil, Rifampicin, Rifamycin, Rifapentine
rpsL	iniA	24.7113	3	mtu03010 : Ribosome	5	5 gene expression (GO:0010467)		10	10 cellular lipid metabolic process (GO:0044255)	Amikacin, Kanamycin, Ribostamycin, Streptomycin	Isoniazid
inhA	rplD	24.7125	2		11	11 small molecule metabolic process (GO:0044281)	mtu03010 : Ribosome	5	5 gene expression (GO:0010467)	Ethionamide, Isoniazid, Pretomanid, Triclosan	Linezolid, Sutezolid
lsr2	embB	24.714	4		9	9 cellular metabolic process (GO:0044237)	mtu00572 : Arabinogalactan biosynthesis - Mycobacterium	9	9 cellular metabolic process (GO:0044237)	Pretomanid	Ethambutol
eis	fbiB	24.7159	4		4	4 DNA metabolic process (GO:0006259)	mtu01100 : Metabolic pathways , mtu01120 : Microbial metabolism in diverse environments , mtu00680 : Methane metabolism	4	4 DNA metabolic process (GO:0006259)	Capreomycin, Viomycin	Delamanid, Pretomanid
rmlA	rpsA	24.7173	3	mtu00541 : O-Antigen nucleotide sugar biosynthesis , mtu00521 : Streptomycin biosynthesis , mtu00523 : Polyketide sugar unit biosynthesis , mtu00525 : Acarbose and validamycin biosynthesis , mtu01250 : Biosynthesis of nucleotide sugars , mtu01110 : Biosynthesis of secondary metabolites , mtu01100 : Metabolic pathways	9	9 cellular metabolic process (GO:0044237)	mtu03010 : Ribosome	5	5 gene expression (GO:0010467)	Thymidine	Pyrazinamide
rmlC	embA	24.7198	3	mtu00521 : Streptomycin biosynthesis , mtu00523 : Polyketide sugar unit biosynthesis , mtu00541 : O-Antigen nucleotide sugar biosynthesis , mtu01100 : Metabolic pathways , mtu01250 : Biosynthesis of nucleotide sugars , mtu01110 : Biosynthesis of secondary metabolites	9	9 cellular metabolic process (GO:0044237)	mtu00572 : Arabinogalactan biosynthesis - Mycobacterium	9	9 cellular metabolic process (GO:0044237)	S,S-(2-Hydroxyethyl)Thiocysteine	Ethambutol
pknB	glnA1	24.7209	3		10	10 cellular lipid metabolic process (GO:0044255)	mtu00220 : Arginine biosynthesis , mtu00910 : Nitrogen metabolism , mtu02020 : Two-component system , mtu00630 : Glyoxylate and dicarboxylate metabolism , mtu01120 : Microbial metabolism in diverse environments , mtu00250 : Alanine, aspartate and glutamate metabolism , mtu01230 : Biosynthesis of amino acids , mtu01100 : Metabolic pathways	11	11 small molecule metabolic process (GO:0044281)	Fostamatinib	Citric acid
folA	ddl	24.727	3	mtu00670 : One carbon pool by folate , mtu01240 : Biosynthesis of cofactors , mtu01100 : Metabolic pathways , mtu00790 : Folate biosynthesis	11	11 small molecule metabolic process (GO:0044281)	mtu00470 : D-Amino acid metabolism , mtu00550 : Peptidoglycan biosynthesis , mtu01502 : Vancomycin resistance , mtu01100 : Metabolic pathways	1	1 aminoglycan biosynthetic process (GO:0006023)	Isoniazid, Trimethoprim	Cycloserine, Terizidone
rmlC	embB	24.7286	3	mtu00521 : Streptomycin biosynthesis , mtu00523 : Polyketide sugar unit biosynthesis , mtu00541 : O-Antigen nucleotide sugar biosynthesis , mtu01100 : Metabolic pathways , mtu01250 : Biosynthesis of nucleotide sugars , mtu01110 : Biosynthesis of secondary metabolites	9	9 cellular metabolic process (GO:0044237)	mtu00572 : Arabinogalactan biosynthesis - Mycobacterium	9	9 cellular metabolic process (GO:0044237)	S,S-(2-Hydroxyethyl)Thiocysteine	Ethambutol
panD	glcB	24.7377	3	mtu01100 : Metabolic pathways , mtu01110 : Biosynthesis of secondary metabolites , mtu00410 : beta-Alanine metabolism , mtu00770 : Pantothenate and CoA biosynthesis , mtu01240 : Biosynthesis of cofactors	11	11 small molecule metabolic process (GO:0044281)	mtu01120 : Microbial metabolism in diverse environments , mtu01200 : Carbon metabolism , mtu00630 : Glyoxylate and dicarboxylate metabolism , mtu01110 : Biosynthesis of secondary metabolites , mtu01100 : Metabolic pathways , mtu00620 : Pyruvate metabolism	11	11 small molecule metabolic process (GO:0044281)	Pyrazinamide	Coenzyme A
rpsA	glf	24.7469	3	mtu03010 : Ribosome	5	5 gene expression (GO:0010467)	mtu00541 : O-Antigen nucleotide sugar biosynthesis , mtu00052 : Galactose metabolism , mtu01250 : Biosynthesis of nucleotide sugars , mtu01100 : Metabolic pathways , mtu00520 : Amino sugar and nucleotide sugar metabolism	9	9 cellular metabolic process (GO:0044237)	Pyrazinamide	Flavin adenine dinucleotide
pssA	alr	24.755	4	mtu00260 : Glycine, serine and threonine metabolism , mtu01110 : Biosynthesis of secondary metabolites , mtu01100 : Metabolic pathways , mtu00564 : Glycerophospholipid metabolism	11	11 small molecule metabolic process (GO:0044281)	mtu01502 : Vancomycin resistance , mtu01100 : Metabolic pathways , mtu00470 : D-Amino acid metabolism	1	1 aminoglycan biosynthetic process (GO:0006023)	Zn2+	Cycloserine, Terizidone
glnA1	ribD	24.7629	2	mtu00220 : Arginine biosynthesis , mtu00910 : Nitrogen metabolism , mtu02020 : Two-component system , mtu00630 : Glyoxylate and dicarboxylate metabolism , mtu01120 : Microbial metabolism in diverse environments , mtu00250 : Alanine, aspartate and glutamate metabolism , mtu01230 : Biosynthesis of amino acids , mtu01100 : Metabolic pathways	11	11 small molecule metabolic process (GO:0044281)	mtu01240 : Biosynthesis of cofactors , mtu02024 : Quorum sensing , mtu00740 : Riboflavin metabolism , mtu01100 : Metabolic pathways , mtu01110 : Biosynthesis of secondary metabolites	10	10 cellular lipid metabolic process (GO:0044255)	Citric acid	Aminosalicylic acid
rpsL	panD	24.7651	2	mtu03010 : Ribosome	5	5 gene expression (GO:0010467)	mtu01100 : Metabolic pathways , mtu01110 : Biosynthesis of secondary metabolites , mtu00410 : beta-Alanine metabolism , mtu00770 : Pantothenate and CoA biosynthesis , mtu01240 : Biosynthesis of cofactors	11	11 small molecule metabolic process (GO:0044281)	Amikacin, Kanamycin, Ribostamycin, Streptomycin	Pyrazinamide
fprA	folA	24.7705	2		11	11 small molecule metabolic process (GO:0044281)	mtu00670 : One carbon pool by folate , mtu01240 : Biosynthesis of cofactors , mtu01100 : Metabolic pathways , mtu00790 : Folate biosynthesis	11	11 small molecule metabolic process (GO:0044281)	Flavin adenine dinucleotide	Isoniazid, Trimethoprim
rpoZ	tmk	24.7811	2	mtu03020 : RNA polymerase	4	4 DNA metabolic process (GO:0006259)	mtu01100 : Metabolic pathways , mtu00240 : Pyrimidine metabolism , mtu01232 : Nucleotide metabolism	1	1 aminoglycan biosynthetic process (GO:0006023)	Rifabutin, Rifalazil, Rifampicin, Rifamycin, Rifapentine	Thymidine
pknB	kasA	24.7812	2		10	10 cellular lipid metabolic process (GO:0044255)		11	11 small molecule metabolic process (GO:0044281)	Fostamatinib	Ethionamide, Isoniazid
rpsA	fbiB	24.7869	4	mtu03010 : Ribosome	5	5 gene expression (GO:0010467)	mtu01100 : Metabolic pathways , mtu01120 : Microbial metabolism in diverse environments , mtu00680 : Methane metabolism	4	4 DNA metabolic process (GO:0006259)	Pyrazinamide	Delamanid, Pretomanid
lpdA	mshA	24.7881	3		11	11 small molecule metabolic process (GO:0044281)		11	11 small molecule metabolic process (GO:0044281)	Flavin adenine dinucleotide	Ethionamide
rpsA	folA	24.7886	3	mtu03010 : Ribosome	5	5 gene expression (GO:0010467)	mtu00670 : One carbon pool by folate , mtu01240 : Biosynthesis of cofactors , mtu01100 : Metabolic pathways , mtu00790 : Folate biosynthesis	11	11 small molecule metabolic process (GO:0044281)	Pyrazinamide	Isoniazid, Trimethoprim
cycA	rplC	24.7903	3		1	1 aminoglycan biosynthetic process (GO:0006023)	mtu03010 : Ribosome	5	5 gene expression (GO:0010467)	Cycloserine	Linezolid, Sutezolid
rpsA	mmpL3	24.7919	3	mtu03010 : Ribosome	5	5 gene expression (GO:0010467)		9	9 cellular metabolic process (GO:0044237)	Pyrazinamide	SQ-109
thyA	fbiA	24.7995	4	mtu01232 : Nucleotide metabolism , mtu01100 : Metabolic pathways , mtu00240 : Pyrimidine metabolism , mtu00670 : One carbon pool by folate	4	4 DNA metabolic process (GO:0006259)	mtu01240 : Biosynthesis of cofactors , mtu01120 : Microbial metabolism in diverse environments , mtu01100 : Metabolic pathways , mtu00680 : Methane metabolism	3	3 regulation of RNA metabolic process (GO:0051252)	Aminosalicylic acid	Delamanid, Pretomanid
rplC	nat	24.8008	3	mtu03010 : Ribosome	5	5 gene expression (GO:0010467)	mtu01110 : Biosynthesis of secondary metabolites , mtu01100 : Metabolic pathways , mtu01120 : Microbial metabolism in diverse environments , mtu00983 : Drug metabolism - other enzymes	11	11 small molecule metabolic process (GO:0044281)	Linezolid, Sutezolid	Isoniazid
rpsA	efpA	24.82	3	mtu03010 : Ribosome	5	5 gene expression (GO:0010467)		9	9 cellular metabolic process (GO:0044237)	Pyrazinamide	Pretomanid
rpoA	fprA	24.8222	3	mtu03020 : RNA polymerase	5	5 gene expression (GO:0010467)		11	11 small molecule metabolic process (GO:0044281)	Rifabutin, Rifalazil, Rifampicin, Rifamycin, Rifapentine	Flavin adenine dinucleotide
folC	rpoA	24.8273	3	mtu00790 : Folate biosynthesis , mtu01240 : Biosynthesis of cofactors , mtu01100 : Metabolic pathways	11	11 small molecule metabolic process (GO:0044281)	mtu03020 : RNA polymerase	5	5 gene expression (GO:0010467)	Aminosalicylic acid	Rifabutin, Rifalazil, Rifampicin, Rifamycin, Rifapentine
gyrB	glnA1	24.8306	2		4	4 DNA metabolic process (GO:0006259)	mtu00220 : Arginine biosynthesis , mtu00910 : Nitrogen metabolism , mtu02020 : Two-component system , mtu00630 : Glyoxylate and dicarboxylate metabolism , mtu01120 : Microbial metabolism in diverse environments , mtu00250 : Alanine, aspartate and glutamate metabolism , mtu01230 : Biosynthesis of amino acids , mtu01100 : Metabolic pathways	11	11 small molecule metabolic process (GO:0044281)	Gatifloxacin	Citric acid
rpsA	fbiA	24.8348	4	mtu03010 : Ribosome	5	5 gene expression (GO:0010467)	mtu01240 : Biosynthesis of cofactors , mtu01120 : Microbial metabolism in diverse environments , mtu01100 : Metabolic pathways , mtu00680 : Methane metabolism	3	3 regulation of RNA metabolic process (GO:0051252)	Pyrazinamide	Delamanid, Pretomanid
pbpB	glnA1	24.8354	3	mtu01100 : Metabolic pathways , mtu01501 : beta-Lactam resistance , mtu00550 : Peptidoglycan biosynthesis	1	1 aminoglycan biosynthetic process (GO:0006023)	mtu00220 : Arginine biosynthesis , mtu00910 : Nitrogen metabolism , mtu02020 : Two-component system , mtu00630 : Glyoxylate and dicarboxylate metabolism , mtu01120 : Microbial metabolism in diverse environments , mtu00250 : Alanine, aspartate and glutamate metabolism , mtu01230 : Biosynthesis of amino acids , mtu01100 : Metabolic pathways	11	11 small molecule metabolic process (GO:0044281)	Amoxicillin, Imipenem, Meropenem	Citric acid
rplD	fbiB	24.8362	4	mtu03010 : Ribosome	5	5 gene expression (GO:0010467)	mtu01100 : Metabolic pathways , mtu01120 : Microbial metabolism in diverse environments , mtu00680 : Methane metabolism	4	4 DNA metabolic process (GO:0006259)	Linezolid, Sutezolid	Delamanid, Pretomanid
citE	ribD	24.8387	3	mtu02020 : Two-component system	11	11 small molecule metabolic process (GO:0044281)	mtu01240 : Biosynthesis of cofactors , mtu02024 : Quorum sensing , mtu00740 : Riboflavin metabolism , mtu01100 : Metabolic pathways , mtu01110 : Biosynthesis of secondary metabolites	10	10 cellular lipid metabolic process (GO:0044255)	Formic acid	Aminosalicylic acid
lpdA	ribD	24.8495	3		11	11 small molecule metabolic process (GO:0044281)	mtu01240 : Biosynthesis of cofactors , mtu02024 : Quorum sensing , mtu00740 : Riboflavin metabolism , mtu01100 : Metabolic pathways , mtu01110 : Biosynthesis of secondary metabolites	10	10 cellular lipid metabolic process (GO:0044255)	Flavin adenine dinucleotide	Aminosalicylic acid
rpsA	pssA	24.8541	3	mtu03010 : Ribosome	5	5 gene expression (GO:0010467)	mtu00260 : Glycine, serine and threonine metabolism , mtu01110 : Biosynthesis of secondary metabolites , mtu01100 : Metabolic pathways , mtu00564 : Glycerophospholipid metabolism	11	11 small molecule metabolic process (GO:0044281)	Pyrazinamide	Zn2+
rplC	menB	24.8658	3	mtu03010 : Ribosome	5	5 gene expression (GO:0010467)	mtu01110 : Biosynthesis of secondary metabolites , mtu00130 : Ubiquinone and other terpenoid-quinone biosynthesis , mtu01240 : Biosynthesis of cofactors , mtu01100 : Metabolic pathways	11	11 small molecule metabolic process (GO:0044281)	Linezolid, Sutezolid	Coenzyme A
embC	ribD	24.87	3	mtu00571 : Lipoarabinomannan (LAM) biosynthesis	9	9 cellular metabolic process (GO:0044237)	mtu01240 : Biosynthesis of cofactors , mtu02024 : Quorum sensing , mtu00740 : Riboflavin metabolism , mtu01100 : Metabolic pathways , mtu01110 : Biosynthesis of secondary metabolites	10	10 cellular lipid metabolic process (GO:0044255)	Ethambutol	Aminosalicylic acid
rpoA	citE	24.8738	3	mtu03020 : RNA polymerase	5	5 gene expression (GO:0010467)	mtu02020 : Two-component system	11	11 small molecule metabolic process (GO:0044281)	Rifabutin, Rifalazil, Rifampicin, Rifamycin, Rifapentine	Formic acid
rplD	folA	24.8964	3	mtu03010 : Ribosome	5	5 gene expression (GO:0010467)	mtu00670 : One carbon pool by folate , mtu01240 : Biosynthesis of cofactors , mtu01100 : Metabolic pathways , mtu00790 : Folate biosynthesis	11	11 small molecule metabolic process (GO:0044281)	Linezolid, Sutezolid	Isoniazid, Trimethoprim
gyrB	glcB	24.8973	3		4	4 DNA metabolic process (GO:0006259)	mtu01120 : Microbial metabolism in diverse environments , mtu01200 : Carbon metabolism , mtu00630 : Glyoxylate and dicarboxylate metabolism , mtu01110 : Biosynthesis of secondary metabolites , mtu01100 : Metabolic pathways , mtu00620 : Pyruvate metabolism	11	11 small molecule metabolic process (GO:0044281)	Gatifloxacin	Coenzyme A
rplD	fbiA	24.9022	4	mtu03010 : Ribosome	5	5 gene expression (GO:0010467)	mtu01240 : Biosynthesis of cofactors , mtu01120 : Microbial metabolism in diverse environments , mtu01100 : Metabolic pathways , mtu00680 : Methane metabolism	3	3 regulation of RNA metabolic process (GO:0051252)	Linezolid, Sutezolid	Delamanid, Pretomanid
rmlA	rplD	24.9122	3	mtu00541 : O-Antigen nucleotide sugar biosynthesis , mtu00521 : Streptomycin biosynthesis , mtu00523 : Polyketide sugar unit biosynthesis , mtu00525 : Acarbose and validamycin biosynthesis , mtu01250 : Biosynthesis of nucleotide sugars , mtu01110 : Biosynthesis of secondary metabolites , mtu01100 : Metabolic pathways	9	9 cellular metabolic process (GO:0044237)	mtu03010 : Ribosome	5	5 gene expression (GO:0010467)	Thymidine	Linezolid, Sutezolid
rplD	glf	24.9205	3	mtu03010 : Ribosome	5	5 gene expression (GO:0010467)	mtu00541 : O-Antigen nucleotide sugar biosynthesis , mtu00052 : Galactose metabolism , mtu01250 : Biosynthesis of nucleotide sugars , mtu01100 : Metabolic pathways , mtu00520 : Amino sugar and nucleotide sugar metabolism	9	9 cellular metabolic process (GO:0044237)	Linezolid, Sutezolid	Flavin adenine dinucleotide
mshD	icl	24.9249	3		11	11 small molecule metabolic process (GO:0044281)	mtu01120 : Microbial metabolism in diverse environments , mtu01100 : Metabolic pathways , mtu01200 : Carbon metabolism , mtu00630 : Glyoxylate and dicarboxylate metabolism , mtu01110 : Biosynthesis of secondary metabolites	11	11 small molecule metabolic process (GO:0044281)	Coenzyme A	2,2',3-Tribromo-4,4',5,5'-tetrahydroxybibenzyl, 3-bromopyruvate, 3-nitropropionate, 5,5'-methylenebis(3,4-dibromobenzene-1,2-diol), Bis(2,3-dibromo-4,5-dihydroxyphenyl)ether, Bis(3-bromo-4,5-dihydroxyphenyl)methanone, Glyoxalate, Glyoxylate, Halisulfate 1, Hydrohalisulfate 1
rpoA	mshD	24.9334	3	mtu03020 : RNA polymerase	5	5 gene expression (GO:0010467)		11	11 small molecule metabolic process (GO:0044281)	Rifabutin, Rifalazil, Rifampicin, Rifamycin, Rifapentine	Coenzyme A
rpoA	lsr2	24.9371	3	mtu03020 : RNA polymerase	5	5 gene expression (GO:0010467)		9	9 cellular metabolic process (GO:0044237)	Rifabutin, Rifalazil, Rifampicin, Rifamycin, Rifapentine	Pretomanid
pknB	glf	24.9519	3		10	10 cellular lipid metabolic process (GO:0044255)	mtu00541 : O-Antigen nucleotide sugar biosynthesis , mtu00052 : Galactose metabolism , mtu01250 : Biosynthesis of nucleotide sugars , mtu01100 : Metabolic pathways , mtu00520 : Amino sugar and nucleotide sugar metabolism	9	9 cellular metabolic process (GO:0044237)	Fostamatinib	Flavin adenine dinucleotide
folA	alr	24.9527	3	mtu00670 : One carbon pool by folate , mtu01240 : Biosynthesis of cofactors , mtu01100 : Metabolic pathways , mtu00790 : Folate biosynthesis	11	11 small molecule metabolic process (GO:0044281)	mtu01502 : Vancomycin resistance , mtu01100 : Metabolic pathways , mtu00470 : D-Amino acid metabolism	1	1 aminoglycan biosynthetic process (GO:0006023)	Isoniazid, Trimethoprim	Cycloserine, Terizidone
rpoA	aac	24.953	3	mtu03020 : RNA polymerase	5	5 gene expression (GO:0010467)		9	9 cellular metabolic process (GO:0044237)	Rifabutin, Rifalazil, Rifampicin, Rifamycin, Rifapentine	Coenzyme A, Ribostamycin
rplD	pssA	24.9605	3	mtu03010 : Ribosome	5	5 gene expression (GO:0010467)	mtu00260 : Glycine, serine and threonine metabolism , mtu01110 : Biosynthesis of secondary metabolites , mtu01100 : Metabolic pathways , mtu00564 : Glycerophospholipid metabolism	11	11 small molecule metabolic process (GO:0044281)	Linezolid, Sutezolid	Zn2+
eis	fbiC	24.9712	4		4	4 DNA metabolic process (GO:0006259)	mtu01100 : Metabolic pathways , mtu00680 : Methane metabolism , mtu01120 : Microbial metabolism in diverse environments	4	4 DNA metabolic process (GO:0006259)	Capreomycin, Viomycin	Delamanid, Pretomanid
rplD	mmpL3	24.9729	3	mtu03010 : Ribosome	5	5 gene expression (GO:0010467)		9	9 cellular metabolic process (GO:0044237)	Linezolid, Sutezolid	SQ-109
embR	rpoA	24.9831	3		10	10 cellular lipid metabolic process (GO:0044255)	mtu03020 : RNA polymerase	5	5 gene expression (GO:0010467)	Ethambutol	Rifabutin, Rifalazil, Rifampicin, Rifamycin, Rifapentine
gyrB	embA	24.9926	2		4	4 DNA metabolic process (GO:0006259)	mtu00572 : Arabinogalactan biosynthesis - Mycobacterium	9	9 cellular metabolic process (GO:0044237)	Gatifloxacin	Ethambutol
rplC	celA1	25.0001	4	mtu03010 : Ribosome	5	5 gene expression (GO:0010467)	mtu01100 : Metabolic pathways , mtu02020 : Two-component system , mtu00500 : Starch and sucrose metabolism	11	11 small molecule metabolic process (GO:0044281)	Linezolid, Sutezolid	Afegostat
gyrB	embB	25.0012	1		4	4 DNA metabolic process (GO:0006259)	mtu00572 : Arabinogalactan biosynthesis - Mycobacterium	9	9 cellular metabolic process (GO:0044237)	Gatifloxacin	Ethambutol
rplD	efpA	25.0014	3	mtu03010 : Ribosome	5	5 gene expression (GO:0010467)		9	9 cellular metabolic process (GO:0044237)	Linezolid, Sutezolid	Pretomanid
rpoZ	ribD	25.0115	2	mtu03020 : RNA polymerase	4	4 DNA metabolic process (GO:0006259)	mtu01240 : Biosynthesis of cofactors , mtu02024 : Quorum sensing , mtu00740 : Riboflavin metabolism , mtu01100 : Metabolic pathways , mtu01110 : Biosynthesis of secondary metabolites	10	10 cellular lipid metabolic process (GO:0044255)	Rifabutin, Rifalazil, Rifampicin, Rifamycin, Rifapentine	Aminosalicylic acid
inhA	fprA	25.0203	3		11	11 small molecule metabolic process (GO:0044281)		11	11 small molecule metabolic process (GO:0044281)	Ethionamide, Isoniazid, Pretomanid, Triclosan	Flavin adenine dinucleotide
folC	rpsL	25.0226	2	mtu00790 : Folate biosynthesis , mtu01240 : Biosynthesis of cofactors , mtu01100 : Metabolic pathways	11	11 small molecule metabolic process (GO:0044281)	mtu03010 : Ribosome	5	5 gene expression (GO:0010467)	Aminosalicylic acid	Amikacin, Kanamycin, Ribostamycin, Streptomycin
mshD	glcB	25.0251	3		11	11 small molecule metabolic process (GO:0044281)	mtu01120 : Microbial metabolism in diverse environments , mtu01200 : Carbon metabolism , mtu00630 : Glyoxylate and dicarboxylate metabolism , mtu01110 : Biosynthesis of secondary metabolites , mtu01100 : Metabolic pathways , mtu00620 : Pyruvate metabolism	11	11 small molecule metabolic process (GO:0044281)	Coenzyme A	Coenzyme A
panD	pssA	25.0292	3	mtu01100 : Metabolic pathways , mtu01110 : Biosynthesis of secondary metabolites , mtu00410 : beta-Alanine metabolism , mtu00770 : Pantothenate and CoA biosynthesis , mtu01240 : Biosynthesis of cofactors	11	11 small molecule metabolic process (GO:0044281)	mtu00260 : Glycine, serine and threonine metabolism , mtu01110 : Biosynthesis of secondary metabolites , mtu01100 : Metabolic pathways , mtu00564 : Glycerophospholipid metabolism	11	11 small molecule metabolic process (GO:0044281)	Pyrazinamide	Zn2+
ponA1	gyrB	25.0359	3		1	1 aminoglycan biosynthetic process (GO:0006023)		4	4 DNA metabolic process (GO:0006259)	Amoxicillin	Gatifloxacin
gyrB	folA	25.0375	2		4	4 DNA metabolic process (GO:0006259)	mtu00670 : One carbon pool by folate , mtu01240 : Biosynthesis of cofactors , mtu01100 : Metabolic pathways , mtu00790 : Folate biosynthesis	11	11 small molecule metabolic process (GO:0044281)	Gatifloxacin	Isoniazid, Trimethoprim
pbpB	gyrA	25.0397	3	mtu01100 : Metabolic pathways , mtu01501 : beta-Lactam resistance , mtu00550 : Peptidoglycan biosynthesis	1	1 aminoglycan biosynthetic process (GO:0006023)		4	4 DNA metabolic process (GO:0006259)	Amoxicillin, Imipenem, Meropenem	Ciprofloxacin, Gatifloxacin, Levofloxacin, Moxifloxacin, Ofloxacin, Pazufloxacin, Sparfloxacin
rpsL	lsr2	25.0416	4	mtu03010 : Ribosome	5	5 gene expression (GO:0010467)		9	9 cellular metabolic process (GO:0044237)	Amikacin, Kanamycin, Ribostamycin, Streptomycin	Pretomanid
rpsA	fbiC	25.0417	4	mtu03010 : Ribosome	5	5 gene expression (GO:0010467)	mtu01100 : Metabolic pathways , mtu00680 : Methane metabolism , mtu01120 : Microbial metabolism in diverse environments	4	4 DNA metabolic process (GO:0006259)	Pyrazinamide	Delamanid, Pretomanid
rpoA	fabH	25.0437	3	mtu03020 : RNA polymerase	5	5 gene expression (GO:0010467)		11	11 small molecule metabolic process (GO:0044281)	Rifabutin, Rifalazil, Rifampicin, Rifamycin, Rifapentine	Lauric acid
rmlA	embA	25.0454	3	mtu00541 : O-Antigen nucleotide sugar biosynthesis , mtu00521 : Streptomycin biosynthesis , mtu00523 : Polyketide sugar unit biosynthesis , mtu00525 : Acarbose and validamycin biosynthesis , mtu01250 : Biosynthesis of nucleotide sugars , mtu01110 : Biosynthesis of secondary metabolites , mtu01100 : Metabolic pathways	9	9 cellular metabolic process (GO:0044237)	mtu00572 : Arabinogalactan biosynthesis - Mycobacterium	9	9 cellular metabolic process (GO:0044237)	Thymidine	Ethambutol
rpsL	fprA	25.0481	3	mtu03010 : Ribosome	5	5 gene expression (GO:0010467)		11	11 small molecule metabolic process (GO:0044281)	Amikacin, Kanamycin, Ribostamycin, Streptomycin	Flavin adenine dinucleotide
rmlA	embB	25.0541	3	mtu00541 : O-Antigen nucleotide sugar biosynthesis , mtu00521 : Streptomycin biosynthesis , mtu00523 : Polyketide sugar unit biosynthesis , mtu00525 : Acarbose and validamycin biosynthesis , mtu01250 : Biosynthesis of nucleotide sugars , mtu01110 : Biosynthesis of secondary metabolites , mtu01100 : Metabolic pathways	9	9 cellular metabolic process (GO:0044237)	mtu00572 : Arabinogalactan biosynthesis - Mycobacterium	9	9 cellular metabolic process (GO:0044237)	Thymidine	Ethambutol
gyrA	tmk	25.057	2		4	4 DNA metabolic process (GO:0006259)	mtu01100 : Metabolic pathways , mtu00240 : Pyrimidine metabolism , mtu01232 : Nucleotide metabolism	1	1 aminoglycan biosynthetic process (GO:0006023)	Ciprofloxacin, Gatifloxacin, Levofloxacin, Moxifloxacin, Ofloxacin, Pazufloxacin, Sparfloxacin	Thymidine
inhA	nat	25.0572	2		11	11 small molecule metabolic process (GO:0044281)	mtu01110 : Biosynthesis of secondary metabolites , mtu01100 : Metabolic pathways , mtu01120 : Microbial metabolism in diverse environments , mtu00983 : Drug metabolism - other enzymes	11	11 small molecule metabolic process (GO:0044281)	Ethionamide, Isoniazid, Pretomanid, Triclosan	Isoniazid
gyrB	pssA	25.0607	3		4	4 DNA metabolic process (GO:0006259)	mtu00260 : Glycine, serine and threonine metabolism , mtu01110 : Biosynthesis of secondary metabolites , mtu01100 : Metabolic pathways , mtu00564 : Glycerophospholipid metabolism	11	11 small molecule metabolic process (GO:0044281)	Gatifloxacin	Zn2+
mshA	citE	25.061	3		11	11 small molecule metabolic process (GO:0044281)	mtu02020 : Two-component system	11	11 small molecule metabolic process (GO:0044281)	Ethionamide	Formic acid
nat	menB	25.0626	4	mtu01110 : Biosynthesis of secondary metabolites , mtu01100 : Metabolic pathways , mtu01120 : Microbial metabolism in diverse environments , mtu00983 : Drug metabolism - other enzymes	11	11 small molecule metabolic process (GO:0044281)	mtu01110 : Biosynthesis of secondary metabolites , mtu00130 : Ubiquinone and other terpenoid-quinone biosynthesis , mtu01240 : Biosynthesis of cofactors , mtu01100 : Metabolic pathways	11	11 small molecule metabolic process (GO:0044281)	Isoniazid	Coenzyme A
rpoZ	ddl	25.0665	2	mtu03020 : RNA polymerase	4	4 DNA metabolic process (GO:0006259)	mtu00470 : D-Amino acid metabolism , mtu00550 : Peptidoglycan biosynthesis , mtu01502 : Vancomycin resistance , mtu01100 : Metabolic pathways	1	1 aminoglycan biosynthetic process (GO:0006023)	Rifabutin, Rifalazil, Rifampicin, Rifamycin, Rifapentine	Cycloserine, Terizidone
fprA	glcB	25.0747	2		11	11 small molecule metabolic process (GO:0044281)	mtu01120 : Microbial metabolism in diverse environments , mtu01200 : Carbon metabolism , mtu00630 : Glyoxylate and dicarboxylate metabolism , mtu01110 : Biosynthesis of secondary metabolites , mtu01100 : Metabolic pathways , mtu00620 : Pyruvate metabolism	11	11 small molecule metabolic process (GO:0044281)	Flavin adenine dinucleotide	Coenzyme A
rpsL	citE	25.0826	3	mtu03010 : Ribosome	5	5 gene expression (GO:0010467)	mtu02020 : Two-component system	11	11 small molecule metabolic process (GO:0044281)	Amikacin, Kanamycin, Ribostamycin, Streptomycin	Formic acid
mshA	kasA	25.0864	2		11	11 small molecule metabolic process (GO:0044281)		11	11 small molecule metabolic process (GO:0044281)	Ethionamide	Ethionamide, Isoniazid
rpsL	aac	25.0864	4	mtu03010 : Ribosome	5	5 gene expression (GO:0010467)		9	9 cellular metabolic process (GO:0044237)	Amikacin, Kanamycin, Ribostamycin, Streptomycin	Coenzyme A, Ribostamycin
rplD	fbiC	25.091	4	mtu03010 : Ribosome	5	5 gene expression (GO:0010467)	mtu01100 : Metabolic pathways , mtu00680 : Methane metabolism , mtu01120 : Microbial metabolism in diverse environments	4	4 DNA metabolic process (GO:0006259)	Linezolid, Sutezolid	Delamanid, Pretomanid
cycA	tmk	25.0927	3		1	1 aminoglycan biosynthetic process (GO:0006023)	mtu01100 : Metabolic pathways , mtu00240 : Pyrimidine metabolism , mtu01232 : Nucleotide metabolism	1	1 aminoglycan biosynthetic process (GO:0006023)	Cycloserine	Thymidine
rpoA	lpdA	25.0942	3	mtu03020 : RNA polymerase	5	5 gene expression (GO:0010467)		11	11 small molecule metabolic process (GO:0044281)	Rifabutin, Rifalazil, Rifampicin, Rifamycin, Rifapentine	Flavin adenine dinucleotide
rpsA	gmk	25.0951	2	mtu03010 : Ribosome	5	5 gene expression (GO:0010467)	mtu01100 : Metabolic pathways , mtu01232 : Nucleotide metabolism , mtu00230 : Purine metabolism	1	1 aminoglycan biosynthetic process (GO:0006023)	Pyrazinamide	Formic acid
pknB	citE	25.0952	3		10	10 cellular lipid metabolic process (GO:0044255)	mtu02020 : Two-component system	11	11 small molecule metabolic process (GO:0044281)	Fostamatinib	Formic acid
rpsL	mshD	25.1252	3	mtu03010 : Ribosome	5	5 gene expression (GO:0010467)		11	11 small molecule metabolic process (GO:0044281)	Amikacin, Kanamycin, Ribostamycin, Streptomycin	Coenzyme A
glnA1	ddl	25.1425	2	mtu00220 : Arginine biosynthesis , mtu00910 : Nitrogen metabolism , mtu02020 : Two-component system , mtu00630 : Glyoxylate and dicarboxylate metabolism , mtu01120 : Microbial metabolism in diverse environments , mtu00250 : Alanine, aspartate and glutamate metabolism , mtu01230 : Biosynthesis of amino acids , mtu01100 : Metabolic pathways	11	11 small molecule metabolic process (GO:0044281)	mtu00470 : D-Amino acid metabolism , mtu00550 : Peptidoglycan biosynthesis , mtu01502 : Vancomycin resistance , mtu01100 : Metabolic pathways	1	1 aminoglycan biosynthetic process (GO:0006023)	Citric acid	Cycloserine, Terizidone
rpsA	mshA	25.1458	3	mtu03010 : Ribosome	5	5 gene expression (GO:0010467)		11	11 small molecule metabolic process (GO:0044281)	Pyrazinamide	Ethionamide
gyrA	pknB	25.1488	2		4	4 DNA metabolic process (GO:0006259)		10	10 cellular lipid metabolic process (GO:0044255)	Ciprofloxacin, Gatifloxacin, Levofloxacin, Moxifloxacin, Ofloxacin, Pazufloxacin, Sparfloxacin	Fostamatinib
katG	fbiA	25.1513	4	mtu00360 : Phenylalanine metabolism , mtu00380 : Tryptophan metabolism , mtu01110 : Biosynthesis of secondary metabolites , mtu00983 : Drug metabolism - other enzymes , mtu01100 : Metabolic pathways	4	4 DNA metabolic process (GO:0006259)	mtu01240 : Biosynthesis of cofactors , mtu01120 : Microbial metabolism in diverse environments , mtu01100 : Metabolic pathways , mtu00680 : Methane metabolism	3	3 regulation of RNA metabolic process (GO:0051252)	Ethionamide, Isoniazid	Delamanid, Pretomanid
rmlC	efpA	25.1557	4	mtu00521 : Streptomycin biosynthesis , mtu00523 : Polyketide sugar unit biosynthesis , mtu00541 : O-Antigen nucleotide sugar biosynthesis , mtu01100 : Metabolic pathways , mtu01250 : Biosynthesis of nucleotide sugars , mtu01110 : Biosynthesis of secondary metabolites	9	9 cellular metabolic process (GO:0044237)		9	9 cellular metabolic process (GO:0044237)	S,S-(2-Hydroxyethyl)Thiocysteine	Pretomanid
rpsA	kasA	25.1568	2	mtu03010 : Ribosome	5	5 gene expression (GO:0010467)		11	11 small molecule metabolic process (GO:0044281)	Pyrazinamide	Ethionamide, Isoniazid
rmlC	embC	25.1575	3	mtu00521 : Streptomycin biosynthesis , mtu00523 : Polyketide sugar unit biosynthesis , mtu00541 : O-Antigen nucleotide sugar biosynthesis , mtu01100 : Metabolic pathways , mtu01250 : Biosynthesis of nucleotide sugars , mtu01110 : Biosynthesis of secondary metabolites	9	9 cellular metabolic process (GO:0044237)	mtu00571 : Lipoarabinomannan (LAM) biosynthesis	9	9 cellular metabolic process (GO:0044237)	S,S-(2-Hydroxyethyl)Thiocysteine	Ethambutol
embR	rpsL	25.162	2		10	10 cellular lipid metabolic process (GO:0044255)	mtu03010 : Ribosome	5	5 gene expression (GO:0010467)	Ethambutol	Amikacin, Kanamycin, Ribostamycin, Streptomycin
pbpB	thyA	25.165	3	mtu01100 : Metabolic pathways , mtu01501 : beta-Lactam resistance , mtu00550 : Peptidoglycan biosynthesis	1	1 aminoglycan biosynthetic process (GO:0006023)	mtu01232 : Nucleotide metabolism , mtu01100 : Metabolic pathways , mtu00240 : Pyrimidine metabolism , mtu00670 : One carbon pool by folate	4	4 DNA metabolic process (GO:0006259)	Amoxicillin, Imipenem, Meropenem	Aminosalicylic acid
lpdA	pknB	25.1746	3		11	11 small molecule metabolic process (GO:0044281)		10	10 cellular lipid metabolic process (GO:0044255)	Flavin adenine dinucleotide	Fostamatinib
rmlC	mmpL3	25.1775	3	mtu00521 : Streptomycin biosynthesis , mtu00523 : Polyketide sugar unit biosynthesis , mtu00541 : O-Antigen nucleotide sugar biosynthesis , mtu01100 : Metabolic pathways , mtu01250 : Biosynthesis of nucleotide sugars , mtu01110 : Biosynthesis of secondary metabolites	9	9 cellular metabolic process (GO:0044237)		9	9 cellular metabolic process (GO:0044237)	S,S-(2-Hydroxyethyl)Thiocysteine	SQ-109
panD	kasA	25.1801	3	mtu01100 : Metabolic pathways , mtu01110 : Biosynthesis of secondary metabolites , mtu00410 : beta-Alanine metabolism , mtu00770 : Pantothenate and CoA biosynthesis , mtu01240 : Biosynthesis of cofactors	11	11 small molecule metabolic process (GO:0044281)		11	11 small molecule metabolic process (GO:0044281)	Pyrazinamide	Ethionamide, Isoniazid
rpsA	icl	25.1807	2	mtu03010 : Ribosome	5	5 gene expression (GO:0010467)	mtu01120 : Microbial metabolism in diverse environments , mtu01100 : Metabolic pathways , mtu01200 : Carbon metabolism , mtu00630 : Glyoxylate and dicarboxylate metabolism , mtu01110 : Biosynthesis of secondary metabolites	11	11 small molecule metabolic process (GO:0044281)	Pyrazinamide	2,2',3-Tribromo-4,4',5,5'-tetrahydroxybibenzyl, 3-bromopyruvate, 3-nitropropionate, 5,5'-methylenebis(3,4-dibromobenzene-1,2-diol), Bis(2,3-dibromo-4,5-dihydroxyphenyl)ether, Bis(3-bromo-4,5-dihydroxyphenyl)methanone, Glyoxalate, Glyoxylate, Halisulfate 1, Hydrohalisulfate 1
lsr2	embC	25.1827	4		9	9 cellular metabolic process (GO:0044237)	mtu00571 : Lipoarabinomannan (LAM) biosynthesis	9	9 cellular metabolic process (GO:0044237)	Pretomanid	Ethambutol
rplD	gmk	25.1828	3	mtu03010 : Ribosome	5	5 gene expression (GO:0010467)	mtu01100 : Metabolic pathways , mtu01232 : Nucleotide metabolism , mtu00230 : Purine metabolism	1	1 aminoglycan biosynthetic process (GO:0006023)	Linezolid, Sutezolid	Formic acid
gyrB	atpE	25.1863	2		4	4 DNA metabolic process (GO:0006259)	mtu00190 : Oxidative phosphorylation , mtu01100 : Metabolic pathways	7	7 ATP biosynthetic process (GO:0006754)	Gatifloxacin	Bedaquiline
icl	fabH	25.1943	2	mtu01120 : Microbial metabolism in diverse environments , mtu01100 : Metabolic pathways , mtu01200 : Carbon metabolism , mtu00630 : Glyoxylate and dicarboxylate metabolism , mtu01110 : Biosynthesis of secondary metabolites	11	11 small molecule metabolic process (GO:0044281)		11	11 small molecule metabolic process (GO:0044281)	2,2',3-Tribromo-4,4',5,5'-tetrahydroxybibenzyl, 3-bromopyruvate, 3-nitropropionate, 5,5'-methylenebis(3,4-dibromobenzene-1,2-diol), Bis(2,3-dibromo-4,5-dihydroxyphenyl)ether, Bis(3-bromo-4,5-dihydroxyphenyl)methanone, Glyoxalate, Glyoxylate, Halisulfate 1, Hydrohalisulfate 1	Lauric acid
glnA1	fabH	25.1958	3	mtu00220 : Arginine biosynthesis , mtu00910 : Nitrogen metabolism , mtu02020 : Two-component system , mtu00630 : Glyoxylate and dicarboxylate metabolism , mtu01120 : Microbial metabolism in diverse environments , mtu00250 : Alanine, aspartate and glutamate metabolism , mtu01230 : Biosynthesis of amino acids , mtu01100 : Metabolic pathways	11	11 small molecule metabolic process (GO:0044281)		11	11 small molecule metabolic process (GO:0044281)	Citric acid	Lauric acid
ponA1	rpsA	25.1981	4		1	1 aminoglycan biosynthetic process (GO:0006023)	mtu03010 : Ribosome	5	5 gene expression (GO:0010467)	Amoxicillin	Pyrazinamide
thyA	tmk	25.1999	1	mtu01232 : Nucleotide metabolism , mtu01100 : Metabolic pathways , mtu00240 : Pyrimidine metabolism , mtu00670 : One carbon pool by folate	4	4 DNA metabolic process (GO:0006259)	mtu01100 : Metabolic pathways , mtu00240 : Pyrimidine metabolism , mtu01232 : Nucleotide metabolism	1	1 aminoglycan biosynthetic process (GO:0006023)	Aminosalicylic acid	Thymidine
pbpB	pknB	25.2094	1	mtu01100 : Metabolic pathways , mtu01501 : beta-Lactam resistance , mtu00550 : Peptidoglycan biosynthesis	1	1 aminoglycan biosynthetic process (GO:0006023)		10	10 cellular lipid metabolic process (GO:0044255)	Amoxicillin, Imipenem, Meropenem	Fostamatinib
gyrB	inhA	25.2146	1		4	4 DNA metabolic process (GO:0006259)		11	11 small molecule metabolic process (GO:0044281)	Gatifloxacin	Ethionamide, Isoniazid, Pretomanid, Triclosan
thyA	pknB	25.2157	3	mtu01232 : Nucleotide metabolism , mtu01100 : Metabolic pathways , mtu00240 : Pyrimidine metabolism , mtu00670 : One carbon pool by folate	4	4 DNA metabolic process (GO:0006259)		10	10 cellular lipid metabolic process (GO:0044255)	Aminosalicylic acid	Fostamatinib
nat	glcB	25.243	3	mtu01110 : Biosynthesis of secondary metabolites , mtu01100 : Metabolic pathways , mtu01120 : Microbial metabolism in diverse environments , mtu00983 : Drug metabolism - other enzymes	11	11 small molecule metabolic process (GO:0044281)	mtu01120 : Microbial metabolism in diverse environments , mtu01200 : Carbon metabolism , mtu00630 : Glyoxylate and dicarboxylate metabolism , mtu01110 : Biosynthesis of secondary metabolites , mtu01100 : Metabolic pathways , mtu00620 : Pyruvate metabolism	11	11 small molecule metabolic process (GO:0044281)	Isoniazid	Coenzyme A
fprA	pssA	25.2463	3		11	11 small molecule metabolic process (GO:0044281)	mtu00260 : Glycine, serine and threonine metabolism , mtu01110 : Biosynthesis of secondary metabolites , mtu01100 : Metabolic pathways , mtu00564 : Glycerophospholipid metabolism	11	11 small molecule metabolic process (GO:0044281)	Flavin adenine dinucleotide	Zn2+
rpsL	fabH	25.2557	2	mtu03010 : Ribosome	5	5 gene expression (GO:0010467)		11	11 small molecule metabolic process (GO:0044281)	Amikacin, Kanamycin, Ribostamycin, Streptomycin	Lauric acid
glcB	folA	25.257	2	mtu01120 : Microbial metabolism in diverse environments , mtu01200 : Carbon metabolism , mtu00630 : Glyoxylate and dicarboxylate metabolism , mtu01110 : Biosynthesis of secondary metabolites , mtu01100 : Metabolic pathways , mtu00620 : Pyruvate metabolism	11	11 small molecule metabolic process (GO:0044281)	mtu00670 : One carbon pool by folate , mtu01240 : Biosynthesis of cofactors , mtu01100 : Metabolic pathways , mtu00790 : Folate biosynthesis	11	11 small molecule metabolic process (GO:0044281)	Coenzyme A	Isoniazid, Trimethoprim
fabH	ribD	25.2607	2		11	11 small molecule metabolic process (GO:0044281)	mtu01240 : Biosynthesis of cofactors , mtu02024 : Quorum sensing , mtu00740 : Riboflavin metabolism , mtu01100 : Metabolic pathways , mtu01110 : Biosynthesis of secondary metabolites	10	10 cellular lipid metabolic process (GO:0044255)	Lauric acid	Aminosalicylic acid
folC	inhA	25.2613	2	mtu00790 : Folate biosynthesis , mtu01240 : Biosynthesis of cofactors , mtu01100 : Metabolic pathways	11	11 small molecule metabolic process (GO:0044281)		11	11 small molecule metabolic process (GO:0044281)	Aminosalicylic acid	Ethionamide, Isoniazid, Pretomanid, Triclosan
rpsA	iniA	25.2747	3	mtu03010 : Ribosome	5	5 gene expression (GO:0010467)		10	10 cellular lipid metabolic process (GO:0044255)	Pyrazinamide	Isoniazid
rplD	mshA	25.2764	3	mtu03010 : Ribosome	5	5 gene expression (GO:0010467)		11	11 small molecule metabolic process (GO:0044281)	Linezolid, Sutezolid	Ethionamide
rplD	kasA	25.2793	2	mtu03010 : Ribosome	5	5 gene expression (GO:0010467)		11	11 small molecule metabolic process (GO:0044281)	Linezolid, Sutezolid	Ethionamide, Isoniazid
ponA1	rplD	25.2925	4		1	1 aminoglycan biosynthetic process (GO:0006023)	mtu03010 : Ribosome	5	5 gene expression (GO:0010467)	Amoxicillin	Linezolid, Sutezolid
pknB	celA1	25.296	2		10	10 cellular lipid metabolic process (GO:0044255)	mtu01100 : Metabolic pathways , mtu02020 : Two-component system , mtu00500 : Starch and sucrose metabolism	11	11 small molecule metabolic process (GO:0044281)	Fostamatinib	Afegostat
rpoZ	alr	25.2977	3	mtu03020 : RNA polymerase	4	4 DNA metabolic process (GO:0006259)	mtu01502 : Vancomycin resistance , mtu01100 : Metabolic pathways , mtu00470 : D-Amino acid metabolism	1	1 aminoglycan biosynthetic process (GO:0006023)	Rifabutin, Rifalazil, Rifampicin, Rifamycin, Rifapentine	Cycloserine, Terizidone
rpsL	lpdA	25.3007	3	mtu03010 : Ribosome	5	5 gene expression (GO:0010467)		11	11 small molecule metabolic process (GO:0044281)	Amikacin, Kanamycin, Ribostamycin, Streptomycin	Flavin adenine dinucleotide
rplD	icl	25.3093	3	mtu03010 : Ribosome	5	5 gene expression (GO:0010467)	mtu01120 : Microbial metabolism in diverse environments , mtu01100 : Metabolic pathways , mtu01200 : Carbon metabolism , mtu00630 : Glyoxylate and dicarboxylate metabolism , mtu01110 : Biosynthesis of secondary metabolites	11	11 small molecule metabolic process (GO:0044281)	Linezolid, Sutezolid	2,2',3-Tribromo-4,4',5,5'-tetrahydroxybibenzyl, 3-bromopyruvate, 3-nitropropionate, 5,5'-methylenebis(3,4-dibromobenzene-1,2-diol), Bis(2,3-dibromo-4,5-dihydroxyphenyl)ether, Bis(3-bromo-4,5-dihydroxyphenyl)methanone, Glyoxalate, Glyoxylate, Halisulfate 1, Hydrohalisulfate 1
rpsA	panD	25.324	1	mtu03010 : Ribosome	5	5 gene expression (GO:0010467)	mtu01100 : Metabolic pathways , mtu01110 : Biosynthesis of secondary metabolites , mtu00410 : beta-Alanine metabolism , mtu00770 : Pantothenate and CoA biosynthesis , mtu01240 : Biosynthesis of cofactors	11	11 small molecule metabolic process (GO:0044281)	Pyrazinamide	Pyrazinamide
glnA1	alr	25.3698	3	mtu00220 : Arginine biosynthesis , mtu00910 : Nitrogen metabolism , mtu02020 : Two-component system , mtu00630 : Glyoxylate and dicarboxylate metabolism , mtu01120 : Microbial metabolism in diverse environments , mtu00250 : Alanine, aspartate and glutamate metabolism , mtu01230 : Biosynthesis of amino acids , mtu01100 : Metabolic pathways	11	11 small molecule metabolic process (GO:0044281)	mtu01502 : Vancomycin resistance , mtu01100 : Metabolic pathways , mtu00470 : D-Amino acid metabolism	1	1 aminoglycan biosynthetic process (GO:0006023)	Citric acid	Cycloserine, Terizidone
menB	folA	25.3732	4	mtu01110 : Biosynthesis of secondary metabolites , mtu00130 : Ubiquinone and other terpenoid-quinone biosynthesis , mtu01240 : Biosynthesis of cofactors , mtu01100 : Metabolic pathways	11	11 small molecule metabolic process (GO:0044281)	mtu00670 : One carbon pool by folate , mtu01240 : Biosynthesis of cofactors , mtu01100 : Metabolic pathways , mtu00790 : Folate biosynthesis	11	11 small molecule metabolic process (GO:0044281)	Coenzyme A	Isoniazid, Trimethoprim
inhA	folA	25.3765	3		11	11 small molecule metabolic process (GO:0044281)	mtu00670 : One carbon pool by folate , mtu01240 : Biosynthesis of cofactors , mtu01100 : Metabolic pathways , mtu00790 : Folate biosynthesis	11	11 small molecule metabolic process (GO:0044281)	Ethionamide, Isoniazid, Pretomanid, Triclosan	Isoniazid, Trimethoprim
gyrB	embC	25.3791	2		4	4 DNA metabolic process (GO:0006259)	mtu00571 : Lipoarabinomannan (LAM) biosynthesis	9	9 cellular metabolic process (GO:0044237)	Gatifloxacin	Ethambutol
cycA	rpoA	25.3873	3		1	1 aminoglycan biosynthetic process (GO:0006023)	mtu03020 : RNA polymerase	5	5 gene expression (GO:0010467)	Cycloserine	Rifabutin, Rifalazil, Rifampicin, Rifamycin, Rifapentine
glnA1	citE	25.4017	3	mtu00220 : Arginine biosynthesis , mtu00910 : Nitrogen metabolism , mtu02020 : Two-component system , mtu00630 : Glyoxylate and dicarboxylate metabolism , mtu01120 : Microbial metabolism in diverse environments , mtu00250 : Alanine, aspartate and glutamate metabolism , mtu01230 : Biosynthesis of amino acids , mtu01100 : Metabolic pathways	11	11 small molecule metabolic process (GO:0044281)	mtu02020 : Two-component system	11	11 small molecule metabolic process (GO:0044281)	Citric acid	Formic acid
gyrA	ddl	25.4038	2		4	4 DNA metabolic process (GO:0006259)	mtu00470 : D-Amino acid metabolism , mtu00550 : Peptidoglycan biosynthesis , mtu01502 : Vancomycin resistance , mtu01100 : Metabolic pathways	1	1 aminoglycan biosynthetic process (GO:0006023)	Ciprofloxacin, Gatifloxacin, Levofloxacin, Moxifloxacin, Ofloxacin, Pazufloxacin, Sparfloxacin	Cycloserine, Terizidone
rplD	iniA	25.4195	3	mtu03010 : Ribosome	5	5 gene expression (GO:0010467)		10	10 cellular lipid metabolic process (GO:0044255)	Linezolid, Sutezolid	Isoniazid
rmlA	efpA	25.4228	4	mtu00541 : O-Antigen nucleotide sugar biosynthesis , mtu00521 : Streptomycin biosynthesis , mtu00523 : Polyketide sugar unit biosynthesis , mtu00525 : Acarbose and validamycin biosynthesis , mtu01250 : Biosynthesis of nucleotide sugars , mtu01110 : Biosynthesis of secondary metabolites , mtu01100 : Metabolic pathways	9	9 cellular metabolic process (GO:0044237)		9	9 cellular metabolic process (GO:0044237)	Thymidine	Pretomanid
pknB	aac	25.4253	3		10	10 cellular lipid metabolic process (GO:0044255)		9	9 cellular metabolic process (GO:0044237)	Fostamatinib	Coenzyme A, Ribostamycin
pknB	folA	25.4267	3		10	10 cellular lipid metabolic process (GO:0044255)	mtu00670 : One carbon pool by folate , mtu01240 : Biosynthesis of cofactors , mtu01100 : Metabolic pathways , mtu00790 : Folate biosynthesis	11	11 small molecule metabolic process (GO:0044281)	Fostamatinib	Isoniazid, Trimethoprim
rmlC	lsr2	25.4373	5	mtu00521 : Streptomycin biosynthesis , mtu00523 : Polyketide sugar unit biosynthesis , mtu00541 : O-Antigen nucleotide sugar biosynthesis , mtu01100 : Metabolic pathways , mtu01250 : Biosynthesis of nucleotide sugars , mtu01110 : Biosynthesis of secondary metabolites	9	9 cellular metabolic process (GO:0044237)		9	9 cellular metabolic process (GO:0044237)	S,S-(2-Hydroxyethyl)Thiocysteine	Pretomanid
rplD	panD	25.4387	2	mtu03010 : Ribosome	5	5 gene expression (GO:0010467)	mtu01100 : Metabolic pathways , mtu01110 : Biosynthesis of secondary metabolites , mtu00410 : beta-Alanine metabolism , mtu00770 : Pantothenate and CoA biosynthesis , mtu01240 : Biosynthesis of cofactors	11	11 small molecule metabolic process (GO:0044281)	Linezolid, Sutezolid	Pyrazinamide
pbpB	ribD	25.4396	3	mtu01100 : Metabolic pathways , mtu01501 : beta-Lactam resistance , mtu00550 : Peptidoglycan biosynthesis	1	1 aminoglycan biosynthetic process (GO:0006023)	mtu01240 : Biosynthesis of cofactors , mtu02024 : Quorum sensing , mtu00740 : Riboflavin metabolism , mtu01100 : Metabolic pathways , mtu01110 : Biosynthesis of secondary metabolites	10	10 cellular lipid metabolic process (GO:0044255)	Amoxicillin, Imipenem, Meropenem	Aminosalicylic acid
pknB	fabH	25.4411	3		10	10 cellular lipid metabolic process (GO:0044255)		11	11 small molecule metabolic process (GO:0044281)	Fostamatinib	Lauric acid
rmlA	mmpL3	25.4485	3	mtu00541 : O-Antigen nucleotide sugar biosynthesis , mtu00521 : Streptomycin biosynthesis , mtu00523 : Polyketide sugar unit biosynthesis , mtu00525 : Acarbose and validamycin biosynthesis , mtu01250 : Biosynthesis of nucleotide sugars , mtu01110 : Biosynthesis of secondary metabolites , mtu01100 : Metabolic pathways	9	9 cellular metabolic process (GO:0044237)		9	9 cellular metabolic process (GO:0044237)	Thymidine	SQ-109
pknB	mmpL3	25.458	2		10	10 cellular lipid metabolic process (GO:0044255)		9	9 cellular metabolic process (GO:0044237)	Fostamatinib	SQ-109
rpoA	nat	25.4813	3	mtu03020 : RNA polymerase	5	5 gene expression (GO:0010467)	mtu01110 : Biosynthesis of secondary metabolites , mtu01100 : Metabolic pathways , mtu01120 : Microbial metabolism in diverse environments , mtu00983 : Drug metabolism - other enzymes	11	11 small molecule metabolic process (GO:0044281)	Rifabutin, Rifalazil, Rifampicin, Rifamycin, Rifapentine	Isoniazid
rmlA	embC	25.4851	3	mtu00541 : O-Antigen nucleotide sugar biosynthesis , mtu00521 : Streptomycin biosynthesis , mtu00523 : Polyketide sugar unit biosynthesis , mtu00525 : Acarbose and validamycin biosynthesis , mtu01250 : Biosynthesis of nucleotide sugars , mtu01110 : Biosynthesis of secondary metabolites , mtu01100 : Metabolic pathways	9	9 cellular metabolic process (GO:0044237)	mtu00571 : Lipoarabinomannan (LAM) biosynthesis	9	9 cellular metabolic process (GO:0044237)	Thymidine	Ethambutol
pbpB	katG	25.4859	3	mtu01100 : Metabolic pathways , mtu01501 : beta-Lactam resistance , mtu00550 : Peptidoglycan biosynthesis	1	1 aminoglycan biosynthetic process (GO:0006023)	mtu00360 : Phenylalanine metabolism , mtu00380 : Tryptophan metabolism , mtu01110 : Biosynthesis of secondary metabolites , mtu00983 : Drug metabolism - other enzymes , mtu01100 : Metabolic pathways	4	4 DNA metabolic process (GO:0006259)	Amoxicillin, Imipenem, Meropenem	Ethionamide, Isoniazid
glcB	pssA	25.4943	3	mtu01120 : Microbial metabolism in diverse environments , mtu01200 : Carbon metabolism , mtu00630 : Glyoxylate and dicarboxylate metabolism , mtu01110 : Biosynthesis of secondary metabolites , mtu01100 : Metabolic pathways , mtu00620 : Pyruvate metabolism	11	11 small molecule metabolic process (GO:0044281)	mtu00260 : Glycine, serine and threonine metabolism , mtu01110 : Biosynthesis of secondary metabolites , mtu01100 : Metabolic pathways , mtu00564 : Glycerophospholipid metabolism	11	11 small molecule metabolic process (GO:0044281)	Coenzyme A	Zn2+
pknB	efpA	25.5066	2		10	10 cellular lipid metabolic process (GO:0044255)		9	9 cellular metabolic process (GO:0044237)	Fostamatinib	Pretomanid
pknB	katG	25.5197	2		10	10 cellular lipid metabolic process (GO:0044255)	mtu00360 : Phenylalanine metabolism , mtu00380 : Tryptophan metabolism , mtu01110 : Biosynthesis of secondary metabolites , mtu00983 : Drug metabolism - other enzymes , mtu01100 : Metabolic pathways	4	4 DNA metabolic process (GO:0006259)	Fostamatinib	Ethionamide, Isoniazid
tmk	pssA	25.5224	3	mtu01100 : Metabolic pathways , mtu00240 : Pyrimidine metabolism , mtu01232 : Nucleotide metabolism	1	1 aminoglycan biosynthetic process (GO:0006023)	mtu00260 : Glycine, serine and threonine metabolism , mtu01110 : Biosynthesis of secondary metabolites , mtu01100 : Metabolic pathways , mtu00564 : Glycerophospholipid metabolism	11	11 small molecule metabolic process (GO:0044281)	Thymidine	Zn2+
katG	tmk	25.5257	2	mtu00360 : Phenylalanine metabolism , mtu00380 : Tryptophan metabolism , mtu01110 : Biosynthesis of secondary metabolites , mtu00983 : Drug metabolism - other enzymes , mtu01100 : Metabolic pathways	4	4 DNA metabolic process (GO:0006259)	mtu01100 : Metabolic pathways , mtu00240 : Pyrimidine metabolism , mtu01232 : Nucleotide metabolism	1	1 aminoglycan biosynthetic process (GO:0006023)	Ethionamide, Isoniazid	Thymidine
pepQ	gyrB	25.5262	2		7	7 ATP biosynthetic process (GO:0006754)		4	4 DNA metabolic process (GO:0006259)	Bedaquiline, Clofazimine	Gatifloxacin
thyA	ddl	25.5282	2	mtu01232 : Nucleotide metabolism , mtu01100 : Metabolic pathways , mtu00240 : Pyrimidine metabolism , mtu00670 : One carbon pool by folate	4	4 DNA metabolic process (GO:0006259)	mtu00470 : D-Amino acid metabolism , mtu00550 : Peptidoglycan biosynthesis , mtu01502 : Vancomycin resistance , mtu01100 : Metabolic pathways	1	1 aminoglycan biosynthetic process (GO:0006023)	Aminosalicylic acid	Cycloserine, Terizidone
fprA	kasA	25.5317	2		11	11 small molecule metabolic process (GO:0044281)		11	11 small molecule metabolic process (GO:0044281)	Flavin adenine dinucleotide	Ethionamide, Isoniazid
gyrA	ribD	25.5335	2		4	4 DNA metabolic process (GO:0006259)	mtu01240 : Biosynthesis of cofactors , mtu02024 : Quorum sensing , mtu00740 : Riboflavin metabolism , mtu01100 : Metabolic pathways , mtu01110 : Biosynthesis of secondary metabolites	10	10 cellular lipid metabolic process (GO:0044255)	Ciprofloxacin, Gatifloxacin, Levofloxacin, Moxifloxacin, Ofloxacin, Pazufloxacin, Sparfloxacin	Aminosalicylic acid
Rv3806c	lsr2	25.5337	4		9	9 cellular metabolic process (GO:0044237)		9	9 cellular metabolic process (GO:0044237)	Ethambutol	Pretomanid
rpoA	menB	25.5361	3	mtu03020 : RNA polymerase	5	5 gene expression (GO:0010467)	mtu01110 : Biosynthesis of secondary metabolites , mtu00130 : Ubiquinone and other terpenoid-quinone biosynthesis , mtu01240 : Biosynthesis of cofactors , mtu01100 : Metabolic pathways	11	11 small molecule metabolic process (GO:0044281)	Rifabutin, Rifalazil, Rifampicin, Rifamycin, Rifapentine	Coenzyme A
pknB	ddl	25.5436	2		10	10 cellular lipid metabolic process (GO:0044255)	mtu00470 : D-Amino acid metabolism , mtu00550 : Peptidoglycan biosynthesis , mtu01502 : Vancomycin resistance , mtu01100 : Metabolic pathways	1	1 aminoglycan biosynthetic process (GO:0006023)	Fostamatinib	Cycloserine, Terizidone
nat	kasA	25.5479	2	mtu01110 : Biosynthesis of secondary metabolites , mtu01100 : Metabolic pathways , mtu01120 : Microbial metabolism in diverse environments , mtu00983 : Drug metabolism - other enzymes	11	11 small molecule metabolic process (GO:0044281)		11	11 small molecule metabolic process (GO:0044281)	Isoniazid	Ethionamide, Isoniazid
pknB	panD	25.5488	3		10	10 cellular lipid metabolic process (GO:0044255)	mtu01100 : Metabolic pathways , mtu01110 : Biosynthesis of secondary metabolites , mtu00410 : beta-Alanine metabolism , mtu00770 : Pantothenate and CoA biosynthesis , mtu01240 : Biosynthesis of cofactors	11	11 small molecule metabolic process (GO:0044281)	Fostamatinib	Pyrazinamide
folA	ribD	25.5506	1	mtu00670 : One carbon pool by folate , mtu01240 : Biosynthesis of cofactors , mtu01100 : Metabolic pathways , mtu00790 : Folate biosynthesis	11	11 small molecule metabolic process (GO:0044281)	mtu01240 : Biosynthesis of cofactors , mtu02024 : Quorum sensing , mtu00740 : Riboflavin metabolism , mtu01100 : Metabolic pathways , mtu01110 : Biosynthesis of secondary metabolites	10	10 cellular lipid metabolic process (GO:0044255)	Isoniazid, Trimethoprim	Aminosalicylic acid
panD	ribD	25.5719	3	mtu01100 : Metabolic pathways , mtu01110 : Biosynthesis of secondary metabolites , mtu00410 : beta-Alanine metabolism , mtu00770 : Pantothenate and CoA biosynthesis , mtu01240 : Biosynthesis of cofactors	11	11 small molecule metabolic process (GO:0044281)	mtu01240 : Biosynthesis of cofactors , mtu02024 : Quorum sensing , mtu00740 : Riboflavin metabolism , mtu01100 : Metabolic pathways , mtu01110 : Biosynthesis of secondary metabolites	10	10 cellular lipid metabolic process (GO:0044255)	Pyrazinamide	Aminosalicylic acid
pbpB	glcB	25.572	4	mtu01100 : Metabolic pathways , mtu01501 : beta-Lactam resistance , mtu00550 : Peptidoglycan biosynthesis	1	1 aminoglycan biosynthetic process (GO:0006023)	mtu01120 : Microbial metabolism in diverse environments , mtu01200 : Carbon metabolism , mtu00630 : Glyoxylate and dicarboxylate metabolism , mtu01110 : Biosynthesis of secondary metabolites , mtu01100 : Metabolic pathways , mtu00620 : Pyruvate metabolism	11	11 small molecule metabolic process (GO:0044281)	Amoxicillin, Imipenem, Meropenem	Coenzyme A
pknB	pssA	25.5723	3		10	10 cellular lipid metabolic process (GO:0044255)	mtu00260 : Glycine, serine and threonine metabolism , mtu01110 : Biosynthesis of secondary metabolites , mtu01100 : Metabolic pathways , mtu00564 : Glycerophospholipid metabolism	11	11 small molecule metabolic process (GO:0044281)	Fostamatinib	Zn2+
folC	rpsA	25.5841	3	mtu00790 : Folate biosynthesis , mtu01240 : Biosynthesis of cofactors , mtu01100 : Metabolic pathways	11	11 small molecule metabolic process (GO:0044281)	mtu03010 : Ribosome	5	5 gene expression (GO:0010467)	Aminosalicylic acid	Pyrazinamide
Rv3806c	ribD	25.5867	2		9	9 cellular metabolic process (GO:0044237)	mtu01240 : Biosynthesis of cofactors , mtu02024 : Quorum sensing , mtu00740 : Riboflavin metabolism , mtu01100 : Metabolic pathways , mtu01110 : Biosynthesis of secondary metabolites	10	10 cellular lipid metabolic process (GO:0044255)	Ethambutol	Aminosalicylic acid
ponA1	pssA	25.5968	4		1	1 aminoglycan biosynthetic process (GO:0006023)	mtu00260 : Glycine, serine and threonine metabolism , mtu01110 : Biosynthesis of secondary metabolites , mtu01100 : Metabolic pathways , mtu00564 : Glycerophospholipid metabolism	11	11 small molecule metabolic process (GO:0044281)	Amoxicillin	Zn2+
rpoZ	gmk	25.597	1	mtu03020 : RNA polymerase	4	4 DNA metabolic process (GO:0006259)	mtu01100 : Metabolic pathways , mtu01232 : Nucleotide metabolism , mtu00230 : Purine metabolism	1	1 aminoglycan biosynthetic process (GO:0006023)	Rifabutin, Rifalazil, Rifampicin, Rifamycin, Rifapentine	Formic acid
icl	glnA1	25.6046	3	mtu01120 : Microbial metabolism in diverse environments , mtu01100 : Metabolic pathways , mtu01200 : Carbon metabolism , mtu00630 : Glyoxylate and dicarboxylate metabolism , mtu01110 : Biosynthesis of secondary metabolites	11	11 small molecule metabolic process (GO:0044281)	mtu00220 : Arginine biosynthesis , mtu00910 : Nitrogen metabolism , mtu02020 : Two-component system , mtu00630 : Glyoxylate and dicarboxylate metabolism , mtu01120 : Microbial metabolism in diverse environments , mtu00250 : Alanine, aspartate and glutamate metabolism , mtu01230 : Biosynthesis of amino acids , mtu01100 : Metabolic pathways	11	11 small molecule metabolic process (GO:0044281)	2,2',3-Tribromo-4,4',5,5'-tetrahydroxybibenzyl, 3-bromopyruvate, 3-nitropropionate, 5,5'-methylenebis(3,4-dibromobenzene-1,2-diol), Bis(2,3-dibromo-4,5-dihydroxyphenyl)ether, Bis(3-bromo-4,5-dihydroxyphenyl)methanone, Glyoxalate, Glyoxylate, Halisulfate 1, Hydrohalisulfate 1	Citric acid
thyA	ribD	25.6049	1	mtu01232 : Nucleotide metabolism , mtu01100 : Metabolic pathways , mtu00240 : Pyrimidine metabolism , mtu00670 : One carbon pool by folate	4	4 DNA metabolic process (GO:0006259)	mtu01240 : Biosynthesis of cofactors , mtu02024 : Quorum sensing , mtu00740 : Riboflavin metabolism , mtu01100 : Metabolic pathways , mtu01110 : Biosynthesis of secondary metabolites	10	10 cellular lipid metabolic process (GO:0044255)	Aminosalicylic acid	Aminosalicylic acid
rpsA	fprA	25.6069	3	mtu03010 : Ribosome	5	5 gene expression (GO:0010467)		11	11 small molecule metabolic process (GO:0044281)	Pyrazinamide	Flavin adenine dinucleotide
rpsA	lsr2	25.6114	3	mtu03010 : Ribosome	5	5 gene expression (GO:0010467)		9	9 cellular metabolic process (GO:0044237)	Pyrazinamide	Pretomanid
rpoZ	glnA1	25.6132	3	mtu03020 : RNA polymerase	4	4 DNA metabolic process (GO:0006259)	mtu00220 : Arginine biosynthesis , mtu00910 : Nitrogen metabolism , mtu02020 : Two-component system , mtu00630 : Glyoxylate and dicarboxylate metabolism , mtu01120 : Microbial metabolism in diverse environments , mtu00250 : Alanine, aspartate and glutamate metabolism , mtu01230 : Biosynthesis of amino acids , mtu01100 : Metabolic pathways	11	11 small molecule metabolic process (GO:0044281)	Rifabutin, Rifalazil, Rifampicin, Rifamycin, Rifapentine	Citric acid
tmk	folA	25.6159	1	mtu01100 : Metabolic pathways , mtu00240 : Pyrimidine metabolism , mtu01232 : Nucleotide metabolism	1	1 aminoglycan biosynthetic process (GO:0006023)	mtu00670 : One carbon pool by folate , mtu01240 : Biosynthesis of cofactors , mtu01100 : Metabolic pathways , mtu00790 : Folate biosynthesis	11	11 small molecule metabolic process (GO:0044281)	Thymidine	Isoniazid, Trimethoprim
inhA	pssA	25.6347	3		11	11 small molecule metabolic process (GO:0044281)	mtu00260 : Glycine, serine and threonine metabolism , mtu01110 : Biosynthesis of secondary metabolites , mtu01100 : Metabolic pathways , mtu00564 : Glycerophospholipid metabolism	11	11 small molecule metabolic process (GO:0044281)	Ethionamide, Isoniazid, Pretomanid, Triclosan	Zn2+
gyrA	alr	25.6352	3		4	4 DNA metabolic process (GO:0006259)	mtu01502 : Vancomycin resistance , mtu01100 : Metabolic pathways , mtu00470 : D-Amino acid metabolism	1	1 aminoglycan biosynthetic process (GO:0006023)	Ciprofloxacin, Gatifloxacin, Levofloxacin, Moxifloxacin, Ofloxacin, Pazufloxacin, Sparfloxacin	Cycloserine, Terizidone
Rv3806c	rmlC	25.6424	2		9	9 cellular metabolic process (GO:0044237)	mtu00521 : Streptomycin biosynthesis , mtu00523 : Polyketide sugar unit biosynthesis , mtu00541 : O-Antigen nucleotide sugar biosynthesis , mtu01100 : Metabolic pathways , mtu01250 : Biosynthesis of nucleotide sugars , mtu01110 : Biosynthesis of secondary metabolites	9	9 cellular metabolic process (GO:0044237)	Ethambutol	S,S-(2-Hydroxyethyl)Thiocysteine
rpsA	citE	25.6429	3	mtu03010 : Ribosome	5	5 gene expression (GO:0010467)	mtu02020 : Two-component system	11	11 small molecule metabolic process (GO:0044281)	Pyrazinamide	Formic acid
inhA	celA1	25.6454	3		11	11 small molecule metabolic process (GO:0044281)	mtu01100 : Metabolic pathways , mtu02020 : Two-component system , mtu00500 : Starch and sucrose metabolism	11	11 small molecule metabolic process (GO:0044281)	Ethionamide, Isoniazid, Pretomanid, Triclosan	Afegostat
mshD	celA1	25.6458	4		11	11 small molecule metabolic process (GO:0044281)	mtu01100 : Metabolic pathways , mtu02020 : Two-component system , mtu00500 : Starch and sucrose metabolism	11	11 small molecule metabolic process (GO:0044281)	Coenzyme A	Afegostat
cycA	rpsL	25.6463	3		1	1 aminoglycan biosynthetic process (GO:0006023)	mtu03010 : Ribosome	5	5 gene expression (GO:0010467)	Cycloserine	Amikacin, Kanamycin, Ribostamycin, Streptomycin
rpoZ	glcB	25.6481	3	mtu03020 : RNA polymerase	4	4 DNA metabolic process (GO:0006259)	mtu01120 : Microbial metabolism in diverse environments , mtu01200 : Carbon metabolism , mtu00630 : Glyoxylate and dicarboxylate metabolism , mtu01110 : Biosynthesis of secondary metabolites , mtu01100 : Metabolic pathways , mtu00620 : Pyruvate metabolism	11	11 small molecule metabolic process (GO:0044281)	Rifabutin, Rifalazil, Rifampicin, Rifamycin, Rifapentine	Coenzyme A
rpsA	aac	25.6535	4	mtu03010 : Ribosome	5	5 gene expression (GO:0010467)		9	9 cellular metabolic process (GO:0044237)	Pyrazinamide	Coenzyme A, Ribostamycin
rmlA	lsr2	25.6578	5	mtu00541 : O-Antigen nucleotide sugar biosynthesis , mtu00521 : Streptomycin biosynthesis , mtu00523 : Polyketide sugar unit biosynthesis , mtu00525 : Acarbose and validamycin biosynthesis , mtu01250 : Biosynthesis of nucleotide sugars , mtu01110 : Biosynthesis of secondary metabolites , mtu01100 : Metabolic pathways	9	9 cellular metabolic process (GO:0044237)		9	9 cellular metabolic process (GO:0044237)	Thymidine	Pretomanid
rmlC	pknB	25.6601	2	mtu00521 : Streptomycin biosynthesis , mtu00523 : Polyketide sugar unit biosynthesis , mtu00541 : O-Antigen nucleotide sugar biosynthesis , mtu01100 : Metabolic pathways , mtu01250 : Biosynthesis of nucleotide sugars , mtu01110 : Biosynthesis of secondary metabolites	9	9 cellular metabolic process (GO:0044237)		10	10 cellular lipid metabolic process (GO:0044255)	S,S-(2-Hydroxyethyl)Thiocysteine	Fostamatinib
rpoZ	embA	25.6613	2	mtu03020 : RNA polymerase	4	4 DNA metabolic process (GO:0006259)	mtu00572 : Arabinogalactan biosynthesis - Mycobacterium	9	9 cellular metabolic process (GO:0044237)	Rifabutin, Rifalazil, Rifampicin, Rifamycin, Rifapentine	Ethambutol
rpoZ	embB	25.6699	2	mtu03020 : RNA polymerase	4	4 DNA metabolic process (GO:0006259)	mtu00572 : Arabinogalactan biosynthesis - Mycobacterium	9	9 cellular metabolic process (GO:0044237)	Rifabutin, Rifalazil, Rifampicin, Rifamycin, Rifapentine	Ethambutol
tlyA	fbiA	25.6791	4		4	4 DNA metabolic process (GO:0006259)	mtu01240 : Biosynthesis of cofactors , mtu01120 : Microbial metabolism in diverse environments , mtu01100 : Metabolic pathways , mtu00680 : Methane metabolism	3	3 regulation of RNA metabolic process (GO:0051252)	Capreomycin, Viomycin	Delamanid, Pretomanid
rpsA	mshD	25.687	3	mtu03010 : Ribosome	5	5 gene expression (GO:0010467)		11	11 small molecule metabolic process (GO:0044281)	Pyrazinamide	Coenzyme A
rpsL	nat	25.7034	2	mtu03010 : Ribosome	5	5 gene expression (GO:0010467)	mtu01110 : Biosynthesis of secondary metabolites , mtu01100 : Metabolic pathways , mtu01120 : Microbial metabolism in diverse environments , mtu00983 : Drug metabolism - other enzymes	11	11 small molecule metabolic process (GO:0044281)	Amikacin, Kanamycin, Ribostamycin, Streptomycin	Isoniazid
tmk	fbiA	25.7118	4	mtu01100 : Metabolic pathways , mtu00240 : Pyrimidine metabolism , mtu01232 : Nucleotide metabolism	1	1 aminoglycan biosynthetic process (GO:0006023)	mtu01240 : Biosynthesis of cofactors , mtu01120 : Microbial metabolism in diverse environments , mtu01100 : Metabolic pathways , mtu00680 : Methane metabolism	3	3 regulation of RNA metabolic process (GO:0051252)	Thymidine	Delamanid, Pretomanid
pssA	ribD	25.7129	3	mtu00260 : Glycine, serine and threonine metabolism , mtu01110 : Biosynthesis of secondary metabolites , mtu01100 : Metabolic pathways , mtu00564 : Glycerophospholipid metabolism	11	11 small molecule metabolic process (GO:0044281)	mtu01240 : Biosynthesis of cofactors , mtu02024 : Quorum sensing , mtu00740 : Riboflavin metabolism , mtu01100 : Metabolic pathways , mtu01110 : Biosynthesis of secondary metabolites	10	10 cellular lipid metabolic process (GO:0044255)	Zn2+	Aminosalicylic acid
folC	rplD	25.7162	3	mtu00790 : Folate biosynthesis , mtu01240 : Biosynthesis of cofactors , mtu01100 : Metabolic pathways	11	11 small molecule metabolic process (GO:0044281)	mtu03010 : Ribosome	5	5 gene expression (GO:0010467)	Aminosalicylic acid	Linezolid, Sutezolid
rplD	fprA	25.7214	3	mtu03010 : Ribosome	5	5 gene expression (GO:0010467)		11	11 small molecule metabolic process (GO:0044281)	Linezolid, Sutezolid	Flavin adenine dinucleotide
embR	rpsA	25.725	2		10	10 cellular lipid metabolic process (GO:0044255)	mtu03010 : Ribosome	5	5 gene expression (GO:0010467)	Ethambutol	Pyrazinamide
pknB	atpE	25.7282	2		10	10 cellular lipid metabolic process (GO:0044255)	mtu00190 : Oxidative phosphorylation , mtu01100 : Metabolic pathways	7	7 ATP biosynthetic process (GO:0006754)	Fostamatinib	Bedaquiline
rpoA	celA1	25.7338	4	mtu03020 : RNA polymerase	5	5 gene expression (GO:0010467)	mtu01100 : Metabolic pathways , mtu02020 : Two-component system , mtu00500 : Starch and sucrose metabolism	11	11 small molecule metabolic process (GO:0044281)	Rifabutin, Rifalazil, Rifampicin, Rifamycin, Rifapentine	Afegostat
mshA	fabH	25.748	2		11	11 small molecule metabolic process (GO:0044281)		11	11 small molecule metabolic process (GO:0044281)	Ethionamide	Lauric acid
inhA	mshD	25.7506	2		11	11 small molecule metabolic process (GO:0044281)		11	11 small molecule metabolic process (GO:0044281)	Ethionamide, Isoniazid, Pretomanid, Triclosan	Coenzyme A
gyrB	panD	25.7555	3		4	4 DNA metabolic process (GO:0006259)	mtu01100 : Metabolic pathways , mtu01110 : Biosynthesis of secondary metabolites , mtu00410 : beta-Alanine metabolism , mtu00770 : Pantothenate and CoA biosynthesis , mtu01240 : Biosynthesis of cofactors	11	11 small molecule metabolic process (GO:0044281)	Gatifloxacin	Pyrazinamide
thyA	alr	25.7596	3	mtu01232 : Nucleotide metabolism , mtu01100 : Metabolic pathways , mtu00240 : Pyrimidine metabolism , mtu00670 : One carbon pool by folate	4	4 DNA metabolic process (GO:0006259)	mtu01502 : Vancomycin resistance , mtu01100 : Metabolic pathways , mtu00470 : D-Amino acid metabolism	1	1 aminoglycan biosynthetic process (GO:0006023)	Aminosalicylic acid	Cycloserine, Terizidone
rpsL	menB	25.7626	3	mtu03010 : Ribosome	5	5 gene expression (GO:0010467)	mtu01110 : Biosynthesis of secondary metabolites , mtu00130 : Ubiquinone and other terpenoid-quinone biosynthesis , mtu01240 : Biosynthesis of cofactors , mtu01100 : Metabolic pathways	11	11 small molecule metabolic process (GO:0044281)	Amikacin, Kanamycin, Ribostamycin, Streptomycin	Coenzyme A
pknB	tmk	25.7631	3		10	10 cellular lipid metabolic process (GO:0044255)	mtu01100 : Metabolic pathways , mtu00240 : Pyrimidine metabolism , mtu01232 : Nucleotide metabolism	1	1 aminoglycan biosynthetic process (GO:0006023)	Fostamatinib	Thymidine
rplD	citE	25.7672	3	mtu03010 : Ribosome	5	5 gene expression (GO:0010467)	mtu02020 : Two-component system	11	11 small molecule metabolic process (GO:0044281)	Linezolid, Sutezolid	Formic acid
ponA1	folA	25.7702	4		1	1 aminoglycan biosynthetic process (GO:0006023)	mtu00670 : One carbon pool by folate , mtu01240 : Biosynthesis of cofactors , mtu01100 : Metabolic pathways , mtu00790 : Folate biosynthesis	11	11 small molecule metabolic process (GO:0044281)	Amoxicillin	Isoniazid, Trimethoprim
tmk	glnA1	25.771	3	mtu01100 : Metabolic pathways , mtu00240 : Pyrimidine metabolism , mtu01232 : Nucleotide metabolism	1	1 aminoglycan biosynthetic process (GO:0006023)	mtu00220 : Arginine biosynthesis , mtu00910 : Nitrogen metabolism , mtu02020 : Two-component system , mtu00630 : Glyoxylate and dicarboxylate metabolism , mtu01120 : Microbial metabolism in diverse environments , mtu00250 : Alanine, aspartate and glutamate metabolism , mtu01230 : Biosynthesis of amino acids , mtu01100 : Metabolic pathways	11	11 small molecule metabolic process (GO:0044281)	Thymidine	Citric acid
ddl	ribD	25.7714	2	mtu00470 : D-Amino acid metabolism , mtu00550 : Peptidoglycan biosynthesis , mtu01502 : Vancomycin resistance , mtu01100 : Metabolic pathways	1	1 aminoglycan biosynthetic process (GO:0006023)	mtu01240 : Biosynthesis of cofactors , mtu02024 : Quorum sensing , mtu00740 : Riboflavin metabolism , mtu01100 : Metabolic pathways , mtu01110 : Biosynthesis of secondary metabolites	10	10 cellular lipid metabolic process (GO:0044255)	Cycloserine, Terizidone	Aminosalicylic acid
pknB	alr	25.7729	2		10	10 cellular lipid metabolic process (GO:0044255)	mtu01502 : Vancomycin resistance , mtu01100 : Metabolic pathways , mtu00470 : D-Amino acid metabolism	1	1 aminoglycan biosynthetic process (GO:0006023)	Fostamatinib	Cycloserine, Terizidone
gyrB	kasA	25.7765	2		4	4 DNA metabolic process (GO:0006259)		11	11 small molecule metabolic process (GO:0044281)	Gatifloxacin	Ethionamide, Isoniazid
folC	lpdA	25.7771	3	mtu00790 : Folate biosynthesis , mtu01240 : Biosynthesis of cofactors , mtu01100 : Metabolic pathways	11	11 small molecule metabolic process (GO:0044281)		11	11 small molecule metabolic process (GO:0044281)	Aminosalicylic acid	Flavin adenine dinucleotide
rpoZ	atpE	25.7876	3	mtu03020 : RNA polymerase	4	4 DNA metabolic process (GO:0006259)	mtu00190 : Oxidative phosphorylation , mtu01100 : Metabolic pathways	7	7 ATP biosynthetic process (GO:0006754)	Rifabutin, Rifalazil, Rifampicin, Rifamycin, Rifapentine	Bedaquiline
rplD	lsr2	25.7961	4	mtu03010 : Ribosome	5	5 gene expression (GO:0010467)		9	9 cellular metabolic process (GO:0044237)	Linezolid, Sutezolid	Pretomanid
pbpB	inhA	25.7986	2	mtu01100 : Metabolic pathways , mtu01501 : beta-Lactam resistance , mtu00550 : Peptidoglycan biosynthesis	1	1 aminoglycan biosynthetic process (GO:0006023)		11	11 small molecule metabolic process (GO:0044281)	Amoxicillin, Imipenem, Meropenem	Ethionamide, Isoniazid, Pretomanid, Triclosan
rpsA	fabH	25.8157	3	mtu03010 : Ribosome	5	5 gene expression (GO:0010467)		11	11 small molecule metabolic process (GO:0044281)	Pyrazinamide	Lauric acid
inhA	menB	25.8199	3		11	11 small molecule metabolic process (GO:0044281)	mtu01110 : Biosynthesis of secondary metabolites , mtu00130 : Ubiquinone and other terpenoid-quinone biosynthesis , mtu01240 : Biosynthesis of cofactors , mtu01100 : Metabolic pathways	11	11 small molecule metabolic process (GO:0044281)	Ethionamide, Isoniazid, Pretomanid, Triclosan	Coenzyme A
rplD	mshD	25.8211	3	mtu03010 : Ribosome	5	5 gene expression (GO:0010467)		11	11 small molecule metabolic process (GO:0044281)	Linezolid, Sutezolid	Coenzyme A
rplD	aac	25.8214	4	mtu03010 : Ribosome	5	5 gene expression (GO:0010467)		9	9 cellular metabolic process (GO:0044237)	Linezolid, Sutezolid	Coenzyme A, Ribostamycin
mshA	glnA1	25.8302	2		11	11 small molecule metabolic process (GO:0044281)	mtu00220 : Arginine biosynthesis , mtu00910 : Nitrogen metabolism , mtu02020 : Two-component system , mtu00630 : Glyoxylate and dicarboxylate metabolism , mtu01120 : Microbial metabolism in diverse environments , mtu00250 : Alanine, aspartate and glutamate metabolism , mtu01230 : Biosynthesis of amino acids , mtu01100 : Metabolic pathways	11	11 small molecule metabolic process (GO:0044281)	Ethionamide	Citric acid
panD	fabH	25.8362	3	mtu01100 : Metabolic pathways , mtu01110 : Biosynthesis of secondary metabolites , mtu00410 : beta-Alanine metabolism , mtu00770 : Pantothenate and CoA biosynthesis , mtu01240 : Biosynthesis of cofactors	11	11 small molecule metabolic process (GO:0044281)		11	11 small molecule metabolic process (GO:0044281)	Pyrazinamide	Lauric acid
rpoZ	folA	25.8405	3	mtu03020 : RNA polymerase	4	4 DNA metabolic process (GO:0006259)	mtu00670 : One carbon pool by folate , mtu01240 : Biosynthesis of cofactors , mtu01100 : Metabolic pathways , mtu00790 : Folate biosynthesis	11	11 small molecule metabolic process (GO:0044281)	Rifabutin, Rifalazil, Rifampicin, Rifamycin, Rifapentine	Isoniazid, Trimethoprim
lsr2	glf	25.8405	4		9	9 cellular metabolic process (GO:0044237)	mtu00541 : O-Antigen nucleotide sugar biosynthesis , mtu00052 : Galactose metabolism , mtu01250 : Biosynthesis of nucleotide sugars , mtu01100 : Metabolic pathways , mtu00520 : Amino sugar and nucleotide sugar metabolism	9	9 cellular metabolic process (GO:0044237)	Pretomanid	Flavin adenine dinucleotide
pbpB	panD	25.8454	4	mtu01100 : Metabolic pathways , mtu01501 : beta-Lactam resistance , mtu00550 : Peptidoglycan biosynthesis	1	1 aminoglycan biosynthetic process (GO:0006023)	mtu01100 : Metabolic pathways , mtu01110 : Biosynthesis of secondary metabolites , mtu00410 : beta-Alanine metabolism , mtu00770 : Pantothenate and CoA biosynthesis , mtu01240 : Biosynthesis of cofactors	11	11 small molecule metabolic process (GO:0044281)	Amoxicillin, Imipenem, Meropenem	Pyrazinamide
katG	ddl	25.8489	2	mtu00360 : Phenylalanine metabolism , mtu00380 : Tryptophan metabolism , mtu01110 : Biosynthesis of secondary metabolites , mtu00983 : Drug metabolism - other enzymes , mtu01100 : Metabolic pathways	4	4 DNA metabolic process (GO:0006259)	mtu00470 : D-Amino acid metabolism , mtu00550 : Peptidoglycan biosynthesis , mtu01502 : Vancomycin resistance , mtu01100 : Metabolic pathways	1	1 aminoglycan biosynthetic process (GO:0006023)	Ethionamide, Isoniazid	Cycloserine, Terizidone
pknB	fprA	25.8497	3		10	10 cellular lipid metabolic process (GO:0044255)		11	11 small molecule metabolic process (GO:0044281)	Fostamatinib	Flavin adenine dinucleotide
glcB	menB	25.8586	3	mtu01120 : Microbial metabolism in diverse environments , mtu01200 : Carbon metabolism , mtu00630 : Glyoxylate and dicarboxylate metabolism , mtu01110 : Biosynthesis of secondary metabolites , mtu01100 : Metabolic pathways , mtu00620 : Pyruvate metabolism	11	11 small molecule metabolic process (GO:0044281)	mtu01110 : Biosynthesis of secondary metabolites , mtu00130 : Ubiquinone and other terpenoid-quinone biosynthesis , mtu01240 : Biosynthesis of cofactors , mtu01100 : Metabolic pathways	11	11 small molecule metabolic process (GO:0044281)	Coenzyme A	Coenzyme A
glf	ribD	25.8596	3	mtu00541 : O-Antigen nucleotide sugar biosynthesis , mtu00052 : Galactose metabolism , mtu01250 : Biosynthesis of nucleotide sugars , mtu01100 : Metabolic pathways , mtu00520 : Amino sugar and nucleotide sugar metabolism	9	9 cellular metabolic process (GO:0044237)	mtu01240 : Biosynthesis of cofactors , mtu02024 : Quorum sensing , mtu00740 : Riboflavin metabolism , mtu01100 : Metabolic pathways , mtu01110 : Biosynthesis of secondary metabolites	10	10 cellular lipid metabolic process (GO:0044255)	Flavin adenine dinucleotide	Aminosalicylic acid
lpdA	glnA1	25.8611	2		11	11 small molecule metabolic process (GO:0044281)	mtu00220 : Arginine biosynthesis , mtu00910 : Nitrogen metabolism , mtu02020 : Two-component system , mtu00630 : Glyoxylate and dicarboxylate metabolism , mtu01120 : Microbial metabolism in diverse environments , mtu00250 : Alanine, aspartate and glutamate metabolism , mtu01230 : Biosynthesis of amino acids , mtu01100 : Metabolic pathways	11	11 small molecule metabolic process (GO:0044281)	Flavin adenine dinucleotide	Citric acid
rpsA	lpdA	25.8612	2	mtu03010 : Ribosome	5	5 gene expression (GO:0010467)		11	11 small molecule metabolic process (GO:0044281)	Pyrazinamide	Flavin adenine dinucleotide
lpdA	celA1	25.8643	3		11	11 small molecule metabolic process (GO:0044281)	mtu01100 : Metabolic pathways , mtu02020 : Two-component system , mtu00500 : Starch and sucrose metabolism	11	11 small molecule metabolic process (GO:0044281)	Flavin adenine dinucleotide	Afegostat
embR	rplD	25.8665	3		10	10 cellular lipid metabolic process (GO:0044255)	mtu03010 : Ribosome	5	5 gene expression (GO:0010467)	Ethambutol	Linezolid, Sutezolid
rpoZ	pssA	25.8696	3	mtu03020 : RNA polymerase	4	4 DNA metabolic process (GO:0006259)	mtu00260 : Glycine, serine and threonine metabolism , mtu01110 : Biosynthesis of secondary metabolites , mtu01100 : Metabolic pathways , mtu00564 : Glycerophospholipid metabolism	11	11 small molecule metabolic process (GO:0044281)	Rifabutin, Rifalazil, Rifampicin, Rifamycin, Rifapentine	Zn2+
gyrA	gmk	25.8696	3		4	4 DNA metabolic process (GO:0006259)	mtu01100 : Metabolic pathways , mtu01232 : Nucleotide metabolism , mtu00230 : Purine metabolism	1	1 aminoglycan biosynthetic process (GO:0006023)	Ciprofloxacin, Gatifloxacin, Levofloxacin, Moxifloxacin, Ofloxacin, Pazufloxacin, Sparfloxacin	Formic acid
menB	pssA	25.8702	5	mtu01110 : Biosynthesis of secondary metabolites , mtu00130 : Ubiquinone and other terpenoid-quinone biosynthesis , mtu01240 : Biosynthesis of cofactors , mtu01100 : Metabolic pathways	11	11 small molecule metabolic process (GO:0044281)	mtu00260 : Glycine, serine and threonine metabolism , mtu01110 : Biosynthesis of secondary metabolites , mtu01100 : Metabolic pathways , mtu00564 : Glycerophospholipid metabolism	11	11 small molecule metabolic process (GO:0044281)	Coenzyme A	Zn2+
embA	atpE	25.8704	2	mtu00572 : Arabinogalactan biosynthesis - Mycobacterium	9	9 cellular metabolic process (GO:0044237)	mtu00190 : Oxidative phosphorylation , mtu01100 : Metabolic pathways	7	7 ATP biosynthetic process (GO:0006754)	Ethambutol	Bedaquiline
folC	kasA	25.8759	2	mtu00790 : Folate biosynthesis , mtu01240 : Biosynthesis of cofactors , mtu01100 : Metabolic pathways	11	11 small molecule metabolic process (GO:0044281)		11	11 small molecule metabolic process (GO:0044281)	Aminosalicylic acid	Ethionamide, Isoniazid
fprA	ribD	25.8778	3		11	11 small molecule metabolic process (GO:0044281)	mtu01240 : Biosynthesis of cofactors , mtu02024 : Quorum sensing , mtu00740 : Riboflavin metabolism , mtu01100 : Metabolic pathways , mtu01110 : Biosynthesis of secondary metabolites	10	10 cellular lipid metabolic process (GO:0044255)	Flavin adenine dinucleotide	Aminosalicylic acid
embB	atpE	25.879	2	mtu00572 : Arabinogalactan biosynthesis - Mycobacterium	9	9 cellular metabolic process (GO:0044237)	mtu00190 : Oxidative phosphorylation , mtu01100 : Metabolic pathways	7	7 ATP biosynthetic process (GO:0006754)	Ethambutol	Bedaquiline
glcB	ddl	25.8953	3	mtu01120 : Microbial metabolism in diverse environments , mtu01200 : Carbon metabolism , mtu00630 : Glyoxylate and dicarboxylate metabolism , mtu01110 : Biosynthesis of secondary metabolites , mtu01100 : Metabolic pathways , mtu00620 : Pyruvate metabolism	11	11 small molecule metabolic process (GO:0044281)	mtu00470 : D-Amino acid metabolism , mtu00550 : Peptidoglycan biosynthesis , mtu01502 : Vancomycin resistance , mtu01100 : Metabolic pathways	1	1 aminoglycan biosynthetic process (GO:0006023)	Coenzyme A	Cycloserine, Terizidone
ponA1	rpoZ	25.9002	4		1	1 aminoglycan biosynthetic process (GO:0006023)	mtu03020 : RNA polymerase	4	4 DNA metabolic process (GO:0006259)	Amoxicillin	Rifabutin, Rifalazil, Rifampicin, Rifamycin, Rifapentine
katG	ribD	25.9101	2	mtu00360 : Phenylalanine metabolism , mtu00380 : Tryptophan metabolism , mtu01110 : Biosynthesis of secondary metabolites , mtu00983 : Drug metabolism - other enzymes , mtu01100 : Metabolic pathways	4	4 DNA metabolic process (GO:0006259)	mtu01240 : Biosynthesis of cofactors , mtu02024 : Quorum sensing , mtu00740 : Riboflavin metabolism , mtu01100 : Metabolic pathways , mtu01110 : Biosynthesis of secondary metabolites	10	10 cellular lipid metabolic process (GO:0044255)	Ethionamide, Isoniazid	Aminosalicylic acid
folA	kasA	25.9128	3	mtu00670 : One carbon pool by folate , mtu01240 : Biosynthesis of cofactors , mtu01100 : Metabolic pathways , mtu00790 : Folate biosynthesis	11	11 small molecule metabolic process (GO:0044281)		11	11 small molecule metabolic process (GO:0044281)	Isoniazid, Trimethoprim	Ethionamide, Isoniazid
rpsL	celA1	25.9328	3	mtu03010 : Ribosome	5	5 gene expression (GO:0010467)	mtu01100 : Metabolic pathways , mtu02020 : Two-component system , mtu00500 : Starch and sucrose metabolism	11	11 small molecule metabolic process (GO:0044281)	Amikacin, Kanamycin, Ribostamycin, Streptomycin	Afegostat
gyrB	icl	25.9352	3		4	4 DNA metabolic process (GO:0006259)	mtu01120 : Microbial metabolism in diverse environments , mtu01100 : Metabolic pathways , mtu01200 : Carbon metabolism , mtu00630 : Glyoxylate and dicarboxylate metabolism , mtu01110 : Biosynthesis of secondary metabolites	11	11 small molecule metabolic process (GO:0044281)	Gatifloxacin	2,2',3-Tribromo-4,4',5,5'-tetrahydroxybibenzyl, 3-bromopyruvate, 3-nitropropionate, 5,5'-methylenebis(3,4-dibromobenzene-1,2-diol), Bis(2,3-dibromo-4,5-dihydroxyphenyl)ether, Bis(3-bromo-4,5-dihydroxyphenyl)methanone, Glyoxalate, Glyoxylate, Halisulfate 1, Hydrohalisulfate 1
rmlC	glf	25.9362	1	mtu00521 : Streptomycin biosynthesis , mtu00523 : Polyketide sugar unit biosynthesis , mtu00541 : O-Antigen nucleotide sugar biosynthesis , mtu01100 : Metabolic pathways , mtu01250 : Biosynthesis of nucleotide sugars , mtu01110 : Biosynthesis of secondary metabolites	9	9 cellular metabolic process (GO:0044237)	mtu00541 : O-Antigen nucleotide sugar biosynthesis , mtu00052 : Galactose metabolism , mtu01250 : Biosynthesis of nucleotide sugars , mtu01100 : Metabolic pathways , mtu00520 : Amino sugar and nucleotide sugar metabolism	9	9 cellular metabolic process (GO:0044237)	S,S-(2-Hydroxyethyl)Thiocysteine	Flavin adenine dinucleotide
rplD	fabH	25.9382	3	mtu03010 : Ribosome	5	5 gene expression (GO:0010467)		11	11 small molecule metabolic process (GO:0044281)	Linezolid, Sutezolid	Lauric acid
folC	citE	25.9424	2	mtu00790 : Folate biosynthesis , mtu01240 : Biosynthesis of cofactors , mtu01100 : Metabolic pathways	11	11 small molecule metabolic process (GO:0044281)	mtu02020 : Two-component system	11	11 small molecule metabolic process (GO:0044281)	Aminosalicylic acid	Formic acid
gyrB	mshA	25.9445	2		4	4 DNA metabolic process (GO:0006259)		11	11 small molecule metabolic process (GO:0044281)	Gatifloxacin	Ethionamide
fbiB	fbiA	25.9578	1	mtu01100 : Metabolic pathways , mtu01120 : Microbial metabolism in diverse environments , mtu00680 : Methane metabolism	4	4 DNA metabolic process (GO:0006259)	mtu01240 : Biosynthesis of cofactors , mtu01120 : Microbial metabolism in diverse environments , mtu01100 : Metabolic pathways , mtu00680 : Methane metabolism	3	3 regulation of RNA metabolic process (GO:0051252)	Delamanid, Pretomanid	Delamanid, Pretomanid
Rv3806c	rmlA	25.9632	3		9	9 cellular metabolic process (GO:0044237)	mtu00541 : O-Antigen nucleotide sugar biosynthesis , mtu00521 : Streptomycin biosynthesis , mtu00523 : Polyketide sugar unit biosynthesis , mtu00525 : Acarbose and validamycin biosynthesis , mtu01250 : Biosynthesis of nucleotide sugars , mtu01110 : Biosynthesis of secondary metabolites , mtu01100 : Metabolic pathways	9	9 cellular metabolic process (GO:0044237)	Ethambutol	Thymidine
inhA	rpoZ	25.9704	2		11	11 small molecule metabolic process (GO:0044281)	mtu03020 : RNA polymerase	4	4 DNA metabolic process (GO:0006259)	Ethionamide, Isoniazid, Pretomanid, Triclosan	Rifabutin, Rifalazil, Rifampicin, Rifamycin, Rifapentine
rplD	lpdA	25.9869	3	mtu03010 : Ribosome	5	5 gene expression (GO:0010467)		11	11 small molecule metabolic process (GO:0044281)	Linezolid, Sutezolid	Flavin adenine dinucleotide
ribD	alr	26.0005	3	mtu01240 : Biosynthesis of cofactors , mtu02024 : Quorum sensing , mtu00740 : Riboflavin metabolism , mtu01100 : Metabolic pathways , mtu01110 : Biosynthesis of secondary metabolites	10	10 cellular lipid metabolic process (GO:0044255)	mtu01502 : Vancomycin resistance , mtu01100 : Metabolic pathways , mtu00470 : D-Amino acid metabolism	1	1 aminoglycan biosynthetic process (GO:0006023)	Aminosalicylic acid	Cycloserine, Terizidone
nat	folA	26.0011	3	mtu01110 : Biosynthesis of secondary metabolites , mtu01100 : Metabolic pathways , mtu01120 : Microbial metabolism in diverse environments , mtu00983 : Drug metabolism - other enzymes	11	11 small molecule metabolic process (GO:0044281)	mtu00670 : One carbon pool by folate , mtu01240 : Biosynthesis of cofactors , mtu01100 : Metabolic pathways , mtu00790 : Folate biosynthesis	11	11 small molecule metabolic process (GO:0044281)	Isoniazid	Isoniazid, Trimethoprim
cycA	gmk	26.0069	4		1	1 aminoglycan biosynthetic process (GO:0006023)	mtu01100 : Metabolic pathways , mtu01232 : Nucleotide metabolism , mtu00230 : Purine metabolism	1	1 aminoglycan biosynthetic process (GO:0006023)	Cycloserine	Formic acid
thyA	gmk	26.0135	2	mtu01232 : Nucleotide metabolism , mtu01100 : Metabolic pathways , mtu00240 : Pyrimidine metabolism , mtu00670 : One carbon pool by folate	4	4 DNA metabolic process (GO:0006259)	mtu01100 : Metabolic pathways , mtu01232 : Nucleotide metabolism , mtu00230 : Purine metabolism	1	1 aminoglycan biosynthetic process (GO:0006023)	Aminosalicylic acid	Formic acid
pbpB	tlyA	26.0158	3	mtu01100 : Metabolic pathways , mtu01501 : beta-Lactam resistance , mtu00550 : Peptidoglycan biosynthesis	1	1 aminoglycan biosynthetic process (GO:0006023)		4	4 DNA metabolic process (GO:0006259)	Amoxicillin, Imipenem, Meropenem	Capreomycin, Viomycin
iniA	embA	26.0198	2		10	10 cellular lipid metabolic process (GO:0044255)	mtu00572 : Arabinogalactan biosynthesis - Mycobacterium	9	9 cellular metabolic process (GO:0044237)	Isoniazid	Ethambutol
pbpB	fbiA	26.0256	5	mtu01100 : Metabolic pathways , mtu01501 : beta-Lactam resistance , mtu00550 : Peptidoglycan biosynthesis	1	1 aminoglycan biosynthetic process (GO:0006023)	mtu01240 : Biosynthesis of cofactors , mtu01120 : Microbial metabolism in diverse environments , mtu01100 : Metabolic pathways , mtu00680 : Methane metabolism	3	3 regulation of RNA metabolic process (GO:0051252)	Amoxicillin, Imipenem, Meropenem	Delamanid, Pretomanid
Rv3806c	gyrB	26.0265	2		9	9 cellular metabolic process (GO:0044237)		4	4 DNA metabolic process (GO:0006259)	Ethambutol	Gatifloxacin
iniA	embB	26.0283	2		10	10 cellular lipid metabolic process (GO:0044255)	mtu00572 : Arabinogalactan biosynthesis - Mycobacterium	9	9 cellular metabolic process (GO:0044237)	Isoniazid	Ethambutol
tmk	ribD	26.0308	1	mtu01100 : Metabolic pathways , mtu00240 : Pyrimidine metabolism , mtu01232 : Nucleotide metabolism	1	1 aminoglycan biosynthetic process (GO:0006023)	mtu01240 : Biosynthesis of cofactors , mtu02024 : Quorum sensing , mtu00740 : Riboflavin metabolism , mtu01100 : Metabolic pathways , mtu01110 : Biosynthesis of secondary metabolites	10	10 cellular lipid metabolic process (GO:0044255)	Thymidine	Aminosalicylic acid
gyrB	fprA	26.0316	2		4	4 DNA metabolic process (GO:0006259)		11	11 small molecule metabolic process (GO:0044281)	Gatifloxacin	Flavin adenine dinucleotide
embR	mshD	26.033	3		10	10 cellular lipid metabolic process (GO:0044255)		11	11 small molecule metabolic process (GO:0044281)	Ethambutol	Coenzyme A
rmlA	pknB	26.0372	2	mtu00541 : O-Antigen nucleotide sugar biosynthesis , mtu00521 : Streptomycin biosynthesis , mtu00523 : Polyketide sugar unit biosynthesis , mtu00525 : Acarbose and validamycin biosynthesis , mtu01250 : Biosynthesis of nucleotide sugars , mtu01110 : Biosynthesis of secondary metabolites , mtu01100 : Metabolic pathways	9	9 cellular metabolic process (GO:0044237)		10	10 cellular lipid metabolic process (GO:0044255)	Thymidine	Fostamatinib
rpoZ	embC	26.0484	2	mtu03020 : RNA polymerase	4	4 DNA metabolic process (GO:0006259)	mtu00571 : Lipoarabinomannan (LAM) biosynthesis	9	9 cellular metabolic process (GO:0044237)	Rifabutin, Rifalazil, Rifampicin, Rifamycin, Rifapentine	Ethambutol
glcB	embA	26.0491	3	mtu01120 : Microbial metabolism in diverse environments , mtu01200 : Carbon metabolism , mtu00630 : Glyoxylate and dicarboxylate metabolism , mtu01110 : Biosynthesis of secondary metabolites , mtu01100 : Metabolic pathways , mtu00620 : Pyruvate metabolism	11	11 small molecule metabolic process (GO:0044281)	mtu00572 : Arabinogalactan biosynthesis - Mycobacterium	9	9 cellular metabolic process (GO:0044237)	Coenzyme A	Ethambutol
pknB	tlyA	26.0507	3		10	10 cellular lipid metabolic process (GO:0044255)		4	4 DNA metabolic process (GO:0006259)	Fostamatinib	Capreomycin, Viomycin
gyrA	glnA1	26.0524	3		4	4 DNA metabolic process (GO:0006259)	mtu00220 : Arginine biosynthesis , mtu00910 : Nitrogen metabolism , mtu02020 : Two-component system , mtu00630 : Glyoxylate and dicarboxylate metabolism , mtu01120 : Microbial metabolism in diverse environments , mtu00250 : Alanine, aspartate and glutamate metabolism , mtu01230 : Biosynthesis of amino acids , mtu01100 : Metabolic pathways	11	11 small molecule metabolic process (GO:0044281)	Ciprofloxacin, Gatifloxacin, Levofloxacin, Moxifloxacin, Ofloxacin, Pazufloxacin, Sparfloxacin	Citric acid
tlyA	tmk	26.0553	2		4	4 DNA metabolic process (GO:0006259)	mtu01100 : Metabolic pathways , mtu00240 : Pyrimidine metabolism , mtu01232 : Nucleotide metabolism	1	1 aminoglycan biosynthetic process (GO:0006023)	Capreomycin, Viomycin	Thymidine
glcB	embB	26.0576	3	mtu01120 : Microbial metabolism in diverse environments , mtu01200 : Carbon metabolism , mtu00630 : Glyoxylate and dicarboxylate metabolism , mtu01110 : Biosynthesis of secondary metabolites , mtu01100 : Metabolic pathways , mtu00620 : Pyruvate metabolism	11	11 small molecule metabolic process (GO:0044281)	mtu00572 : Arabinogalactan biosynthesis - Mycobacterium	9	9 cellular metabolic process (GO:0044237)	Coenzyme A	Ethambutol
cycA	gyrB	26.0789	2		1	1 aminoglycan biosynthetic process (GO:0006023)		4	4 DNA metabolic process (GO:0006259)	Cycloserine	Gatifloxacin
katG	alr	26.0802	3	mtu00360 : Phenylalanine metabolism , mtu00380 : Tryptophan metabolism , mtu01110 : Biosynthesis of secondary metabolites , mtu00983 : Drug metabolism - other enzymes , mtu01100 : Metabolic pathways	4	4 DNA metabolic process (GO:0006259)	mtu01502 : Vancomycin resistance , mtu01100 : Metabolic pathways , mtu00470 : D-Amino acid metabolism	1	1 aminoglycan biosynthetic process (GO:0006023)	Ethionamide, Isoniazid	Cycloserine, Terizidone
panD	citE	26.089	3	mtu01100 : Metabolic pathways , mtu01110 : Biosynthesis of secondary metabolites , mtu00410 : beta-Alanine metabolism , mtu00770 : Pantothenate and CoA biosynthesis , mtu01240 : Biosynthesis of cofactors	11	11 small molecule metabolic process (GO:0044281)	mtu02020 : Two-component system	11	11 small molecule metabolic process (GO:0044281)	Pyrazinamide	Formic acid
pbpB	fprA	26.1003	3	mtu01100 : Metabolic pathways , mtu01501 : beta-Lactam resistance , mtu00550 : Peptidoglycan biosynthesis	1	1 aminoglycan biosynthetic process (GO:0006023)		11	11 small molecule metabolic process (GO:0044281)	Amoxicillin, Imipenem, Meropenem	Flavin adenine dinucleotide
inhA	ddl	26.12	2		11	11 small molecule metabolic process (GO:0044281)	mtu00470 : D-Amino acid metabolism , mtu00550 : Peptidoglycan biosynthesis , mtu01502 : Vancomycin resistance , mtu01100 : Metabolic pathways	1	1 aminoglycan biosynthetic process (GO:0006023)	Ethionamide, Isoniazid, Pretomanid, Triclosan	Cycloserine, Terizidone
iniA	glcB	26.1205	3		10	10 cellular lipid metabolic process (GO:0044255)	mtu01120 : Microbial metabolism in diverse environments , mtu01200 : Carbon metabolism , mtu00630 : Glyoxylate and dicarboxylate metabolism , mtu01110 : Biosynthesis of secondary metabolites , mtu01100 : Metabolic pathways , mtu00620 : Pyruvate metabolism	11	11 small molecule metabolic process (GO:0044281)	Isoniazid	Coenzyme A
glcB	alr	26.1237	3	mtu01120 : Microbial metabolism in diverse environments , mtu01200 : Carbon metabolism , mtu00630 : Glyoxylate and dicarboxylate metabolism , mtu01110 : Biosynthesis of secondary metabolites , mtu01100 : Metabolic pathways , mtu00620 : Pyruvate metabolism	11	11 small molecule metabolic process (GO:0044281)	mtu01502 : Vancomycin resistance , mtu01100 : Metabolic pathways , mtu00470 : D-Amino acid metabolism	1	1 aminoglycan biosynthetic process (GO:0006023)	Coenzyme A	Cycloserine, Terizidone
pepQ	rpoZ	26.124	3		7	7 ATP biosynthetic process (GO:0006754)	mtu03020 : RNA polymerase	4	4 DNA metabolic process (GO:0006259)	Bedaquiline, Clofazimine	Rifabutin, Rifalazil, Rifampicin, Rifamycin, Rifapentine
gyrA	glcB	26.1299	3		4	4 DNA metabolic process (GO:0006259)	mtu01120 : Microbial metabolism in diverse environments , mtu01200 : Carbon metabolism , mtu00630 : Glyoxylate and dicarboxylate metabolism , mtu01110 : Biosynthesis of secondary metabolites , mtu01100 : Metabolic pathways , mtu00620 : Pyruvate metabolism	11	11 small molecule metabolic process (GO:0044281)	Ciprofloxacin, Gatifloxacin, Levofloxacin, Moxifloxacin, Ofloxacin, Pazufloxacin, Sparfloxacin	Coenzyme A
ponA1	glnA1	26.1303	4		1	1 aminoglycan biosynthetic process (GO:0006023)	mtu00220 : Arginine biosynthesis , mtu00910 : Nitrogen metabolism , mtu02020 : Two-component system , mtu00630 : Glyoxylate and dicarboxylate metabolism , mtu01120 : Microbial metabolism in diverse environments , mtu00250 : Alanine, aspartate and glutamate metabolism , mtu01230 : Biosynthesis of amino acids , mtu01100 : Metabolic pathways	11	11 small molecule metabolic process (GO:0044281)	Amoxicillin	Citric acid
pepQ	pknB	26.1303	3		7	7 ATP biosynthetic process (GO:0006754)		10	10 cellular lipid metabolic process (GO:0044255)	Bedaquiline, Clofazimine	Fostamatinib
thyA	glnA1	26.1471	2	mtu01232 : Nucleotide metabolism , mtu01100 : Metabolic pathways , mtu00240 : Pyrimidine metabolism , mtu00670 : One carbon pool by folate	4	4 DNA metabolic process (GO:0006259)	mtu00220 : Arginine biosynthesis , mtu00910 : Nitrogen metabolism , mtu02020 : Two-component system , mtu00630 : Glyoxylate and dicarboxylate metabolism , mtu01120 : Microbial metabolism in diverse environments , mtu00250 : Alanine, aspartate and glutamate metabolism , mtu01230 : Biosynthesis of amino acids , mtu01100 : Metabolic pathways	11	11 small molecule metabolic process (GO:0044281)	Aminosalicylic acid	Citric acid
mmpR5	gyrB	26.1514	2		7	7 ATP biosynthetic process (GO:0006754)		4	4 DNA metabolic process (GO:0006259)	Bedaquiline, Clofazimine	Gatifloxacin
panD	ddl	26.155	3	mtu01100 : Metabolic pathways , mtu01110 : Biosynthesis of secondary metabolites , mtu00410 : beta-Alanine metabolism , mtu00770 : Pantothenate and CoA biosynthesis , mtu01240 : Biosynthesis of cofactors	11	11 small molecule metabolic process (GO:0044281)	mtu00470 : D-Amino acid metabolism , mtu00550 : Peptidoglycan biosynthesis , mtu01502 : Vancomycin resistance , mtu01100 : Metabolic pathways	1	1 aminoglycan biosynthetic process (GO:0006023)	Pyrazinamide	Cycloserine, Terizidone
gyrB	rmlC	26.1666	3		4	4 DNA metabolic process (GO:0006259)	mtu00521 : Streptomycin biosynthesis , mtu00523 : Polyketide sugar unit biosynthesis , mtu00541 : O-Antigen nucleotide sugar biosynthesis , mtu01100 : Metabolic pathways , mtu01250 : Biosynthesis of nucleotide sugars , mtu01110 : Biosynthesis of secondary metabolites	9	9 cellular metabolic process (GO:0044237)	Gatifloxacin	S,S-(2-Hydroxyethyl)Thiocysteine
pssA	kasA	26.1739	3	mtu00260 : Glycine, serine and threonine metabolism , mtu01110 : Biosynthesis of secondary metabolites , mtu01100 : Metabolic pathways , mtu00564 : Glycerophospholipid metabolism	11	11 small molecule metabolic process (GO:0044281)		11	11 small molecule metabolic process (GO:0044281)	Zn2+	Ethionamide, Isoniazid
fprA	fabH	26.1879	2		11	11 small molecule metabolic process (GO:0044281)		11	11 small molecule metabolic process (GO:0044281)	Flavin adenine dinucleotide	Lauric acid
rmlC	atpE	26.1994	3	mtu00521 : Streptomycin biosynthesis , mtu00523 : Polyketide sugar unit biosynthesis , mtu00541 : O-Antigen nucleotide sugar biosynthesis , mtu01100 : Metabolic pathways , mtu01250 : Biosynthesis of nucleotide sugars , mtu01110 : Biosynthesis of secondary metabolites	9	9 cellular metabolic process (GO:0044237)	mtu00190 : Oxidative phosphorylation , mtu01100 : Metabolic pathways	7	7 ATP biosynthetic process (GO:0006754)	S,S-(2-Hydroxyethyl)Thiocysteine	Bedaquiline
citE	celA1	26.1996	3	mtu02020 : Two-component system	11	11 small molecule metabolic process (GO:0044281)	mtu01100 : Metabolic pathways , mtu02020 : Two-component system , mtu00500 : Starch and sucrose metabolism	11	11 small molecule metabolic process (GO:0044281)	Formic acid	Afegostat
cycA	rpsA	26.2022	3		1	1 aminoglycan biosynthetic process (GO:0006023)	mtu03010 : Ribosome	5	5 gene expression (GO:0010467)	Cycloserine	Pyrazinamide
nat	fabH	26.2031	3	mtu01110 : Biosynthesis of secondary metabolites , mtu01100 : Metabolic pathways , mtu01120 : Microbial metabolism in diverse environments , mtu00983 : Drug metabolism - other enzymes	11	11 small molecule metabolic process (GO:0044281)		11	11 small molecule metabolic process (GO:0044281)	Isoniazid	Lauric acid
fbiC	fbiA	26.2121	1	mtu01100 : Metabolic pathways , mtu00680 : Methane metabolism , mtu01120 : Microbial metabolism in diverse environments	4	4 DNA metabolic process (GO:0006259)	mtu01240 : Biosynthesis of cofactors , mtu01120 : Microbial metabolism in diverse environments , mtu01100 : Metabolic pathways , mtu00680 : Methane metabolism	3	3 regulation of RNA metabolic process (GO:0051252)	Delamanid, Pretomanid	Delamanid, Pretomanid
thyA	glcB	26.2125	3	mtu01232 : Nucleotide metabolism , mtu01100 : Metabolic pathways , mtu00240 : Pyrimidine metabolism , mtu00670 : One carbon pool by folate	4	4 DNA metabolic process (GO:0006259)	mtu01120 : Microbial metabolism in diverse environments , mtu01200 : Carbon metabolism , mtu00630 : Glyoxylate and dicarboxylate metabolism , mtu01110 : Biosynthesis of secondary metabolites , mtu01100 : Metabolic pathways , mtu00620 : Pyruvate metabolism	11	11 small molecule metabolic process (GO:0044281)	Aminosalicylic acid	Coenzyme A
embR	glcB	26.2202	2		10	10 cellular lipid metabolic process (GO:0044255)	mtu01120 : Microbial metabolism in diverse environments , mtu01200 : Carbon metabolism , mtu00630 : Glyoxylate and dicarboxylate metabolism , mtu01110 : Biosynthesis of secondary metabolites , mtu01100 : Metabolic pathways , mtu00620 : Pyruvate metabolism	11	11 small molecule metabolic process (GO:0044281)	Ethambutol	Coenzyme A
ponA1	gyrA	26.2291	4		1	1 aminoglycan biosynthetic process (GO:0006023)		4	4 DNA metabolic process (GO:0006259)	Amoxicillin	Ciprofloxacin, Gatifloxacin, Levofloxacin, Moxifloxacin, Ofloxacin, Pazufloxacin, Sparfloxacin
eis	fbiA	26.2375	4		4	4 DNA metabolic process (GO:0006259)	mtu01240 : Biosynthesis of cofactors , mtu01120 : Microbial metabolism in diverse environments , mtu01100 : Metabolic pathways , mtu00680 : Methane metabolism	3	3 regulation of RNA metabolic process (GO:0051252)	Capreomycin, Viomycin	Delamanid, Pretomanid
mmpL3	aac	26.2451	3		9	9 cellular metabolic process (GO:0044237)		9	9 cellular metabolic process (GO:0044237)	SQ-109	Coenzyme A, Ribostamycin
gyrB	Rv1979c	26.2477	2		4	4 DNA metabolic process (GO:0006259)		7	7 ATP biosynthetic process (GO:0006754)	Gatifloxacin	Clofazimine
gyrA	embA	26.2517	1		4	4 DNA metabolic process (GO:0006259)	mtu00572 : Arabinogalactan biosynthesis - Mycobacterium	9	9 cellular metabolic process (GO:0044237)	Ciprofloxacin, Gatifloxacin, Levofloxacin, Moxifloxacin, Ofloxacin, Pazufloxacin, Sparfloxacin	Ethambutol
gyrA	folA	26.2523	2		4	4 DNA metabolic process (GO:0006259)	mtu00670 : One carbon pool by folate , mtu01240 : Biosynthesis of cofactors , mtu01100 : Metabolic pathways , mtu00790 : Folate biosynthesis	11	11 small molecule metabolic process (GO:0044281)	Ciprofloxacin, Gatifloxacin, Levofloxacin, Moxifloxacin, Ofloxacin, Pazufloxacin, Sparfloxacin	Isoniazid, Trimethoprim
rmlA	glf	26.2577	2	mtu00541 : O-Antigen nucleotide sugar biosynthesis , mtu00521 : Streptomycin biosynthesis , mtu00523 : Polyketide sugar unit biosynthesis , mtu00525 : Acarbose and validamycin biosynthesis , mtu01250 : Biosynthesis of nucleotide sugars , mtu01110 : Biosynthesis of secondary metabolites , mtu01100 : Metabolic pathways	9	9 cellular metabolic process (GO:0044237)	mtu00541 : O-Antigen nucleotide sugar biosynthesis , mtu00052 : Galactose metabolism , mtu01250 : Biosynthesis of nucleotide sugars , mtu01100 : Metabolic pathways , mtu00520 : Amino sugar and nucleotide sugar metabolism	9	9 cellular metabolic process (GO:0044237)	Thymidine	Flavin adenine dinucleotide
gyrA	embB	26.2603	1		4	4 DNA metabolic process (GO:0006259)	mtu00572 : Arabinogalactan biosynthesis - Mycobacterium	9	9 cellular metabolic process (GO:0044237)	Ciprofloxacin, Gatifloxacin, Levofloxacin, Moxifloxacin, Ofloxacin, Pazufloxacin, Sparfloxacin	Ethambutol
rpsA	nat	26.2625	3	mtu03010 : Ribosome	5	5 gene expression (GO:0010467)	mtu01110 : Biosynthesis of secondary metabolites , mtu01100 : Metabolic pathways , mtu01120 : Microbial metabolism in diverse environments , mtu00983 : Drug metabolism - other enzymes	11	11 small molecule metabolic process (GO:0044281)	Pyrazinamide	Isoniazid
embR	mshA	26.2723	3		10	10 cellular lipid metabolic process (GO:0044255)		11	11 small molecule metabolic process (GO:0044281)	Ethambutol	Ethionamide
gyrA	pssA	26.2735	3		4	4 DNA metabolic process (GO:0006259)	mtu00260 : Glycine, serine and threonine metabolism , mtu01110 : Biosynthesis of secondary metabolites , mtu01100 : Metabolic pathways , mtu00564 : Glycerophospholipid metabolism	11	11 small molecule metabolic process (GO:0044281)	Ciprofloxacin, Gatifloxacin, Levofloxacin, Moxifloxacin, Ofloxacin, Pazufloxacin, Sparfloxacin	Zn2+
kasA	celA1	26.2742	3		11	11 small molecule metabolic process (GO:0044281)	mtu01100 : Metabolic pathways , mtu02020 : Two-component system , mtu00500 : Starch and sucrose metabolism	11	11 small molecule metabolic process (GO:0044281)	Ethionamide, Isoniazid	Afegostat
embC	atpE	26.2747	2	mtu00571 : Lipoarabinomannan (LAM) biosynthesis	9	9 cellular metabolic process (GO:0044237)	mtu00190 : Oxidative phosphorylation , mtu01100 : Metabolic pathways	7	7 ATP biosynthetic process (GO:0006754)	Ethambutol	Bedaquiline
glcB	tmk	26.2894	3	mtu01120 : Microbial metabolism in diverse environments , mtu01200 : Carbon metabolism , mtu00630 : Glyoxylate and dicarboxylate metabolism , mtu01110 : Biosynthesis of secondary metabolites , mtu01100 : Metabolic pathways , mtu00620 : Pyruvate metabolism	11	11 small molecule metabolic process (GO:0044281)	mtu01100 : Metabolic pathways , mtu00240 : Pyrimidine metabolism , mtu01232 : Nucleotide metabolism	1	1 aminoglycan biosynthetic process (GO:0006023)	Coenzyme A	Thymidine
mmpL3	ribD	26.2904	3		9	9 cellular metabolic process (GO:0044237)	mtu01240 : Biosynthesis of cofactors , mtu02024 : Quorum sensing , mtu00740 : Riboflavin metabolism , mtu01100 : Metabolic pathways , mtu01110 : Biosynthesis of secondary metabolites	10	10 cellular lipid metabolic process (GO:0044255)	SQ-109	Aminosalicylic acid
cycA	rplD	26.2978	3		1	1 aminoglycan biosynthetic process (GO:0006023)	mtu03010 : Ribosome	5	5 gene expression (GO:0010467)	Cycloserine	Linezolid, Sutezolid
thyA	embA	26.3043	2	mtu01232 : Nucleotide metabolism , mtu01100 : Metabolic pathways , mtu00240 : Pyrimidine metabolism , mtu00670 : One carbon pool by folate	4	4 DNA metabolic process (GO:0006259)	mtu00572 : Arabinogalactan biosynthesis - Mycobacterium	9	9 cellular metabolic process (GO:0044237)	Aminosalicylic acid	Ethambutol
gyrB	citE	26.3044	3		4	4 DNA metabolic process (GO:0006259)	mtu02020 : Two-component system	11	11 small molecule metabolic process (GO:0044281)	Gatifloxacin	Formic acid
gyrB	glf	26.3054	3		4	4 DNA metabolic process (GO:0006259)	mtu00541 : O-Antigen nucleotide sugar biosynthesis , mtu00052 : Galactose metabolism , mtu01250 : Biosynthesis of nucleotide sugars , mtu01100 : Metabolic pathways , mtu00520 : Amino sugar and nucleotide sugar metabolism	9	9 cellular metabolic process (GO:0044237)	Gatifloxacin	Flavin adenine dinucleotide
iniA	mshD	26.3067	3		10	10 cellular lipid metabolic process (GO:0044255)		11	11 small molecule metabolic process (GO:0044281)	Isoniazid	Coenzyme A
pepQ	embA	26.3093	3		7	7 ATP biosynthetic process (GO:0006754)	mtu00572 : Arabinogalactan biosynthesis - Mycobacterium	9	9 cellular metabolic process (GO:0044237)	Bedaquiline, Clofazimine	Ethambutol
thyA	embB	26.3129	1	mtu01232 : Nucleotide metabolism , mtu01100 : Metabolic pathways , mtu00240 : Pyrimidine metabolism , mtu00670 : One carbon pool by folate	4	4 DNA metabolic process (GO:0006259)	mtu00572 : Arabinogalactan biosynthesis - Mycobacterium	9	9 cellular metabolic process (GO:0044237)	Aminosalicylic acid	Ethambutol
pepQ	embB	26.3179	3		7	7 ATP biosynthetic process (GO:0006754)	mtu00572 : Arabinogalactan biosynthesis - Mycobacterium	9	9 cellular metabolic process (GO:0044237)	Bedaquiline, Clofazimine	Ethambutol
rpsA	menB	26.3214	3	mtu03010 : Ribosome	5	5 gene expression (GO:0010467)	mtu01110 : Biosynthesis of secondary metabolites , mtu00130 : Ubiquinone and other terpenoid-quinone biosynthesis , mtu01240 : Biosynthesis of cofactors , mtu01100 : Metabolic pathways	11	11 small molecule metabolic process (GO:0044281)	Pyrazinamide	Coenzyme A
efpA	aac	26.3293	4		9	9 cellular metabolic process (GO:0044237)		9	9 cellular metabolic process (GO:0044237)	Pretomanid	Coenzyme A, Ribostamycin
menB	kasA	26.3336	3	mtu01110 : Biosynthesis of secondary metabolites , mtu00130 : Ubiquinone and other terpenoid-quinone biosynthesis , mtu01240 : Biosynthesis of cofactors , mtu01100 : Metabolic pathways	11	11 small molecule metabolic process (GO:0044281)		11	11 small molecule metabolic process (GO:0044281)	Coenzyme A	Ethionamide, Isoniazid
ribD	atpE	26.3343	3	mtu01240 : Biosynthesis of cofactors , mtu02024 : Quorum sensing , mtu00740 : Riboflavin metabolism , mtu01100 : Metabolic pathways , mtu01110 : Biosynthesis of secondary metabolites	10	10 cellular lipid metabolic process (GO:0044255)	mtu00190 : Oxidative phosphorylation , mtu01100 : Metabolic pathways	7	7 ATP biosynthetic process (GO:0006754)	Aminosalicylic acid	Bedaquiline
efpA	ribD	26.3359	3		9	9 cellular metabolic process (GO:0044237)	mtu01240 : Biosynthesis of cofactors , mtu02024 : Quorum sensing , mtu00740 : Riboflavin metabolism , mtu01100 : Metabolic pathways , mtu01110 : Biosynthesis of secondary metabolites	10	10 cellular lipid metabolic process (GO:0044255)	Pretomanid	Aminosalicylic acid
nat	ribD	26.3389	3	mtu01110 : Biosynthesis of secondary metabolites , mtu01100 : Metabolic pathways , mtu01120 : Microbial metabolism in diverse environments , mtu00983 : Drug metabolism - other enzymes	11	11 small molecule metabolic process (GO:0044281)	mtu01240 : Biosynthesis of cofactors , mtu02024 : Quorum sensing , mtu00740 : Riboflavin metabolism , mtu01100 : Metabolic pathways , mtu01110 : Biosynthesis of secondary metabolites	10	10 cellular lipid metabolic process (GO:0044255)	Isoniazid	Aminosalicylic acid
iniA	mshA	26.3394	2		10	10 cellular lipid metabolic process (GO:0044255)		11	11 small molecule metabolic process (GO:0044281)	Isoniazid	Ethionamide
katG	gmk	26.3396	3	mtu00360 : Phenylalanine metabolism , mtu00380 : Tryptophan metabolism , mtu01110 : Biosynthesis of secondary metabolites , mtu00983 : Drug metabolism - other enzymes , mtu01100 : Metabolic pathways	4	4 DNA metabolic process (GO:0006259)	mtu01100 : Metabolic pathways , mtu01232 : Nucleotide metabolism , mtu00230 : Purine metabolism	1	1 aminoglycan biosynthetic process (GO:0006023)	Ethionamide, Isoniazid	Formic acid
inhA	alr	26.3483	3		11	11 small molecule metabolic process (GO:0044281)	mtu01502 : Vancomycin resistance , mtu01100 : Metabolic pathways , mtu00470 : D-Amino acid metabolism	1	1 aminoglycan biosynthetic process (GO:0006023)	Ethionamide, Isoniazid, Pretomanid, Triclosan	Cycloserine, Terizidone
pbpB	kasA	26.3491	3	mtu01100 : Metabolic pathways , mtu01501 : beta-Lactam resistance , mtu00550 : Peptidoglycan biosynthesis	1	1 aminoglycan biosynthetic process (GO:0006023)		11	11 small molecule metabolic process (GO:0044281)	Amoxicillin, Imipenem, Meropenem	Ethionamide, Isoniazid
panD	icl	26.3537	3	mtu01100 : Metabolic pathways , mtu01110 : Biosynthesis of secondary metabolites , mtu00410 : beta-Alanine metabolism , mtu00770 : Pantothenate and CoA biosynthesis , mtu01240 : Biosynthesis of cofactors	11	11 small molecule metabolic process (GO:0044281)	mtu01120 : Microbial metabolism in diverse environments , mtu01100 : Metabolic pathways , mtu01200 : Carbon metabolism , mtu00630 : Glyoxylate and dicarboxylate metabolism , mtu01110 : Biosynthesis of secondary metabolites	11	11 small molecule metabolic process (GO:0044281)	Pyrazinamide	2,2',3-Tribromo-4,4',5,5'-tetrahydroxybibenzyl, 3-bromopyruvate, 3-nitropropionate, 5,5'-methylenebis(3,4-dibromobenzene-1,2-diol), Bis(2,3-dibromo-4,5-dihydroxyphenyl)ether, Bis(3-bromo-4,5-dihydroxyphenyl)methanone, Glyoxalate, Glyoxylate, Halisulfate 1, Hydrohalisulfate 1
pknB	nat	26.3542	3		10	10 cellular lipid metabolic process (GO:0044255)	mtu01110 : Biosynthesis of secondary metabolites , mtu01100 : Metabolic pathways , mtu01120 : Microbial metabolism in diverse environments , mtu00983 : Drug metabolism - other enzymes	11	11 small molecule metabolic process (GO:0044281)	Fostamatinib	Isoniazid
gyrB	iniA	26.3547	3		4	4 DNA metabolic process (GO:0006259)		10	10 cellular lipid metabolic process (GO:0044255)	Gatifloxacin	Isoniazid
thyA	folA	26.3549	1	mtu01232 : Nucleotide metabolism , mtu01100 : Metabolic pathways , mtu00240 : Pyrimidine metabolism , mtu00670 : One carbon pool by folate	4	4 DNA metabolic process (GO:0006259)	mtu00670 : One carbon pool by folate , mtu01240 : Biosynthesis of cofactors , mtu01100 : Metabolic pathways , mtu00790 : Folate biosynthesis	11	11 small molecule metabolic process (GO:0044281)	Aminosalicylic acid	Isoniazid, Trimethoprim
ponA1	thyA	26.3561	4		1	1 aminoglycan biosynthetic process (GO:0006023)	mtu01232 : Nucleotide metabolism , mtu01100 : Metabolic pathways , mtu00240 : Pyrimidine metabolism , mtu00670 : One carbon pool by folate	4	4 DNA metabolic process (GO:0006259)	Amoxicillin	Aminosalicylic acid
mshD	kasA	26.357	3		11	11 small molecule metabolic process (GO:0044281)		11	11 small molecule metabolic process (GO:0044281)	Coenzyme A	Ethionamide, Isoniazid
iniA	embC	26.3764	2		10	10 cellular lipid metabolic process (GO:0044255)	mtu00571 : Lipoarabinomannan (LAM) biosynthesis	9	9 cellular metabolic process (GO:0044237)	Isoniazid	Ethambutol
thyA	pssA	26.3784	3	mtu01232 : Nucleotide metabolism , mtu01100 : Metabolic pathways , mtu00240 : Pyrimidine metabolism , mtu00670 : One carbon pool by folate	4	4 DNA metabolic process (GO:0006259)	mtu00260 : Glycine, serine and threonine metabolism , mtu01110 : Biosynthesis of secondary metabolites , mtu01100 : Metabolic pathways , mtu00564 : Glycerophospholipid metabolism	11	11 small molecule metabolic process (GO:0044281)	Aminosalicylic acid	Zn2+
tlyA	ddl	26.3787	2		4	4 DNA metabolic process (GO:0006259)	mtu00470 : D-Amino acid metabolism , mtu00550 : Peptidoglycan biosynthesis , mtu01502 : Vancomycin resistance , mtu01100 : Metabolic pathways	1	1 aminoglycan biosynthetic process (GO:0006023)	Capreomycin, Viomycin	Cycloserine, Terizidone
rplD	nat	26.3792	3	mtu03010 : Ribosome	5	5 gene expression (GO:0010467)	mtu01110 : Biosynthesis of secondary metabolites , mtu01100 : Metabolic pathways , mtu01120 : Microbial metabolism in diverse environments , mtu00983 : Drug metabolism - other enzymes	11	11 small molecule metabolic process (GO:0044281)	Linezolid, Sutezolid	Isoniazid
nat	pssA	26.382	5	mtu01110 : Biosynthesis of secondary metabolites , mtu01100 : Metabolic pathways , mtu01120 : Microbial metabolism in diverse environments , mtu00983 : Drug metabolism - other enzymes	11	11 small molecule metabolic process (GO:0044281)	mtu00260 : Glycine, serine and threonine metabolism , mtu01110 : Biosynthesis of secondary metabolites , mtu01100 : Metabolic pathways , mtu00564 : Glycerophospholipid metabolism	11	11 small molecule metabolic process (GO:0044281)	Isoniazid	Zn2+
panD	alr	26.3824	4	mtu01100 : Metabolic pathways , mtu01110 : Biosynthesis of secondary metabolites , mtu00410 : beta-Alanine metabolism , mtu00770 : Pantothenate and CoA biosynthesis , mtu01240 : Biosynthesis of cofactors	11	11 small molecule metabolic process (GO:0044281)	mtu01502 : Vancomycin resistance , mtu01100 : Metabolic pathways , mtu00470 : D-Amino acid metabolism	1	1 aminoglycan biosynthetic process (GO:0006023)	Pyrazinamide	Cycloserine, Terizidone
gmk	pssA	26.3854	3	mtu01100 : Metabolic pathways , mtu01232 : Nucleotide metabolism , mtu00230 : Purine metabolism	1	1 aminoglycan biosynthetic process (GO:0006023)	mtu00260 : Glycine, serine and threonine metabolism , mtu01110 : Biosynthesis of secondary metabolites , mtu01100 : Metabolic pathways , mtu00564 : Glycerophospholipid metabolism	11	11 small molecule metabolic process (GO:0044281)	Formic acid	Zn2+
cycA	pssA	26.3968	4		1	1 aminoglycan biosynthetic process (GO:0006023)	mtu00260 : Glycine, serine and threonine metabolism , mtu01110 : Biosynthesis of secondary metabolites , mtu01100 : Metabolic pathways , mtu00564 : Glycerophospholipid metabolism	11	11 small molecule metabolic process (GO:0044281)	Cycloserine	Zn2+
rmlC	ribD	26.4034	3	mtu00521 : Streptomycin biosynthesis , mtu00523 : Polyketide sugar unit biosynthesis , mtu00541 : O-Antigen nucleotide sugar biosynthesis , mtu01100 : Metabolic pathways , mtu01250 : Biosynthesis of nucleotide sugars , mtu01110 : Biosynthesis of secondary metabolites	9	9 cellular metabolic process (GO:0044237)	mtu01240 : Biosynthesis of cofactors , mtu02024 : Quorum sensing , mtu00740 : Riboflavin metabolism , mtu01100 : Metabolic pathways , mtu01110 : Biosynthesis of secondary metabolites	10	10 cellular lipid metabolic process (GO:0044255)	S,S-(2-Hydroxyethyl)Thiocysteine	Aminosalicylic acid
ddl	fbiA	26.4042	4	mtu00470 : D-Amino acid metabolism , mtu00550 : Peptidoglycan biosynthesis , mtu01502 : Vancomycin resistance , mtu01100 : Metabolic pathways	1	1 aminoglycan biosynthetic process (GO:0006023)	mtu01240 : Biosynthesis of cofactors , mtu01120 : Microbial metabolism in diverse environments , mtu01100 : Metabolic pathways , mtu00680 : Methane metabolism	3	3 regulation of RNA metabolic process (GO:0051252)	Cycloserine, Terizidone	Delamanid, Pretomanid
folC	embR	26.4066	3	mtu00790 : Folate biosynthesis , mtu01240 : Biosynthesis of cofactors , mtu01100 : Metabolic pathways	11	11 small molecule metabolic process (GO:0044281)		10	10 cellular lipid metabolic process (GO:0044255)	Aminosalicylic acid	Ethambutol
fprA	ddl	26.4093	2		11	11 small molecule metabolic process (GO:0044281)	mtu00470 : D-Amino acid metabolism , mtu00550 : Peptidoglycan biosynthesis , mtu01502 : Vancomycin resistance , mtu01100 : Metabolic pathways	1	1 aminoglycan biosynthetic process (GO:0006023)	Flavin adenine dinucleotide	Cycloserine, Terizidone
folC	gyrB	26.4154	2	mtu00790 : Folate biosynthesis , mtu01240 : Biosynthesis of cofactors , mtu01100 : Metabolic pathways	11	11 small molecule metabolic process (GO:0044281)		4	4 DNA metabolic process (GO:0006259)	Aminosalicylic acid	Gatifloxacin
ribD	aac	26.4181	4	mtu01240 : Biosynthesis of cofactors , mtu02024 : Quorum sensing , mtu00740 : Riboflavin metabolism , mtu01100 : Metabolic pathways , mtu01110 : Biosynthesis of secondary metabolites	10	10 cellular lipid metabolic process (GO:0044255)		9	9 cellular metabolic process (GO:0044237)	Aminosalicylic acid	Coenzyme A, Ribostamycin
glcB	embC	26.4214	3	mtu01120 : Microbial metabolism in diverse environments , mtu01200 : Carbon metabolism , mtu00630 : Glyoxylate and dicarboxylate metabolism , mtu01110 : Biosynthesis of secondary metabolites , mtu01100 : Metabolic pathways , mtu00620 : Pyruvate metabolism	11	11 small molecule metabolic process (GO:0044281)	mtu00571 : Lipoarabinomannan (LAM) biosynthesis	9	9 cellular metabolic process (GO:0044237)	Coenzyme A	Ethambutol
lpdA	mshD	26.4216	3		11	11 small molecule metabolic process (GO:0044281)		11	11 small molecule metabolic process (GO:0044281)	Flavin adenine dinucleotide	Coenzyme A
fprA	citE	26.4276	2		11	11 small molecule metabolic process (GO:0044281)	mtu02020 : Two-component system	11	11 small molecule metabolic process (GO:0044281)	Flavin adenine dinucleotide	Formic acid
gyrB	fabH	26.4351	2		4	4 DNA metabolic process (GO:0006259)		11	11 small molecule metabolic process (GO:0044281)	Gatifloxacin	Lauric acid
rplD	menB	26.4355	3	mtu03010 : Ribosome	5	5 gene expression (GO:0010467)	mtu01110 : Biosynthesis of secondary metabolites , mtu00130 : Ubiquinone and other terpenoid-quinone biosynthesis , mtu01240 : Biosynthesis of cofactors , mtu01100 : Metabolic pathways	11	11 small molecule metabolic process (GO:0044281)	Linezolid, Sutezolid	Coenzyme A
tlyA	ribD	26.4411	2		4	4 DNA metabolic process (GO:0006259)	mtu01240 : Biosynthesis of cofactors , mtu02024 : Quorum sensing , mtu00740 : Riboflavin metabolism , mtu01100 : Metabolic pathways , mtu01110 : Biosynthesis of secondary metabolites	10	10 cellular lipid metabolic process (GO:0044255)	Capreomycin, Viomycin	Aminosalicylic acid
folC	glnA1	26.4443	3	mtu00790 : Folate biosynthesis , mtu01240 : Biosynthesis of cofactors , mtu01100 : Metabolic pathways	11	11 small molecule metabolic process (GO:0044281)	mtu00220 : Arginine biosynthesis , mtu00910 : Nitrogen metabolism , mtu02020 : Two-component system , mtu00630 : Glyoxylate and dicarboxylate metabolism , mtu01120 : Microbial metabolism in diverse environments , mtu00250 : Alanine, aspartate and glutamate metabolism , mtu01230 : Biosynthesis of amino acids , mtu01100 : Metabolic pathways	11	11 small molecule metabolic process (GO:0044281)	Aminosalicylic acid	Citric acid
gyrA	inhA	26.4455	1		4	4 DNA metabolic process (GO:0006259)		11	11 small molecule metabolic process (GO:0044281)	Ciprofloxacin, Gatifloxacin, Levofloxacin, Moxifloxacin, Ofloxacin, Pazufloxacin, Sparfloxacin	Ethionamide, Isoniazid, Pretomanid, Triclosan
ponA1	pknB	26.4552	2		1	1 aminoglycan biosynthetic process (GO:0006023)		10	10 cellular lipid metabolic process (GO:0044255)	Amoxicillin	Fostamatinib
gyrB	mmpL3	26.4586	3		4	4 DNA metabolic process (GO:0006259)		9	9 cellular metabolic process (GO:0044237)	Gatifloxacin	SQ-109
katG	glnA1	26.4592	3	mtu00360 : Phenylalanine metabolism , mtu00380 : Tryptophan metabolism , mtu01110 : Biosynthesis of secondary metabolites , mtu00983 : Drug metabolism - other enzymes , mtu01100 : Metabolic pathways	4	4 DNA metabolic process (GO:0006259)	mtu00220 : Arginine biosynthesis , mtu00910 : Nitrogen metabolism , mtu02020 : Two-component system , mtu00630 : Glyoxylate and dicarboxylate metabolism , mtu01120 : Microbial metabolism in diverse environments , mtu00250 : Alanine, aspartate and glutamate metabolism , mtu01230 : Biosynthesis of amino acids , mtu01100 : Metabolic pathways	11	11 small molecule metabolic process (GO:0044281)	Ethionamide, Isoniazid	Citric acid
gyrA	atpE	26.4663	3		4	4 DNA metabolic process (GO:0006259)	mtu00190 : Oxidative phosphorylation , mtu01100 : Metabolic pathways	7	7 ATP biosynthetic process (GO:0006754)	Ciprofloxacin, Gatifloxacin, Levofloxacin, Moxifloxacin, Ofloxacin, Pazufloxacin, Sparfloxacin	Bedaquiline
gyrB	blaC	26.4708	3		4	4 DNA metabolic process (GO:0006259)	mtu01110 : Biosynthesis of secondary metabolites , mtu00311 : Penicillin and cephalosporin biosynthesis , mtu01501 : beta-Lactam resistance	7	7 ATP biosynthetic process (GO:0006754)	Gatifloxacin	Amoxicillin
pknB	lsr2	26.4712	3		10	10 cellular lipid metabolic process (GO:0044255)		9	9 cellular metabolic process (GO:0044237)	Fostamatinib	Pretomanid
gmk	folA	26.4761	3	mtu01100 : Metabolic pathways , mtu01232 : Nucleotide metabolism , mtu00230 : Purine metabolism	1	1 aminoglycan biosynthetic process (GO:0006023)	mtu00670 : One carbon pool by folate , mtu01240 : Biosynthesis of cofactors , mtu01100 : Metabolic pathways , mtu00790 : Folate biosynthesis	11	11 small molecule metabolic process (GO:0044281)	Formic acid	Isoniazid, Trimethoprim
inhA	embA	26.4866	1		11	11 small molecule metabolic process (GO:0044281)	mtu00572 : Arabinogalactan biosynthesis - Mycobacterium	9	9 cellular metabolic process (GO:0044237)	Ethionamide, Isoniazid, Pretomanid, Triclosan	Ethambutol
gyrB	efpA	26.4919	3		4	4 DNA metabolic process (GO:0006259)		9	9 cellular metabolic process (GO:0044237)	Gatifloxacin	Pretomanid
rpsA	celA1	26.494	4	mtu03010 : Ribosome	5	5 gene expression (GO:0010467)	mtu01100 : Metabolic pathways , mtu02020 : Two-component system , mtu00500 : Starch and sucrose metabolism	11	11 small molecule metabolic process (GO:0044281)	Pyrazinamide	Afegostat
inhA	embB	26.4952	1		11	11 small molecule metabolic process (GO:0044281)	mtu00572 : Arabinogalactan biosynthesis - Mycobacterium	9	9 cellular metabolic process (GO:0044237)	Ethionamide, Isoniazid, Pretomanid, Triclosan	Ethambutol
thyA	atpE	26.4953	3	mtu01232 : Nucleotide metabolism , mtu01100 : Metabolic pathways , mtu00240 : Pyrimidine metabolism , mtu00670 : One carbon pool by folate	4	4 DNA metabolic process (GO:0006259)	mtu00190 : Oxidative phosphorylation , mtu01100 : Metabolic pathways	7	7 ATP biosynthetic process (GO:0006754)	Aminosalicylic acid	Bedaquiline
mshD	citE	26.5023	3		11	11 small molecule metabolic process (GO:0044281)	mtu02020 : Two-component system	11	11 small molecule metabolic process (GO:0044281)	Coenzyme A	Formic acid
gmk	fbiA	26.5047	4	mtu01100 : Metabolic pathways , mtu01232 : Nucleotide metabolism , mtu00230 : Purine metabolism	1	1 aminoglycan biosynthetic process (GO:0006023)	mtu01240 : Biosynthesis of cofactors , mtu01120 : Microbial metabolism in diverse environments , mtu01100 : Metabolic pathways , mtu00680 : Methane metabolism	3	3 regulation of RNA metabolic process (GO:0051252)	Formic acid	Delamanid, Pretomanid
katG	glcB	26.5211	3	mtu00360 : Phenylalanine metabolism , mtu00380 : Tryptophan metabolism , mtu01110 : Biosynthesis of secondary metabolites , mtu00983 : Drug metabolism - other enzymes , mtu01100 : Metabolic pathways	4	4 DNA metabolic process (GO:0006259)	mtu01120 : Microbial metabolism in diverse environments , mtu01200 : Carbon metabolism , mtu00630 : Glyoxylate and dicarboxylate metabolism , mtu01110 : Biosynthesis of secondary metabolites , mtu01100 : Metabolic pathways , mtu00620 : Pyruvate metabolism	11	11 small molecule metabolic process (GO:0044281)	Ethionamide, Isoniazid	Coenzyme A
thyA	inhA	26.53	2	mtu01232 : Nucleotide metabolism , mtu01100 : Metabolic pathways , mtu00240 : Pyrimidine metabolism , mtu00670 : One carbon pool by folate	4	4 DNA metabolic process (GO:0006259)		11	11 small molecule metabolic process (GO:0044281)	Aminosalicylic acid	Ethionamide, Isoniazid, Pretomanid, Triclosan
rpoZ	kasA	26.5329	2	mtu03020 : RNA polymerase	4	4 DNA metabolic process (GO:0006259)		11	11 small molecule metabolic process (GO:0044281)	Rifabutin, Rifalazil, Rifampicin, Rifamycin, Rifapentine	Ethionamide, Isoniazid
rpoZ	panD	26.5347	2	mtu03020 : RNA polymerase	4	4 DNA metabolic process (GO:0006259)	mtu01100 : Metabolic pathways , mtu01110 : Biosynthesis of secondary metabolites , mtu00410 : beta-Alanine metabolism , mtu00770 : Pantothenate and CoA biosynthesis , mtu01240 : Biosynthesis of cofactors	11	11 small molecule metabolic process (GO:0044281)	Rifabutin, Rifalazil, Rifampicin, Rifamycin, Rifapentine	Pyrazinamide
folC	fabH	26.5371	2	mtu00790 : Folate biosynthesis , mtu01240 : Biosynthesis of cofactors , mtu01100 : Metabolic pathways	11	11 small molecule metabolic process (GO:0044281)		11	11 small molecule metabolic process (GO:0044281)	Aminosalicylic acid	Lauric acid
inhA	tmk	26.5427	2		11	11 small molecule metabolic process (GO:0044281)	mtu01100 : Metabolic pathways , mtu00240 : Pyrimidine metabolism , mtu01232 : Nucleotide metabolism	1	1 aminoglycan biosynthetic process (GO:0006023)	Ethionamide, Isoniazid, Pretomanid, Triclosan	Thymidine
folC	iniA	26.5472	2	mtu00790 : Folate biosynthesis , mtu01240 : Biosynthesis of cofactors , mtu01100 : Metabolic pathways	11	11 small molecule metabolic process (GO:0044281)		10	10 cellular lipid metabolic process (GO:0044255)	Aminosalicylic acid	Isoniazid
gyrB	lpdA	26.5533	2		4	4 DNA metabolic process (GO:0006259)		11	11 small molecule metabolic process (GO:0044281)	Gatifloxacin	Flavin adenine dinucleotide
gyrB	mshD	26.5597	2		4	4 DNA metabolic process (GO:0006259)		11	11 small molecule metabolic process (GO:0044281)	Gatifloxacin	Coenzyme A
pbpB	eis	26.5676	3	mtu01100 : Metabolic pathways , mtu01501 : beta-Lactam resistance , mtu00550 : Peptidoglycan biosynthesis	1	1 aminoglycan biosynthetic process (GO:0006023)		4	4 DNA metabolic process (GO:0006259)	Amoxicillin, Imipenem, Meropenem	Capreomycin, Viomycin
fabH	folA	26.5703	3		11	11 small molecule metabolic process (GO:0044281)	mtu00670 : One carbon pool by folate , mtu01240 : Biosynthesis of cofactors , mtu01100 : Metabolic pathways , mtu00790 : Folate biosynthesis	11	11 small molecule metabolic process (GO:0044281)	Lauric acid	Isoniazid, Trimethoprim
gyrB	rmlA	26.5725	3		4	4 DNA metabolic process (GO:0006259)	mtu00541 : O-Antigen nucleotide sugar biosynthesis , mtu00521 : Streptomycin biosynthesis , mtu00523 : Polyketide sugar unit biosynthesis , mtu00525 : Acarbose and validamycin biosynthesis , mtu01250 : Biosynthesis of nucleotide sugars , mtu01110 : Biosynthesis of secondary metabolites , mtu01100 : Metabolic pathways	9	9 cellular metabolic process (GO:0044237)	Gatifloxacin	Thymidine
lpdA	panD	26.5734	3		11	11 small molecule metabolic process (GO:0044281)	mtu01100 : Metabolic pathways , mtu01110 : Biosynthesis of secondary metabolites , mtu00410 : beta-Alanine metabolism , mtu00770 : Pantothenate and CoA biosynthesis , mtu01240 : Biosynthesis of cofactors	11	11 small molecule metabolic process (GO:0044281)	Flavin adenine dinucleotide	Pyrazinamide
nat	citE	26.5788	3	mtu01110 : Biosynthesis of secondary metabolites , mtu01100 : Metabolic pathways , mtu01120 : Microbial metabolism in diverse environments , mtu00983 : Drug metabolism - other enzymes	11	11 small molecule metabolic process (GO:0044281)	mtu02020 : Two-component system	11	11 small molecule metabolic process (GO:0044281)	Isoniazid	Formic acid
pknB	menB	26.5879	4		10	10 cellular lipid metabolic process (GO:0044255)	mtu01110 : Biosynthesis of secondary metabolites , mtu00130 : Ubiquinone and other terpenoid-quinone biosynthesis , mtu01240 : Biosynthesis of cofactors , mtu01100 : Metabolic pathways	11	11 small molecule metabolic process (GO:0044281)	Fostamatinib	Coenzyme A
cycA	folA	26.5942	4		1	1 aminoglycan biosynthetic process (GO:0006023)	mtu00670 : One carbon pool by folate , mtu01240 : Biosynthesis of cofactors , mtu01100 : Metabolic pathways , mtu00790 : Folate biosynthesis	11	11 small molecule metabolic process (GO:0044281)	Cycloserine	Isoniazid, Trimethoprim
panD	mshA	26.5981	3	mtu01100 : Metabolic pathways , mtu01110 : Biosynthesis of secondary metabolites , mtu00410 : beta-Alanine metabolism , mtu00770 : Pantothenate and CoA biosynthesis , mtu01240 : Biosynthesis of cofactors	11	11 small molecule metabolic process (GO:0044281)		11	11 small molecule metabolic process (GO:0044281)	Pyrazinamide	Ethionamide
eis	pknB	26.5989	3		4	4 DNA metabolic process (GO:0006259)		10	10 cellular lipid metabolic process (GO:0044255)	Capreomycin, Viomycin	Fostamatinib
pknB	gmk	26.6014	3		10	10 cellular lipid metabolic process (GO:0044255)	mtu01100 : Metabolic pathways , mtu01232 : Nucleotide metabolism , mtu00230 : Purine metabolism	1	1 aminoglycan biosynthetic process (GO:0006023)	Fostamatinib	Formic acid
katG	embA	26.604	1	mtu00360 : Phenylalanine metabolism , mtu00380 : Tryptophan metabolism , mtu01110 : Biosynthesis of secondary metabolites , mtu00983 : Drug metabolism - other enzymes , mtu01100 : Metabolic pathways	4	4 DNA metabolic process (GO:0006259)	mtu00572 : Arabinogalactan biosynthesis - Mycobacterium	9	9 cellular metabolic process (GO:0044237)	Ethionamide, Isoniazid	Ethambutol
eis	tmk	26.6082	3		4	4 DNA metabolic process (GO:0006259)	mtu01100 : Metabolic pathways , mtu00240 : Pyrimidine metabolism , mtu01232 : Nucleotide metabolism	1	1 aminoglycan biosynthetic process (GO:0006023)	Capreomycin, Viomycin	Thymidine
tlyA	alr	26.6101	2		4	4 DNA metabolic process (GO:0006259)	mtu01502 : Vancomycin resistance , mtu01100 : Metabolic pathways , mtu00470 : D-Amino acid metabolism	1	1 aminoglycan biosynthetic process (GO:0006023)	Capreomycin, Viomycin	Cycloserine, Terizidone
katG	embB	26.6126	1	mtu00360 : Phenylalanine metabolism , mtu00380 : Tryptophan metabolism , mtu01110 : Biosynthesis of secondary metabolites , mtu00983 : Drug metabolism - other enzymes , mtu01100 : Metabolic pathways	4	4 DNA metabolic process (GO:0006259)	mtu00572 : Arabinogalactan biosynthesis - Mycobacterium	9	9 cellular metabolic process (GO:0044237)	Ethionamide, Isoniazid	Ethambutol
menB	ribD	26.6224	3	mtu01110 : Biosynthesis of secondary metabolites , mtu00130 : Ubiquinone and other terpenoid-quinone biosynthesis , mtu01240 : Biosynthesis of cofactors , mtu01100 : Metabolic pathways	11	11 small molecule metabolic process (GO:0044281)	mtu01240 : Biosynthesis of cofactors , mtu02024 : Quorum sensing , mtu00740 : Riboflavin metabolism , mtu01100 : Metabolic pathways , mtu01110 : Biosynthesis of secondary metabolites	10	10 cellular lipid metabolic process (GO:0044255)	Coenzyme A	Aminosalicylic acid
gmk	glnA1	26.6236	3	mtu01100 : Metabolic pathways , mtu01232 : Nucleotide metabolism , mtu00230 : Purine metabolism	1	1 aminoglycan biosynthetic process (GO:0006023)	mtu00220 : Arginine biosynthesis , mtu00910 : Nitrogen metabolism , mtu02020 : Two-component system , mtu00630 : Glyoxylate and dicarboxylate metabolism , mtu01120 : Microbial metabolism in diverse environments , mtu00250 : Alanine, aspartate and glutamate metabolism , mtu01230 : Biosynthesis of amino acids , mtu01100 : Metabolic pathways	11	11 small molecule metabolic process (GO:0044281)	Formic acid	Citric acid
rplD	celA1	26.624	4	mtu03010 : Ribosome	5	5 gene expression (GO:0010467)	mtu01100 : Metabolic pathways , mtu02020 : Two-component system , mtu00500 : Starch and sucrose metabolism	11	11 small molecule metabolic process (GO:0044281)	Linezolid, Sutezolid	Afegostat
icl	folA	26.6269	3	mtu01120 : Microbial metabolism in diverse environments , mtu01100 : Metabolic pathways , mtu01200 : Carbon metabolism , mtu00630 : Glyoxylate and dicarboxylate metabolism , mtu01110 : Biosynthesis of secondary metabolites	11	11 small molecule metabolic process (GO:0044281)	mtu00670 : One carbon pool by folate , mtu01240 : Biosynthesis of cofactors , mtu01100 : Metabolic pathways , mtu00790 : Folate biosynthesis	11	11 small molecule metabolic process (GO:0044281)	2,2',3-Tribromo-4,4',5,5'-tetrahydroxybibenzyl, 3-bromopyruvate, 3-nitropropionate, 5,5'-methylenebis(3,4-dibromobenzene-1,2-diol), Bis(2,3-dibromo-4,5-dihydroxyphenyl)ether, Bis(3-bromo-4,5-dihydroxyphenyl)methanone, Glyoxalate, Glyoxylate, Halisulfate 1, Hydrohalisulfate 1	Isoniazid, Trimethoprim
folA	citE	26.6342	3	mtu00670 : One carbon pool by folate , mtu01240 : Biosynthesis of cofactors , mtu01100 : Metabolic pathways , mtu00790 : Folate biosynthesis	11	11 small molecule metabolic process (GO:0044281)	mtu02020 : Two-component system	11	11 small molecule metabolic process (GO:0044281)	Isoniazid, Trimethoprim	Formic acid
fprA	alr	26.6367	3		11	11 small molecule metabolic process (GO:0044281)	mtu01502 : Vancomycin resistance , mtu01100 : Metabolic pathways , mtu00470 : D-Amino acid metabolism	1	1 aminoglycan biosynthetic process (GO:0006023)	Flavin adenine dinucleotide	Cycloserine, Terizidone
fbiA	alr	26.6367	5	mtu01240 : Biosynthesis of cofactors , mtu01120 : Microbial metabolism in diverse environments , mtu01100 : Metabolic pathways , mtu00680 : Methane metabolism	3	3 regulation of RNA metabolic process (GO:0051252)	mtu01502 : Vancomycin resistance , mtu01100 : Metabolic pathways , mtu00470 : D-Amino acid metabolism	1	1 aminoglycan biosynthetic process (GO:0006023)	Delamanid, Pretomanid	Cycloserine, Terizidone
gyrA	embC	26.6381	1		4	4 DNA metabolic process (GO:0006259)	mtu00571 : Lipoarabinomannan (LAM) biosynthesis	9	9 cellular metabolic process (GO:0044237)	Ciprofloxacin, Gatifloxacin, Levofloxacin, Moxifloxacin, Ofloxacin, Pazufloxacin, Sparfloxacin	Ethambutol
iniA	icl	26.6447	3		10	10 cellular lipid metabolic process (GO:0044255)	mtu01120 : Microbial metabolism in diverse environments , mtu01100 : Metabolic pathways , mtu01200 : Carbon metabolism , mtu00630 : Glyoxylate and dicarboxylate metabolism , mtu01110 : Biosynthesis of secondary metabolites	11	11 small molecule metabolic process (GO:0044281)	Isoniazid	2,2',3-Tribromo-4,4',5,5'-tetrahydroxybibenzyl, 3-bromopyruvate, 3-nitropropionate, 5,5'-methylenebis(3,4-dibromobenzene-1,2-diol), Bis(2,3-dibromo-4,5-dihydroxyphenyl)ether, Bis(3-bromo-4,5-dihydroxyphenyl)methanone, Glyoxalate, Glyoxylate, Halisulfate 1, Hydrohalisulfate 1
rmlA	atpE	26.6463	4	mtu00541 : O-Antigen nucleotide sugar biosynthesis , mtu00521 : Streptomycin biosynthesis , mtu00523 : Polyketide sugar unit biosynthesis , mtu00525 : Acarbose and validamycin biosynthesis , mtu01250 : Biosynthesis of nucleotide sugars , mtu01110 : Biosynthesis of secondary metabolites , mtu01100 : Metabolic pathways	9	9 cellular metabolic process (GO:0044237)	mtu00190 : Oxidative phosphorylation , mtu01100 : Metabolic pathways	7	7 ATP biosynthetic process (GO:0006754)	Thymidine	Bedaquiline
embR	icl	26.6509	2		10	10 cellular lipid metabolic process (GO:0044255)	mtu01120 : Microbial metabolism in diverse environments , mtu01100 : Metabolic pathways , mtu01200 : Carbon metabolism , mtu00630 : Glyoxylate and dicarboxylate metabolism , mtu01110 : Biosynthesis of secondary metabolites	11	11 small molecule metabolic process (GO:0044281)	Ethambutol	2,2',3-Tribromo-4,4',5,5'-tetrahydroxybibenzyl, 3-bromopyruvate, 3-nitropropionate, 5,5'-methylenebis(3,4-dibromobenzene-1,2-diol), Bis(2,3-dibromo-4,5-dihydroxyphenyl)ether, Bis(3-bromo-4,5-dihydroxyphenyl)methanone, Glyoxalate, Glyoxylate, Halisulfate 1, Hydrohalisulfate 1
glnA1	embA	26.6523	3	mtu00220 : Arginine biosynthesis , mtu00910 : Nitrogen metabolism , mtu02020 : Two-component system , mtu00630 : Glyoxylate and dicarboxylate metabolism , mtu01120 : Microbial metabolism in diverse environments , mtu00250 : Alanine, aspartate and glutamate metabolism , mtu01230 : Biosynthesis of amino acids , mtu01100 : Metabolic pathways	11	11 small molecule metabolic process (GO:0044281)	mtu00572 : Arabinogalactan biosynthesis - Mycobacterium	9	9 cellular metabolic process (GO:0044237)	Citric acid	Ethambutol
glnA1	embB	26.6609	3	mtu00220 : Arginine biosynthesis , mtu00910 : Nitrogen metabolism , mtu02020 : Two-component system , mtu00630 : Glyoxylate and dicarboxylate metabolism , mtu01120 : Microbial metabolism in diverse environments , mtu00250 : Alanine, aspartate and glutamate metabolism , mtu01230 : Biosynthesis of amino acids , mtu01100 : Metabolic pathways	11	11 small molecule metabolic process (GO:0044281)	mtu00572 : Arabinogalactan biosynthesis - Mycobacterium	9	9 cellular metabolic process (GO:0044237)	Citric acid	Ethambutol
inhA	iniA	26.6612	3		11	11 small molecule metabolic process (GO:0044281)		10	10 cellular lipid metabolic process (GO:0044255)	Ethionamide, Isoniazid, Pretomanid, Triclosan	Isoniazid
katG	folA	26.6693	2	mtu00360 : Phenylalanine metabolism , mtu00380 : Tryptophan metabolism , mtu01110 : Biosynthesis of secondary metabolites , mtu00983 : Drug metabolism - other enzymes , mtu01100 : Metabolic pathways	4	4 DNA metabolic process (GO:0006259)	mtu00670 : One carbon pool by folate , mtu01240 : Biosynthesis of cofactors , mtu01100 : Metabolic pathways , mtu00790 : Folate biosynthesis	11	11 small molecule metabolic process (GO:0044281)	Ethionamide, Isoniazid	Isoniazid, Trimethoprim
ddl	kasA	26.6703	2	mtu00470 : D-Amino acid metabolism , mtu00550 : Peptidoglycan biosynthesis , mtu01502 : Vancomycin resistance , mtu01100 : Metabolic pathways	1	1 aminoglycan biosynthetic process (GO:0006023)		11	11 small molecule metabolic process (GO:0044281)	Cycloserine, Terizidone	Ethionamide, Isoniazid
fprA	icl	26.6756	2		11	11 small molecule metabolic process (GO:0044281)	mtu01120 : Microbial metabolism in diverse environments , mtu01100 : Metabolic pathways , mtu01200 : Carbon metabolism , mtu00630 : Glyoxylate and dicarboxylate metabolism , mtu01110 : Biosynthesis of secondary metabolites	11	11 small molecule metabolic process (GO:0044281)	Flavin adenine dinucleotide	2,2',3-Tribromo-4,4',5,5'-tetrahydroxybibenzyl, 3-bromopyruvate, 3-nitropropionate, 5,5'-methylenebis(3,4-dibromobenzene-1,2-diol), Bis(2,3-dibromo-4,5-dihydroxyphenyl)ether, Bis(3-bromo-4,5-dihydroxyphenyl)methanone, Glyoxalate, Glyoxylate, Halisulfate 1, Hydrohalisulfate 1
rpoZ	icl	26.6765	3	mtu03020 : RNA polymerase	4	4 DNA metabolic process (GO:0006259)	mtu01120 : Microbial metabolism in diverse environments , mtu01100 : Metabolic pathways , mtu01200 : Carbon metabolism , mtu00630 : Glyoxylate and dicarboxylate metabolism , mtu01110 : Biosynthesis of secondary metabolites	11	11 small molecule metabolic process (GO:0044281)	Rifabutin, Rifalazil, Rifampicin, Rifamycin, Rifapentine	2,2',3-Tribromo-4,4',5,5'-tetrahydroxybibenzyl, 3-bromopyruvate, 3-nitropropionate, 5,5'-methylenebis(3,4-dibromobenzene-1,2-diol), Bis(2,3-dibromo-4,5-dihydroxyphenyl)ether, Bis(3-bromo-4,5-dihydroxyphenyl)methanone, Glyoxalate, Glyoxylate, Halisulfate 1, Hydrohalisulfate 1
ponA1	katG	26.6774	3		1	1 aminoglycan biosynthetic process (GO:0006023)	mtu00360 : Phenylalanine metabolism , mtu00380 : Tryptophan metabolism , mtu01110 : Biosynthesis of secondary metabolites , mtu00983 : Drug metabolism - other enzymes , mtu01100 : Metabolic pathways	4	4 DNA metabolic process (GO:0006259)	Amoxicillin	Ethionamide, Isoniazid
rpoZ	mshA	26.6809	3	mtu03020 : RNA polymerase	4	4 DNA metabolic process (GO:0006259)		11	11 small molecule metabolic process (GO:0044281)	Rifabutin, Rifalazil, Rifampicin, Rifamycin, Rifapentine	Ethionamide
embR	embA	26.6868	1		10	10 cellular lipid metabolic process (GO:0044255)	mtu00572 : Arabinogalactan biosynthesis - Mycobacterium	9	9 cellular metabolic process (GO:0044237)	Ethambutol	Ethambutol
pepQ	rmlC	26.6885	4		7	7 ATP biosynthetic process (GO:0006754)	mtu00521 : Streptomycin biosynthesis , mtu00523 : Polyketide sugar unit biosynthesis , mtu00541 : O-Antigen nucleotide sugar biosynthesis , mtu01100 : Metabolic pathways , mtu01250 : Biosynthesis of nucleotide sugars , mtu01110 : Biosynthesis of secondary metabolites	9	9 cellular metabolic process (GO:0044237)	Bedaquiline, Clofazimine	S,S-(2-Hydroxyethyl)Thiocysteine
ponA1	ribD	26.6899	4		1	1 aminoglycan biosynthetic process (GO:0006023)	mtu01240 : Biosynthesis of cofactors , mtu02024 : Quorum sensing , mtu00740 : Riboflavin metabolism , mtu01100 : Metabolic pathways , mtu01110 : Biosynthesis of secondary metabolites	10	10 cellular lipid metabolic process (GO:0044255)	Amoxicillin	Aminosalicylic acid
thyA	embC	26.6908	2	mtu01232 : Nucleotide metabolism , mtu01100 : Metabolic pathways , mtu00240 : Pyrimidine metabolism , mtu00670 : One carbon pool by folate	4	4 DNA metabolic process (GO:0006259)	mtu00571 : Lipoarabinomannan (LAM) biosynthesis	9	9 cellular metabolic process (GO:0044237)	Aminosalicylic acid	Ethambutol
katG	pssA	26.6934	4	mtu00360 : Phenylalanine metabolism , mtu00380 : Tryptophan metabolism , mtu01110 : Biosynthesis of secondary metabolites , mtu00983 : Drug metabolism - other enzymes , mtu01100 : Metabolic pathways	4	4 DNA metabolic process (GO:0006259)	mtu00260 : Glycine, serine and threonine metabolism , mtu01110 : Biosynthesis of secondary metabolites , mtu01100 : Metabolic pathways , mtu00564 : Glycerophospholipid metabolism	11	11 small molecule metabolic process (GO:0044281)	Ethionamide, Isoniazid	Zn2+
Rv3806c	rpoZ	26.6939	3		9	9 cellular metabolic process (GO:0044237)	mtu03020 : RNA polymerase	4	4 DNA metabolic process (GO:0006259)	Ethambutol	Rifabutin, Rifalazil, Rifampicin, Rifamycin, Rifapentine
embR	embB	26.6953	1		10	10 cellular lipid metabolic process (GO:0044255)	mtu00572 : Arabinogalactan biosynthesis - Mycobacterium	9	9 cellular metabolic process (GO:0044237)	Ethambutol	Ethambutol
mshA	embA	26.7046	2		11	11 small molecule metabolic process (GO:0044281)	mtu00572 : Arabinogalactan biosynthesis - Mycobacterium	9	9 cellular metabolic process (GO:0044237)	Ethionamide	Ethambutol
pepQ	embC	26.7127	3		7	7 ATP biosynthetic process (GO:0006754)	mtu00571 : Lipoarabinomannan (LAM) biosynthesis	9	9 cellular metabolic process (GO:0044237)	Bedaquiline, Clofazimine	Ethambutol
mshA	embB	26.7131	2		11	11 small molecule metabolic process (GO:0044281)	mtu00572 : Arabinogalactan biosynthesis - Mycobacterium	9	9 cellular metabolic process (GO:0044237)	Ethionamide	Ethambutol
pepQ	ribD	26.7301	2		7	7 ATP biosynthetic process (GO:0006754)	mtu01240 : Biosynthesis of cofactors , mtu02024 : Quorum sensing , mtu00740 : Riboflavin metabolism , mtu01100 : Metabolic pathways , mtu01110 : Biosynthesis of secondary metabolites	10	10 cellular lipid metabolic process (GO:0044255)	Bedaquiline, Clofazimine	Aminosalicylic acid
gyrB	menB	26.7369	3		4	4 DNA metabolic process (GO:0006259)	mtu01110 : Biosynthesis of secondary metabolites , mtu00130 : Ubiquinone and other terpenoid-quinone biosynthesis , mtu01240 : Biosynthesis of cofactors , mtu01100 : Metabolic pathways	11	11 small molecule metabolic process (GO:0044281)	Gatifloxacin	Coenzyme A
gyrB	nat	26.7425	2		4	4 DNA metabolic process (GO:0006259)	mtu01110 : Biosynthesis of secondary metabolites , mtu01100 : Metabolic pathways , mtu01120 : Microbial metabolism in diverse environments , mtu00983 : Drug metabolism - other enzymes	11	11 small molecule metabolic process (GO:0044281)	Gatifloxacin	Isoniazid
gyrB	embR	26.7443	2		4	4 DNA metabolic process (GO:0006259)		10	10 cellular lipid metabolic process (GO:0044255)	Gatifloxacin	Ethambutol
pbpB	embA	26.7462	3	mtu01100 : Metabolic pathways , mtu01501 : beta-Lactam resistance , mtu00550 : Peptidoglycan biosynthesis	1	1 aminoglycan biosynthetic process (GO:0006023)	mtu00572 : Arabinogalactan biosynthesis - Mycobacterium	9	9 cellular metabolic process (GO:0044237)	Amoxicillin, Imipenem, Meropenem	Ethambutol
mmpR5	rpoZ	26.7491	3		7	7 ATP biosynthetic process (GO:0006754)	mtu03020 : RNA polymerase	4	4 DNA metabolic process (GO:0006259)	Bedaquiline, Clofazimine	Rifabutin, Rifalazil, Rifampicin, Rifamycin, Rifapentine
panD	tmk	26.7506	3	mtu01100 : Metabolic pathways , mtu01110 : Biosynthesis of secondary metabolites , mtu00410 : beta-Alanine metabolism , mtu00770 : Pantothenate and CoA biosynthesis , mtu01240 : Biosynthesis of cofactors	11	11 small molecule metabolic process (GO:0044281)	mtu01100 : Metabolic pathways , mtu00240 : Pyrimidine metabolism , mtu01232 : Nucleotide metabolism	1	1 aminoglycan biosynthetic process (GO:0006023)	Pyrazinamide	Thymidine
mshD	glnA1	26.7536	3		11	11 small molecule metabolic process (GO:0044281)	mtu00220 : Arginine biosynthesis , mtu00910 : Nitrogen metabolism , mtu02020 : Two-component system , mtu00630 : Glyoxylate and dicarboxylate metabolism , mtu01120 : Microbial metabolism in diverse environments , mtu00250 : Alanine, aspartate and glutamate metabolism , mtu01230 : Biosynthesis of amino acids , mtu01100 : Metabolic pathways	11	11 small molecule metabolic process (GO:0044281)	Coenzyme A	Citric acid
pbpB	embB	26.7548	3	mtu01100 : Metabolic pathways , mtu01501 : beta-Lactam resistance , mtu00550 : Peptidoglycan biosynthesis	1	1 aminoglycan biosynthetic process (GO:0006023)	mtu00572 : Arabinogalactan biosynthesis - Mycobacterium	9	9 cellular metabolic process (GO:0044237)	Amoxicillin, Imipenem, Meropenem	Ethambutol
mmpR5	pknB	26.7559	3		7	7 ATP biosynthetic process (GO:0006754)		10	10 cellular lipid metabolic process (GO:0044255)	Bedaquiline, Clofazimine	Fostamatinib
pbpB	icl	26.7729	4	mtu01100 : Metabolic pathways , mtu01501 : beta-Lactam resistance , mtu00550 : Peptidoglycan biosynthesis	1	1 aminoglycan biosynthetic process (GO:0006023)	mtu01120 : Microbial metabolism in diverse environments , mtu01100 : Metabolic pathways , mtu01200 : Carbon metabolism , mtu00630 : Glyoxylate and dicarboxylate metabolism , mtu01110 : Biosynthesis of secondary metabolites	11	11 small molecule metabolic process (GO:0044281)	Amoxicillin, Imipenem, Meropenem	2,2',3-Tribromo-4,4',5,5'-tetrahydroxybibenzyl, 3-bromopyruvate, 3-nitropropionate, 5,5'-methylenebis(3,4-dibromobenzene-1,2-diol), Bis(2,3-dibromo-4,5-dihydroxyphenyl)ether, Bis(3-bromo-4,5-dihydroxyphenyl)methanone, Glyoxalate, Glyoxylate, Halisulfate 1, Hydrohalisulfate 1
pbpB	menB	26.7771	4	mtu01100 : Metabolic pathways , mtu01501 : beta-Lactam resistance , mtu00550 : Peptidoglycan biosynthesis	1	1 aminoglycan biosynthetic process (GO:0006023)	mtu01110 : Biosynthesis of secondary metabolites , mtu00130 : Ubiquinone and other terpenoid-quinone biosynthesis , mtu01240 : Biosynthesis of cofactors , mtu01100 : Metabolic pathways	11	11 small molecule metabolic process (GO:0044281)	Amoxicillin, Imipenem, Meropenem	Coenzyme A
mshA	folA	26.7826	3		11	11 small molecule metabolic process (GO:0044281)	mtu00670 : One carbon pool by folate , mtu01240 : Biosynthesis of cofactors , mtu01100 : Metabolic pathways , mtu00790 : Folate biosynthesis	11	11 small molecule metabolic process (GO:0044281)	Ethionamide	Isoniazid, Trimethoprim
rmlA	ribD	26.7852	3	mtu00541 : O-Antigen nucleotide sugar biosynthesis , mtu00521 : Streptomycin biosynthesis , mtu00523 : Polyketide sugar unit biosynthesis , mtu00525 : Acarbose and validamycin biosynthesis , mtu01250 : Biosynthesis of nucleotide sugars , mtu01110 : Biosynthesis of secondary metabolites , mtu01100 : Metabolic pathways	9	9 cellular metabolic process (GO:0044237)	mtu01240 : Biosynthesis of cofactors , mtu02024 : Quorum sensing , mtu00740 : Riboflavin metabolism , mtu01100 : Metabolic pathways , mtu01110 : Biosynthesis of secondary metabolites	10	10 cellular lipid metabolic process (GO:0044255)	Thymidine	Aminosalicylic acid
katG	atpE	26.7879	3	mtu00360 : Phenylalanine metabolism , mtu00380 : Tryptophan metabolism , mtu01110 : Biosynthesis of secondary metabolites , mtu00983 : Drug metabolism - other enzymes , mtu01100 : Metabolic pathways	4	4 DNA metabolic process (GO:0006259)	mtu00190 : Oxidative phosphorylation , mtu01100 : Metabolic pathways	7	7 ATP biosynthetic process (GO:0006754)	Ethionamide, Isoniazid	Bedaquiline
embR	inhA	26.7935	2		10	10 cellular lipid metabolic process (GO:0044255)		11	11 small molecule metabolic process (GO:0044281)	Ethambutol	Ethionamide, Isoniazid, Pretomanid, Triclosan
pepQ	gyrA	26.8072	3		7	7 ATP biosynthetic process (GO:0006754)		4	4 DNA metabolic process (GO:0006259)	Bedaquiline, Clofazimine	Ciprofloxacin, Gatifloxacin, Levofloxacin, Moxifloxacin, Ofloxacin, Pazufloxacin, Sparfloxacin
rpoZ	fprA	26.8116	3	mtu03020 : RNA polymerase	4	4 DNA metabolic process (GO:0006259)		11	11 small molecule metabolic process (GO:0044281)	Rifabutin, Rifalazil, Rifampicin, Rifamycin, Rifapentine	Flavin adenine dinucleotide
rpoZ	rmlC	26.8123	3	mtu03020 : RNA polymerase	4	4 DNA metabolic process (GO:0006259)	mtu00521 : Streptomycin biosynthesis , mtu00523 : Polyketide sugar unit biosynthesis , mtu00541 : O-Antigen nucleotide sugar biosynthesis , mtu01100 : Metabolic pathways , mtu01250 : Biosynthesis of nucleotide sugars , mtu01110 : Biosynthesis of secondary metabolites	9	9 cellular metabolic process (GO:0044237)	Rifabutin, Rifalazil, Rifampicin, Rifamycin, Rifapentine	S,S-(2-Hydroxyethyl)Thiocysteine
fabH	pssA	26.8315	3		11	11 small molecule metabolic process (GO:0044281)	mtu00260 : Glycine, serine and threonine metabolism , mtu01110 : Biosynthesis of secondary metabolites , mtu01100 : Metabolic pathways , mtu00564 : Glycerophospholipid metabolism	11	11 small molecule metabolic process (GO:0044281)	Lauric acid	Zn2+
icl	pssA	26.8328	3	mtu01120 : Microbial metabolism in diverse environments , mtu01100 : Metabolic pathways , mtu01200 : Carbon metabolism , mtu00630 : Glyoxylate and dicarboxylate metabolism , mtu01110 : Biosynthesis of secondary metabolites	11	11 small molecule metabolic process (GO:0044281)	mtu00260 : Glycine, serine and threonine metabolism , mtu01110 : Biosynthesis of secondary metabolites , mtu01100 : Metabolic pathways , mtu00564 : Glycerophospholipid metabolism	11	11 small molecule metabolic process (GO:0044281)	2,2',3-Tribromo-4,4',5,5'-tetrahydroxybibenzyl, 3-bromopyruvate, 3-nitropropionate, 5,5'-methylenebis(3,4-dibromobenzene-1,2-diol), Bis(2,3-dibromo-4,5-dihydroxyphenyl)ether, Bis(3-bromo-4,5-dihydroxyphenyl)methanone, Glyoxalate, Glyoxylate, Halisulfate 1, Hydrohalisulfate 1	Zn2+
icl	embA	26.834	3	mtu01120 : Microbial metabolism in diverse environments , mtu01100 : Metabolic pathways , mtu01200 : Carbon metabolism , mtu00630 : Glyoxylate and dicarboxylate metabolism , mtu01110 : Biosynthesis of secondary metabolites	11	11 small molecule metabolic process (GO:0044281)	mtu00572 : Arabinogalactan biosynthesis - Mycobacterium	9	9 cellular metabolic process (GO:0044237)	2,2',3-Tribromo-4,4',5,5'-tetrahydroxybibenzyl, 3-bromopyruvate, 3-nitropropionate, 5,5'-methylenebis(3,4-dibromobenzene-1,2-diol), Bis(2,3-dibromo-4,5-dihydroxyphenyl)ether, Bis(3-bromo-4,5-dihydroxyphenyl)methanone, Glyoxalate, Glyoxylate, Halisulfate 1, Hydrohalisulfate 1	Ethambutol
pepQ	thyA	26.835	3		7	7 ATP biosynthetic process (GO:0006754)	mtu01232 : Nucleotide metabolism , mtu01100 : Metabolic pathways , mtu00240 : Pyrimidine metabolism , mtu00670 : One carbon pool by folate	4	4 DNA metabolic process (GO:0006259)	Bedaquiline, Clofazimine	Aminosalicylic acid
ponA1	glcB	26.8378	4		1	1 aminoglycan biosynthetic process (GO:0006023)	mtu01120 : Microbial metabolism in diverse environments , mtu01200 : Carbon metabolism , mtu00630 : Glyoxylate and dicarboxylate metabolism , mtu01110 : Biosynthesis of secondary metabolites , mtu01100 : Metabolic pathways , mtu00620 : Pyruvate metabolism	11	11 small molecule metabolic process (GO:0044281)	Amoxicillin	Coenzyme A
inhA	katG	26.8392	1		11	11 small molecule metabolic process (GO:0044281)	mtu00360 : Phenylalanine metabolism , mtu00380 : Tryptophan metabolism , mtu01110 : Biosynthesis of secondary metabolites , mtu00983 : Drug metabolism - other enzymes , mtu01100 : Metabolic pathways	4	4 DNA metabolic process (GO:0006259)	Ethionamide, Isoniazid, Pretomanid, Triclosan	Ethionamide, Isoniazid
icl	embB	26.8426	3	mtu01120 : Microbial metabolism in diverse environments , mtu01100 : Metabolic pathways , mtu01200 : Carbon metabolism , mtu00630 : Glyoxylate and dicarboxylate metabolism , mtu01110 : Biosynthesis of secondary metabolites	11	11 small molecule metabolic process (GO:0044281)	mtu00572 : Arabinogalactan biosynthesis - Mycobacterium	9	9 cellular metabolic process (GO:0044237)	2,2',3-Tribromo-4,4',5,5'-tetrahydroxybibenzyl, 3-bromopyruvate, 3-nitropropionate, 5,5'-methylenebis(3,4-dibromobenzene-1,2-diol), Bis(2,3-dibromo-4,5-dihydroxyphenyl)ether, Bis(3-bromo-4,5-dihydroxyphenyl)methanone, Glyoxalate, Glyoxylate, Halisulfate 1, Hydrohalisulfate 1	Ethambutol
rpoZ	Rv1979c	26.8455	3	mtu03020 : RNA polymerase	4	4 DNA metabolic process (GO:0006259)		7	7 ATP biosynthetic process (GO:0006754)	Rifabutin, Rifalazil, Rifampicin, Rifamycin, Rifapentine	Clofazimine
pknB	Rv1979c	26.8516	3		10	10 cellular lipid metabolic process (GO:0044255)		7	7 ATP biosynthetic process (GO:0006754)	Fostamatinib	Clofazimine
pbpB	mshA	26.8585	3	mtu01100 : Metabolic pathways , mtu01501 : beta-Lactam resistance , mtu00550 : Peptidoglycan biosynthesis	1	1 aminoglycan biosynthetic process (GO:0006023)		11	11 small molecule metabolic process (GO:0044281)	Amoxicillin, Imipenem, Meropenem	Ethionamide
inhA	embC	26.8598	1		11	11 small molecule metabolic process (GO:0044281)	mtu00571 : Lipoarabinomannan (LAM) biosynthesis	9	9 cellular metabolic process (GO:0044237)	Ethionamide, Isoniazid, Pretomanid, Triclosan	Ethambutol
Rv3806c	atpE	26.8666	1		9	9 cellular metabolic process (GO:0044237)	mtu00190 : Oxidative phosphorylation , mtu01100 : Metabolic pathways	7	7 ATP biosynthetic process (GO:0006754)	Ethambutol	Bedaquiline
tlyA	gmk	26.8692	3		4	4 DNA metabolic process (GO:0006259)	mtu01100 : Metabolic pathways , mtu01232 : Nucleotide metabolism , mtu00230 : Purine metabolism	1	1 aminoglycan biosynthetic process (GO:0006023)	Capreomycin, Viomycin	Formic acid
gmk	ribD	26.8706	2	mtu01100 : Metabolic pathways , mtu01232 : Nucleotide metabolism , mtu00230 : Purine metabolism	1	1 aminoglycan biosynthetic process (GO:0006023)	mtu01240 : Biosynthesis of cofactors , mtu02024 : Quorum sensing , mtu00740 : Riboflavin metabolism , mtu01100 : Metabolic pathways , mtu01110 : Biosynthesis of secondary metabolites	10	10 cellular lipid metabolic process (GO:0044255)	Formic acid	Aminosalicylic acid
citE	pssA	26.8745	3	mtu02020 : Two-component system	11	11 small molecule metabolic process (GO:0044281)	mtu00260 : Glycine, serine and threonine metabolism , mtu01110 : Biosynthesis of secondary metabolites , mtu01100 : Metabolic pathways , mtu00564 : Glycerophospholipid metabolism	11	11 small molecule metabolic process (GO:0044281)	Formic acid	Zn2+
alr	kasA	26.8986	3	mtu01502 : Vancomycin resistance , mtu01100 : Metabolic pathways , mtu00470 : D-Amino acid metabolism	1	1 aminoglycan biosynthetic process (GO:0006023)		11	11 small molecule metabolic process (GO:0044281)	Cycloserine, Terizidone	Ethionamide, Isoniazid
lpdA	fprA	26.9053	2		11	11 small molecule metabolic process (GO:0044281)		11	11 small molecule metabolic process (GO:0044281)	Flavin adenine dinucleotide	Flavin adenine dinucleotide
fprA	mshA	26.9149	3		11	11 small molecule metabolic process (GO:0044281)		11	11 small molecule metabolic process (GO:0044281)	Flavin adenine dinucleotide	Ethionamide
tmk	fbiB	26.9187	4	mtu01100 : Metabolic pathways , mtu00240 : Pyrimidine metabolism , mtu01232 : Nucleotide metabolism	1	1 aminoglycan biosynthetic process (GO:0006023)	mtu01100 : Metabolic pathways , mtu01120 : Microbial metabolism in diverse environments , mtu00680 : Methane metabolism	4	4 DNA metabolic process (GO:0006259)	Thymidine	Delamanid, Pretomanid
eis	ddl	26.9305	2		4	4 DNA metabolic process (GO:0006259)	mtu00470 : D-Amino acid metabolism , mtu00550 : Peptidoglycan biosynthesis , mtu01502 : Vancomycin resistance , mtu01100 : Metabolic pathways	1	1 aminoglycan biosynthetic process (GO:0006023)	Capreomycin, Viomycin	Cycloserine, Terizidone
mmpR5	embA	26.9351	3		7	7 ATP biosynthetic process (GO:0006754)	mtu00572 : Arabinogalactan biosynthesis - Mycobacterium	9	9 cellular metabolic process (GO:0044237)	Bedaquiline, Clofazimine	Ethambutol
fabH	celA1	26.936	3		11	11 small molecule metabolic process (GO:0044281)	mtu01100 : Metabolic pathways , mtu02020 : Two-component system , mtu00500 : Starch and sucrose metabolism	11	11 small molecule metabolic process (GO:0044281)	Lauric acid	Afegostat
cycA	rpoZ	26.9369	3		1	1 aminoglycan biosynthetic process (GO:0006023)	mtu03020 : RNA polymerase	4	4 DNA metabolic process (GO:0006259)	Cycloserine	Rifabutin, Rifalazil, Rifampicin, Rifamycin, Rifapentine
pknB	fbiA	26.9398	4		10	10 cellular lipid metabolic process (GO:0044255)	mtu01240 : Biosynthesis of cofactors , mtu01120 : Microbial metabolism in diverse environments , mtu01100 : Metabolic pathways , mtu00680 : Methane metabolism	3	3 regulation of RNA metabolic process (GO:0051252)	Fostamatinib	Delamanid, Pretomanid
mmpR5	embB	26.9437	3		7	7 ATP biosynthetic process (GO:0006754)	mtu00572 : Arabinogalactan biosynthesis - Mycobacterium	9	9 cellular metabolic process (GO:0044237)	Bedaquiline, Clofazimine	Ethambutol
pbpB	citE	26.965	3	mtu01100 : Metabolic pathways , mtu01501 : beta-Lactam resistance , mtu00550 : Peptidoglycan biosynthesis	1	1 aminoglycan biosynthetic process (GO:0006023)	mtu02020 : Two-component system	11	11 small molecule metabolic process (GO:0044281)	Amoxicillin, Imipenem, Meropenem	Formic acid
pbpB	nat	26.9727	4	mtu01100 : Metabolic pathways , mtu01501 : beta-Lactam resistance , mtu00550 : Peptidoglycan biosynthesis	1	1 aminoglycan biosynthetic process (GO:0006023)	mtu01110 : Biosynthesis of secondary metabolites , mtu01100 : Metabolic pathways , mtu01120 : Microbial metabolism in diverse environments , mtu00983 : Drug metabolism - other enzymes	11	11 small molecule metabolic process (GO:0044281)	Amoxicillin, Imipenem, Meropenem	Isoniazid
rpoZ	glf	26.9731	2	mtu03020 : RNA polymerase	4	4 DNA metabolic process (GO:0006259)	mtu00541 : O-Antigen nucleotide sugar biosynthesis , mtu00052 : Galactose metabolism , mtu01250 : Biosynthesis of nucleotide sugars , mtu01100 : Metabolic pathways , mtu00520 : Amino sugar and nucleotide sugar metabolism	9	9 cellular metabolic process (GO:0044237)	Rifabutin, Rifalazil, Rifampicin, Rifamycin, Rifapentine	Flavin adenine dinucleotide
pbpB	fbiB	26.9748	4	mtu01100 : Metabolic pathways , mtu01501 : beta-Lactam resistance , mtu00550 : Peptidoglycan biosynthesis	1	1 aminoglycan biosynthetic process (GO:0006023)	mtu01100 : Metabolic pathways , mtu01120 : Microbial metabolism in diverse environments , mtu00680 : Methane metabolism	4	4 DNA metabolic process (GO:0006259)	Amoxicillin, Imipenem, Meropenem	Delamanid, Pretomanid
mshA	pssA	26.9762	3		11	11 small molecule metabolic process (GO:0044281)	mtu00260 : Glycine, serine and threonine metabolism , mtu01110 : Biosynthesis of secondary metabolites , mtu01100 : Metabolic pathways , mtu00564 : Glycerophospholipid metabolism	11	11 small molecule metabolic process (GO:0044281)	Ethionamide	Zn2+
gyrA	panD	26.9785	2		4	4 DNA metabolic process (GO:0006259)	mtu01100 : Metabolic pathways , mtu01110 : Biosynthesis of secondary metabolites , mtu00410 : beta-Alanine metabolism , mtu00770 : Pantothenate and CoA biosynthesis , mtu01240 : Biosynthesis of cofactors	11	11 small molecule metabolic process (GO:0044281)	Ciprofloxacin, Gatifloxacin, Levofloxacin, Moxifloxacin, Ofloxacin, Pazufloxacin, Sparfloxacin	Pyrazinamide
eis	ribD	26.9895	2		4	4 DNA metabolic process (GO:0006259)	mtu01240 : Biosynthesis of cofactors , mtu02024 : Quorum sensing , mtu00740 : Riboflavin metabolism , mtu01100 : Metabolic pathways , mtu01110 : Biosynthesis of secondary metabolites	10	10 cellular lipid metabolic process (GO:0044255)	Capreomycin, Viomycin	Aminosalicylic acid
tlyA	glnA1	26.9897	3		4	4 DNA metabolic process (GO:0006259)	mtu00220 : Arginine biosynthesis , mtu00910 : Nitrogen metabolism , mtu02020 : Two-component system , mtu00630 : Glyoxylate and dicarboxylate metabolism , mtu01120 : Microbial metabolism in diverse environments , mtu00250 : Alanine, aspartate and glutamate metabolism , mtu01230 : Biosynthesis of amino acids , mtu01100 : Metabolic pathways	11	11 small molecule metabolic process (GO:0044281)	Capreomycin, Viomycin	Citric acid
fabH	menB	26.99	3		11	11 small molecule metabolic process (GO:0044281)	mtu01110 : Biosynthesis of secondary metabolites , mtu00130 : Ubiquinone and other terpenoid-quinone biosynthesis , mtu01240 : Biosynthesis of cofactors , mtu01100 : Metabolic pathways	11	11 small molecule metabolic process (GO:0044281)	Lauric acid	Coenzyme A
katG	embC	26.9906	1	mtu00360 : Phenylalanine metabolism , mtu00380 : Tryptophan metabolism , mtu01110 : Biosynthesis of secondary metabolites , mtu00983 : Drug metabolism - other enzymes , mtu01100 : Metabolic pathways	4	4 DNA metabolic process (GO:0006259)	mtu00571 : Lipoarabinomannan (LAM) biosynthesis	9	9 cellular metabolic process (GO:0044237)	Ethionamide, Isoniazid	Ethambutol
nat	icl	26.9912	3	mtu01110 : Biosynthesis of secondary metabolites , mtu01100 : Metabolic pathways , mtu01120 : Microbial metabolism in diverse environments , mtu00983 : Drug metabolism - other enzymes	11	11 small molecule metabolic process (GO:0044281)	mtu01120 : Microbial metabolism in diverse environments , mtu01100 : Metabolic pathways , mtu01200 : Carbon metabolism , mtu00630 : Glyoxylate and dicarboxylate metabolism , mtu01110 : Biosynthesis of secondary metabolites	11	11 small molecule metabolic process (GO:0044281)	Isoniazid	2,2',3-Tribromo-4,4',5,5'-tetrahydroxybibenzyl, 3-bromopyruvate, 3-nitropropionate, 5,5'-methylenebis(3,4-dibromobenzene-1,2-diol), Bis(2,3-dibromo-4,5-dihydroxyphenyl)ether, Bis(3-bromo-4,5-dihydroxyphenyl)methanone, Glyoxalate, Glyoxylate, Halisulfate 1, Hydrohalisulfate 1
pknB	blaC	26.9999	3		10	10 cellular lipid metabolic process (GO:0044255)	mtu01110 : Biosynthesis of secondary metabolites , mtu00311 : Penicillin and cephalosporin biosynthesis , mtu01501 : beta-Lactam resistance	7	7 ATP biosynthetic process (GO:0006754)	Fostamatinib	Amoxicillin
gyrA	kasA	27.0071	2		4	4 DNA metabolic process (GO:0006259)		11	11 small molecule metabolic process (GO:0044281)	Ciprofloxacin, Gatifloxacin, Levofloxacin, Moxifloxacin, Ofloxacin, Pazufloxacin, Sparfloxacin	Ethionamide, Isoniazid
pbpB	fabH	27.0072	3	mtu01100 : Metabolic pathways , mtu01501 : beta-Lactam resistance , mtu00550 : Peptidoglycan biosynthesis	1	1 aminoglycan biosynthetic process (GO:0006023)		11	11 small molecule metabolic process (GO:0044281)	Amoxicillin, Imipenem, Meropenem	Lauric acid
cycA	glnA1	27.0106	3		1	1 aminoglycan biosynthetic process (GO:0006023)	mtu00220 : Arginine biosynthesis , mtu00910 : Nitrogen metabolism , mtu02020 : Two-component system , mtu00630 : Glyoxylate and dicarboxylate metabolism , mtu01120 : Microbial metabolism in diverse environments , mtu00250 : Alanine, aspartate and glutamate metabolism , mtu01230 : Biosynthesis of amino acids , mtu01100 : Metabolic pathways	11	11 small molecule metabolic process (GO:0044281)	Cycloserine	Citric acid
lpdA	folA	27.0119	2		11	11 small molecule metabolic process (GO:0044281)	mtu00670 : One carbon pool by folate , mtu01240 : Biosynthesis of cofactors , mtu01100 : Metabolic pathways , mtu00790 : Folate biosynthesis	11	11 small molecule metabolic process (GO:0044281)	Flavin adenine dinucleotide	Isoniazid, Trimethoprim
fprA	tmk	27.013	3		11	11 small molecule metabolic process (GO:0044281)	mtu01100 : Metabolic pathways , mtu00240 : Pyrimidine metabolism , mtu01232 : Nucleotide metabolism	1	1 aminoglycan biosynthetic process (GO:0006023)	Flavin adenine dinucleotide	Thymidine
mshD	fabH	27.0177	3		11	11 small molecule metabolic process (GO:0044281)		11	11 small molecule metabolic process (GO:0044281)	Coenzyme A	Lauric acid
glnA1	embC	27.0287	3	mtu00220 : Arginine biosynthesis , mtu00910 : Nitrogen metabolism , mtu02020 : Two-component system , mtu00630 : Glyoxylate and dicarboxylate metabolism , mtu01120 : Microbial metabolism in diverse environments , mtu00250 : Alanine, aspartate and glutamate metabolism , mtu01230 : Biosynthesis of amino acids , mtu01100 : Metabolic pathways	11	11 small molecule metabolic process (GO:0044281)	mtu00571 : Lipoarabinomannan (LAM) biosynthesis	9	9 cellular metabolic process (GO:0044237)	Citric acid	Ethambutol
embA	Rv1979c	27.0305	3	mtu00572 : Arabinogalactan biosynthesis - Mycobacterium	9	9 cellular metabolic process (GO:0044237)		7	7 ATP biosynthetic process (GO:0006754)	Ethambutol	Clofazimine
embB	Rv1979c	27.0391	3	mtu00572 : Arabinogalactan biosynthesis - Mycobacterium	9	9 cellular metabolic process (GO:0044237)		7	7 ATP biosynthetic process (GO:0006754)	Ethambutol	Clofazimine
mmpL3	atpE	27.0429	2		9	9 cellular metabolic process (GO:0044237)	mtu00190 : Oxidative phosphorylation , mtu01100 : Metabolic pathways	7	7 ATP biosynthetic process (GO:0006754)	SQ-109	Bedaquiline
embR	embC	27.0473	1		10	10 cellular lipid metabolic process (GO:0044255)	mtu00571 : Lipoarabinomannan (LAM) biosynthesis	9	9 cellular metabolic process (GO:0044237)	Ethambutol	Ethambutol
tlyA	glcB	27.0518	3		4	4 DNA metabolic process (GO:0006259)	mtu01120 : Microbial metabolism in diverse environments , mtu01200 : Carbon metabolism , mtu00630 : Glyoxylate and dicarboxylate metabolism , mtu01110 : Biosynthesis of secondary metabolites , mtu01100 : Metabolic pathways , mtu00620 : Pyruvate metabolism	11	11 small molecule metabolic process (GO:0044281)	Capreomycin, Viomycin	Coenzyme A
rpoZ	citE	27.056	3	mtu03020 : RNA polymerase	4	4 DNA metabolic process (GO:0006259)	mtu02020 : Two-component system	11	11 small molecule metabolic process (GO:0044281)	Rifabutin, Rifalazil, Rifampicin, Rifamycin, Rifapentine	Formic acid
embA	kasA	27.0626	2	mtu00572 : Arabinogalactan biosynthesis - Mycobacterium	9	9 cellular metabolic process (GO:0044237)		11	11 small molecule metabolic process (GO:0044281)	Ethambutol	Ethionamide, Isoniazid
rpoZ	iniA	27.0629	3	mtu03020 : RNA polymerase	4	4 DNA metabolic process (GO:0006259)		10	10 cellular lipid metabolic process (GO:0044255)	Rifabutin, Rifalazil, Rifampicin, Rifamycin, Rifapentine	Isoniazid
efpA	atpE	27.0631	2		9	9 cellular metabolic process (GO:0044237)	mtu00190 : Oxidative phosphorylation , mtu01100 : Metabolic pathways	7	7 ATP biosynthetic process (GO:0006754)	Pretomanid	Bedaquiline
ponA1	inhA	27.0679	3		1	1 aminoglycan biosynthetic process (GO:0006023)		11	11 small molecule metabolic process (GO:0044281)	Amoxicillin	Ethionamide, Isoniazid, Pretomanid, Triclosan
folC	embA	27.0687	3	mtu00790 : Folate biosynthesis , mtu01240 : Biosynthesis of cofactors , mtu01100 : Metabolic pathways	11	11 small molecule metabolic process (GO:0044281)	mtu00572 : Arabinogalactan biosynthesis - Mycobacterium	9	9 cellular metabolic process (GO:0044237)	Aminosalicylic acid	Ethambutol
embB	kasA	27.0712	1	mtu00572 : Arabinogalactan biosynthesis - Mycobacterium	9	9 cellular metabolic process (GO:0044237)		11	11 small molecule metabolic process (GO:0044281)	Ethambutol	Ethionamide, Isoniazid
mshD	embA	27.0717	3		11	11 small molecule metabolic process (GO:0044281)	mtu00572 : Arabinogalactan biosynthesis - Mycobacterium	9	9 cellular metabolic process (GO:0044237)	Coenzyme A	Ethambutol
thyA	panD	27.0719	3	mtu01232 : Nucleotide metabolism , mtu01100 : Metabolic pathways , mtu00240 : Pyrimidine metabolism , mtu00670 : One carbon pool by folate	4	4 DNA metabolic process (GO:0006259)	mtu01100 : Metabolic pathways , mtu01110 : Biosynthesis of secondary metabolites , mtu00410 : beta-Alanine metabolism , mtu00770 : Pantothenate and CoA biosynthesis , mtu01240 : Biosynthesis of cofactors	11	11 small molecule metabolic process (GO:0044281)	Aminosalicylic acid	Pyrazinamide
rpoZ	blaC	27.0728	3	mtu03020 : RNA polymerase	4	4 DNA metabolic process (GO:0006259)	mtu01110 : Biosynthesis of secondary metabolites , mtu00311 : Penicillin and cephalosporin biosynthesis , mtu01501 : beta-Lactam resistance	7	7 ATP biosynthetic process (GO:0006754)	Rifabutin, Rifalazil, Rifampicin, Rifamycin, Rifapentine	Amoxicillin
mshA	embC	27.0739	2		11	11 small molecule metabolic process (GO:0044281)	mtu00571 : Lipoarabinomannan (LAM) biosynthesis	9	9 cellular metabolic process (GO:0044237)	Ethionamide	Ethambutol
folC	embB	27.0772	2	mtu00790 : Folate biosynthesis , mtu01240 : Biosynthesis of cofactors , mtu01100 : Metabolic pathways	11	11 small molecule metabolic process (GO:0044281)	mtu00572 : Arabinogalactan biosynthesis - Mycobacterium	9	9 cellular metabolic process (GO:0044237)	Aminosalicylic acid	Ethambutol
mshD	embB	27.0802	3		11	11 small molecule metabolic process (GO:0044281)	mtu00572 : Arabinogalactan biosynthesis - Mycobacterium	9	9 cellular metabolic process (GO:0044237)	Coenzyme A	Ethambutol
menB	ddl	27.0852	4	mtu01110 : Biosynthesis of secondary metabolites , mtu00130 : Ubiquinone and other terpenoid-quinone biosynthesis , mtu01240 : Biosynthesis of cofactors , mtu01100 : Metabolic pathways	11	11 small molecule metabolic process (GO:0044281)	mtu00470 : D-Amino acid metabolism , mtu00550 : Peptidoglycan biosynthesis , mtu01502 : Vancomycin resistance , mtu01100 : Metabolic pathways	1	1 aminoglycan biosynthetic process (GO:0006023)	Coenzyme A	Cycloserine, Terizidone
embA	ddl	27.0863	2	mtu00572 : Arabinogalactan biosynthesis - Mycobacterium	9	9 cellular metabolic process (GO:0044237)	mtu00470 : D-Amino acid metabolism , mtu00550 : Peptidoglycan biosynthesis , mtu01502 : Vancomycin resistance , mtu01100 : Metabolic pathways	1	1 aminoglycan biosynthetic process (GO:0006023)	Ethambutol	Cycloserine, Terizidone
thyA	kasA	27.0919	2	mtu01232 : Nucleotide metabolism , mtu01100 : Metabolic pathways , mtu00240 : Pyrimidine metabolism , mtu00670 : One carbon pool by folate	4	4 DNA metabolic process (GO:0006259)		11	11 small molecule metabolic process (GO:0044281)	Aminosalicylic acid	Ethionamide, Isoniazid
embB	ddl	27.0949	2	mtu00572 : Arabinogalactan biosynthesis - Mycobacterium	9	9 cellular metabolic process (GO:0044237)	mtu00470 : D-Amino acid metabolism , mtu00550 : Peptidoglycan biosynthesis , mtu01502 : Vancomycin resistance , mtu01100 : Metabolic pathways	1	1 aminoglycan biosynthetic process (GO:0006023)	Ethambutol	Cycloserine, Terizidone
tmk	kasA	27.0966	3	mtu01100 : Metabolic pathways , mtu00240 : Pyrimidine metabolism , mtu01232 : Nucleotide metabolism	1	1 aminoglycan biosynthetic process (GO:0006023)		11	11 small molecule metabolic process (GO:0044281)	Thymidine	Ethionamide, Isoniazid
icl	ddl	27.0994	3	mtu01120 : Microbial metabolism in diverse environments , mtu01100 : Metabolic pathways , mtu01200 : Carbon metabolism , mtu00630 : Glyoxylate and dicarboxylate metabolism , mtu01110 : Biosynthesis of secondary metabolites	11	11 small molecule metabolic process (GO:0044281)	mtu00470 : D-Amino acid metabolism , mtu00550 : Peptidoglycan biosynthesis , mtu01502 : Vancomycin resistance , mtu01100 : Metabolic pathways	1	1 aminoglycan biosynthetic process (GO:0006023)	2,2',3-Tribromo-4,4',5,5'-tetrahydroxybibenzyl, 3-bromopyruvate, 3-nitropropionate, 5,5'-methylenebis(3,4-dibromobenzene-1,2-diol), Bis(2,3-dibromo-4,5-dihydroxyphenyl)ether, Bis(3-bromo-4,5-dihydroxyphenyl)methanone, Glyoxalate, Glyoxylate, Halisulfate 1, Hydrohalisulfate 1	Cycloserine, Terizidone
glnA1	celA1	27.1033	3	mtu00220 : Arginine biosynthesis , mtu00910 : Nitrogen metabolism , mtu02020 : Two-component system , mtu00630 : Glyoxylate and dicarboxylate metabolism , mtu01120 : Microbial metabolism in diverse environments , mtu00250 : Alanine, aspartate and glutamate metabolism , mtu01230 : Biosynthesis of amino acids , mtu01100 : Metabolic pathways	11	11 small molecule metabolic process (GO:0044281)	mtu01100 : Metabolic pathways , mtu02020 : Two-component system , mtu00500 : Starch and sucrose metabolism	11	11 small molecule metabolic process (GO:0044281)	Citric acid	Afegostat
Rv3806c	glcB	27.1123	3		9	9 cellular metabolic process (GO:0044237)	mtu01120 : Microbial metabolism in diverse environments , mtu01200 : Carbon metabolism , mtu00630 : Glyoxylate and dicarboxylate metabolism , mtu01110 : Biosynthesis of secondary metabolites , mtu01100 : Metabolic pathways , mtu00620 : Pyruvate metabolism	11	11 small molecule metabolic process (GO:0044281)	Ethambutol	Coenzyme A
Rv3806c	iniA	27.1149	3		9	9 cellular metabolic process (GO:0044237)		10	10 cellular lipid metabolic process (GO:0044255)	Ethambutol	Isoniazid
rpoZ	mmpL3	27.1182	3	mtu03020 : RNA polymerase	4	4 DNA metabolic process (GO:0006259)		9	9 cellular metabolic process (GO:0044237)	Rifabutin, Rifalazil, Rifampicin, Rifamycin, Rifapentine	SQ-109
lpdA	nat	27.125	3		11	11 small molecule metabolic process (GO:0044281)	mtu01110 : Biosynthesis of secondary metabolites , mtu01100 : Metabolic pathways , mtu01120 : Microbial metabolism in diverse environments , mtu00983 : Drug metabolism - other enzymes	11	11 small molecule metabolic process (GO:0044281)	Flavin adenine dinucleotide	Isoniazid
gyrB	aac	27.1267	3		4	4 DNA metabolic process (GO:0006259)		9	9 cellular metabolic process (GO:0044237)	Gatifloxacin	Coenzyme A, Ribostamycin
pbpB	embC	27.1269	3	mtu01100 : Metabolic pathways , mtu01501 : beta-Lactam resistance , mtu00550 : Peptidoglycan biosynthesis	1	1 aminoglycan biosynthetic process (GO:0006023)	mtu00571 : Lipoarabinomannan (LAM) biosynthesis	9	9 cellular metabolic process (GO:0044237)	Amoxicillin, Imipenem, Meropenem	Ethambutol
pepQ	katG	27.1273	3		7	7 ATP biosynthetic process (GO:0006754)	mtu00360 : Phenylalanine metabolism , mtu00380 : Tryptophan metabolism , mtu01110 : Biosynthesis of secondary metabolites , mtu00983 : Drug metabolism - other enzymes , mtu01100 : Metabolic pathways	4	4 DNA metabolic process (GO:0006259)	Bedaquiline, Clofazimine	Ethionamide, Isoniazid
pepQ	rmlA	27.1325	4		7	7 ATP biosynthetic process (GO:0006754)	mtu00541 : O-Antigen nucleotide sugar biosynthesis , mtu00521 : Streptomycin biosynthesis , mtu00523 : Polyketide sugar unit biosynthesis , mtu00525 : Acarbose and validamycin biosynthesis , mtu01250 : Biosynthesis of nucleotide sugars , mtu01110 : Biosynthesis of secondary metabolites , mtu01100 : Metabolic pathways	9	9 cellular metabolic process (GO:0044237)	Bedaquiline, Clofazimine	Thymidine
glcB	gmk	27.1341	3	mtu01120 : Microbial metabolism in diverse environments , mtu01200 : Carbon metabolism , mtu00630 : Glyoxylate and dicarboxylate metabolism , mtu01110 : Biosynthesis of secondary metabolites , mtu01100 : Metabolic pathways , mtu00620 : Pyruvate metabolism	11	11 small molecule metabolic process (GO:0044281)	mtu01100 : Metabolic pathways , mtu01232 : Nucleotide metabolism , mtu00230 : Purine metabolism	1	1 aminoglycan biosynthetic process (GO:0006023)	Coenzyme A	Formic acid
blaC	embA	27.1343	4	mtu01110 : Biosynthesis of secondary metabolites , mtu00311 : Penicillin and cephalosporin biosynthesis , mtu01501 : beta-Lactam resistance	7	7 ATP biosynthetic process (GO:0006754)	mtu00572 : Arabinogalactan biosynthesis - Mycobacterium	9	9 cellular metabolic process (GO:0044237)	Amoxicillin	Ethambutol
tlyA	embA	27.1353	1		4	4 DNA metabolic process (GO:0006259)	mtu00572 : Arabinogalactan biosynthesis - Mycobacterium	9	9 cellular metabolic process (GO:0044237)	Capreomycin, Viomycin	Ethambutol
ponA1	panD	27.1361	4		1	1 aminoglycan biosynthetic process (GO:0006023)	mtu01100 : Metabolic pathways , mtu01110 : Biosynthesis of secondary metabolites , mtu00410 : beta-Alanine metabolism , mtu00770 : Pantothenate and CoA biosynthesis , mtu01240 : Biosynthesis of cofactors	11	11 small molecule metabolic process (GO:0044281)	Amoxicillin	Pyrazinamide
blaC	embB	27.1429	3	mtu01110 : Biosynthesis of secondary metabolites , mtu00311 : Penicillin and cephalosporin biosynthesis , mtu01501 : beta-Lactam resistance	7	7 ATP biosynthetic process (GO:0006754)	mtu00572 : Arabinogalactan biosynthesis - Mycobacterium	9	9 cellular metabolic process (GO:0044237)	Amoxicillin	Ethambutol
tlyA	embB	27.1439	1		4	4 DNA metabolic process (GO:0006259)	mtu00572 : Arabinogalactan biosynthesis - Mycobacterium	9	9 cellular metabolic process (GO:0044237)	Capreomycin, Viomycin	Ethambutol
folC	rpoZ	27.1484	3	mtu00790 : Folate biosynthesis , mtu01240 : Biosynthesis of cofactors , mtu01100 : Metabolic pathways	11	11 small molecule metabolic process (GO:0044281)	mtu03020 : RNA polymerase	4	4 DNA metabolic process (GO:0006259)	Aminosalicylic acid	Rifabutin, Rifalazil, Rifampicin, Rifamycin, Rifapentine
glf	atpE	27.1505	2	mtu00541 : O-Antigen nucleotide sugar biosynthesis , mtu00052 : Galactose metabolism , mtu01250 : Biosynthesis of nucleotide sugars , mtu01100 : Metabolic pathways , mtu00520 : Amino sugar and nucleotide sugar metabolism	9	9 cellular metabolic process (GO:0044237)	mtu00190 : Oxidative phosphorylation , mtu01100 : Metabolic pathways	7	7 ATP biosynthetic process (GO:0006754)	Flavin adenine dinucleotide	Bedaquiline
rpoZ	efpA	27.1511	3	mtu03020 : RNA polymerase	4	4 DNA metabolic process (GO:0006259)		9	9 cellular metabolic process (GO:0044237)	Rifabutin, Rifalazil, Rifampicin, Rifamycin, Rifapentine	Pretomanid
eis	alr	27.1619	3		4	4 DNA metabolic process (GO:0006259)	mtu01502 : Vancomycin resistance , mtu01100 : Metabolic pathways , mtu00470 : D-Amino acid metabolism	1	1 aminoglycan biosynthetic process (GO:0006023)	Capreomycin, Viomycin	Cycloserine, Terizidone
gyrA	icl	27.1709	3		4	4 DNA metabolic process (GO:0006259)	mtu01120 : Microbial metabolism in diverse environments , mtu01100 : Metabolic pathways , mtu01200 : Carbon metabolism , mtu00630 : Glyoxylate and dicarboxylate metabolism , mtu01110 : Biosynthesis of secondary metabolites	11	11 small molecule metabolic process (GO:0044281)	Ciprofloxacin, Gatifloxacin, Levofloxacin, Moxifloxacin, Ofloxacin, Pazufloxacin, Sparfloxacin	2,2',3-Tribromo-4,4',5,5'-tetrahydroxybibenzyl, 3-bromopyruvate, 3-nitropropionate, 5,5'-methylenebis(3,4-dibromobenzene-1,2-diol), Bis(2,3-dibromo-4,5-dihydroxyphenyl)ether, Bis(3-bromo-4,5-dihydroxyphenyl)methanone, Glyoxalate, Glyoxylate, Halisulfate 1, Hydrohalisulfate 1
tmk	fbiC	27.1733	4	mtu01100 : Metabolic pathways , mtu00240 : Pyrimidine metabolism , mtu01232 : Nucleotide metabolism	1	1 aminoglycan biosynthetic process (GO:0006023)	mtu01100 : Metabolic pathways , mtu00680 : Methane metabolism , mtu01120 : Microbial metabolism in diverse environments	4	4 DNA metabolic process (GO:0006259)	Thymidine	Delamanid, Pretomanid
gyrA	mshA	27.1818	2		4	4 DNA metabolic process (GO:0006259)		11	11 small molecule metabolic process (GO:0044281)	Ciprofloxacin, Gatifloxacin, Levofloxacin, Moxifloxacin, Ofloxacin, Pazufloxacin, Sparfloxacin	Ethionamide
iniA	glnA1	27.183	4		10	10 cellular lipid metabolic process (GO:0044255)	mtu00220 : Arginine biosynthesis , mtu00910 : Nitrogen metabolism , mtu02020 : Two-component system , mtu00630 : Glyoxylate and dicarboxylate metabolism , mtu01120 : Microbial metabolism in diverse environments , mtu00250 : Alanine, aspartate and glutamate metabolism , mtu01230 : Biosynthesis of amino acids , mtu01100 : Metabolic pathways	11	11 small molecule metabolic process (GO:0044281)	Isoniazid	Citric acid
mshA	ddl	27.1864	3		11	11 small molecule metabolic process (GO:0044281)	mtu00470 : D-Amino acid metabolism , mtu00550 : Peptidoglycan biosynthesis , mtu01502 : Vancomycin resistance , mtu01100 : Metabolic pathways	1	1 aminoglycan biosynthetic process (GO:0006023)	Ethionamide	Cycloserine, Terizidone
ponA1	fbiA	27.1864	6		1	1 aminoglycan biosynthetic process (GO:0006023)	mtu01240 : Biosynthesis of cofactors , mtu01120 : Microbial metabolism in diverse environments , mtu01100 : Metabolic pathways , mtu00680 : Methane metabolism	3	3 regulation of RNA metabolic process (GO:0051252)	Amoxicillin	Delamanid, Pretomanid
rpoZ	fabH	27.1916	3	mtu03020 : RNA polymerase	4	4 DNA metabolic process (GO:0006259)		11	11 small molecule metabolic process (GO:0044281)	Rifabutin, Rifalazil, Rifampicin, Rifamycin, Rifapentine	Lauric acid
tlyA	folA	27.1996	2		4	4 DNA metabolic process (GO:0006259)	mtu00670 : One carbon pool by folate , mtu01240 : Biosynthesis of cofactors , mtu01100 : Metabolic pathways , mtu00790 : Folate biosynthesis	11	11 small molecule metabolic process (GO:0044281)	Capreomycin, Viomycin	Isoniazid, Trimethoprim
embA	folA	27.2005	3	mtu00572 : Arabinogalactan biosynthesis - Mycobacterium	9	9 cellular metabolic process (GO:0044237)	mtu00670 : One carbon pool by folate , mtu01240 : Biosynthesis of cofactors , mtu01100 : Metabolic pathways , mtu00790 : Folate biosynthesis	11	11 small molecule metabolic process (GO:0044281)	Ethambutol	Isoniazid, Trimethoprim
icl	embC	27.2045	3	mtu01120 : Microbial metabolism in diverse environments , mtu01100 : Metabolic pathways , mtu01200 : Carbon metabolism , mtu00630 : Glyoxylate and dicarboxylate metabolism , mtu01110 : Biosynthesis of secondary metabolites	11	11 small molecule metabolic process (GO:0044281)	mtu00571 : Lipoarabinomannan (LAM) biosynthesis	9	9 cellular metabolic process (GO:0044237)	2,2',3-Tribromo-4,4',5,5'-tetrahydroxybibenzyl, 3-bromopyruvate, 3-nitropropionate, 5,5'-methylenebis(3,4-dibromobenzene-1,2-diol), Bis(2,3-dibromo-4,5-dihydroxyphenyl)ether, Bis(3-bromo-4,5-dihydroxyphenyl)methanone, Glyoxalate, Glyoxylate, Halisulfate 1, Hydrohalisulfate 1	Ethambutol
tmk	embA	27.206	3	mtu01100 : Metabolic pathways , mtu00240 : Pyrimidine metabolism , mtu01232 : Nucleotide metabolism	1	1 aminoglycan biosynthetic process (GO:0006023)	mtu00572 : Arabinogalactan biosynthesis - Mycobacterium	9	9 cellular metabolic process (GO:0044237)	Thymidine	Ethambutol
ponA1	tlyA	27.2073	3		1	1 aminoglycan biosynthetic process (GO:0006023)		4	4 DNA metabolic process (GO:0006259)	Amoxicillin	Capreomycin, Viomycin
embB	folA	27.209	2	mtu00572 : Arabinogalactan biosynthesis - Mycobacterium	9	9 cellular metabolic process (GO:0044237)	mtu00670 : One carbon pool by folate , mtu01240 : Biosynthesis of cofactors , mtu01100 : Metabolic pathways , mtu00790 : Folate biosynthesis	11	11 small molecule metabolic process (GO:0044281)	Ethambutol	Isoniazid, Trimethoprim
menB	citE	27.2137	3	mtu01110 : Biosynthesis of secondary metabolites , mtu00130 : Ubiquinone and other terpenoid-quinone biosynthesis , mtu01240 : Biosynthesis of cofactors , mtu01100 : Metabolic pathways	11	11 small molecule metabolic process (GO:0044281)	mtu02020 : Two-component system	11	11 small molecule metabolic process (GO:0044281)	Coenzyme A	Formic acid
tmk	embB	27.2146	2	mtu01100 : Metabolic pathways , mtu00240 : Pyrimidine metabolism , mtu01232 : Nucleotide metabolism	1	1 aminoglycan biosynthetic process (GO:0006023)	mtu00572 : Arabinogalactan biosynthesis - Mycobacterium	9	9 cellular metabolic process (GO:0044237)	Thymidine	Ethambutol
rpoZ	rmlA	27.2191	3	mtu03020 : RNA polymerase	4	4 DNA metabolic process (GO:0006259)	mtu00541 : O-Antigen nucleotide sugar biosynthesis , mtu00521 : Streptomycin biosynthesis , mtu00523 : Polyketide sugar unit biosynthesis , mtu00525 : Acarbose and validamycin biosynthesis , mtu01250 : Biosynthesis of nucleotide sugars , mtu01110 : Biosynthesis of secondary metabolites , mtu01100 : Metabolic pathways	9	9 cellular metabolic process (GO:0044237)	Rifabutin, Rifalazil, Rifampicin, Rifamycin, Rifapentine	Thymidine
folC	panD	27.2234	3	mtu00790 : Folate biosynthesis , mtu01240 : Biosynthesis of cofactors , mtu01100 : Metabolic pathways	11	11 small molecule metabolic process (GO:0044281)	mtu01100 : Metabolic pathways , mtu01110 : Biosynthesis of secondary metabolites , mtu00410 : beta-Alanine metabolism , mtu00770 : Pantothenate and CoA biosynthesis , mtu01240 : Biosynthesis of cofactors	11	11 small molecule metabolic process (GO:0044281)	Aminosalicylic acid	Pyrazinamide
tlyA	pssA	27.2237	4		4	4 DNA metabolic process (GO:0006259)	mtu00260 : Glycine, serine and threonine metabolism , mtu01110 : Biosynthesis of secondary metabolites , mtu01100 : Metabolic pathways , mtu00564 : Glycerophospholipid metabolism	11	11 small molecule metabolic process (GO:0044281)	Capreomycin, Viomycin	Zn2+
pbpB	fbiC	27.2294	5	mtu01100 : Metabolic pathways , mtu01501 : beta-Lactam resistance , mtu00550 : Peptidoglycan biosynthesis	1	1 aminoglycan biosynthetic process (GO:0006023)	mtu01100 : Metabolic pathways , mtu00680 : Methane metabolism , mtu01120 : Microbial metabolism in diverse environments	4	4 DNA metabolic process (GO:0006259)	Amoxicillin, Imipenem, Meropenem	Delamanid, Pretomanid
lpdA	pssA	27.2393	3		11	11 small molecule metabolic process (GO:0044281)	mtu00260 : Glycine, serine and threonine metabolism , mtu01110 : Biosynthesis of secondary metabolites , mtu01100 : Metabolic pathways , mtu00564 : Glycerophospholipid metabolism	11	11 small molecule metabolic process (GO:0044281)	Flavin adenine dinucleotide	Zn2+
iniA	kasA	27.2486	3		10	10 cellular lipid metabolic process (GO:0044255)		11	11 small molecule metabolic process (GO:0044281)	Isoniazid	Ethionamide, Isoniazid
thyA	icl	27.25	3	mtu01232 : Nucleotide metabolism , mtu01100 : Metabolic pathways , mtu00240 : Pyrimidine metabolism , mtu00670 : One carbon pool by folate	4	4 DNA metabolic process (GO:0006259)	mtu01120 : Microbial metabolism in diverse environments , mtu01100 : Metabolic pathways , mtu01200 : Carbon metabolism , mtu00630 : Glyoxylate and dicarboxylate metabolism , mtu01110 : Biosynthesis of secondary metabolites	11	11 small molecule metabolic process (GO:0044281)	Aminosalicylic acid	2,2',3-Tribromo-4,4',5,5'-tetrahydroxybibenzyl, 3-bromopyruvate, 3-nitropropionate, 5,5'-methylenebis(3,4-dibromobenzene-1,2-diol), Bis(2,3-dibromo-4,5-dihydroxyphenyl)ether, Bis(3-bromo-4,5-dihydroxyphenyl)methanone, Glyoxalate, Glyoxylate, Halisulfate 1, Hydrohalisulfate 1
gyrA	fprA	27.2543	3		4	4 DNA metabolic process (GO:0006259)		11	11 small molecule metabolic process (GO:0044281)	Ciprofloxacin, Gatifloxacin, Levofloxacin, Moxifloxacin, Ofloxacin, Pazufloxacin, Sparfloxacin	Flavin adenine dinucleotide
thyA	mshA	27.259	2	mtu01232 : Nucleotide metabolism , mtu01100 : Metabolic pathways , mtu00240 : Pyrimidine metabolism , mtu00670 : One carbon pool by folate	4	4 DNA metabolic process (GO:0006259)		11	11 small molecule metabolic process (GO:0044281)	Aminosalicylic acid	Ethionamide
cycA	gyrA	27.2744	3		1	1 aminoglycan biosynthetic process (GO:0006023)		4	4 DNA metabolic process (GO:0006259)	Cycloserine	Ciprofloxacin, Gatifloxacin, Levofloxacin, Moxifloxacin, Ofloxacin, Pazufloxacin, Sparfloxacin
fbiA	ribD	27.2747	4	mtu01240 : Biosynthesis of cofactors , mtu01120 : Microbial metabolism in diverse environments , mtu01100 : Metabolic pathways , mtu00680 : Methane metabolism	3	3 regulation of RNA metabolic process (GO:0051252)	mtu01240 : Biosynthesis of cofactors , mtu02024 : Quorum sensing , mtu00740 : Riboflavin metabolism , mtu01100 : Metabolic pathways , mtu01110 : Biosynthesis of secondary metabolites	10	10 cellular lipid metabolic process (GO:0044255)	Delamanid, Pretomanid	Aminosalicylic acid
pbpB	lpdA	27.2751	3	mtu01100 : Metabolic pathways , mtu01501 : beta-Lactam resistance , mtu00550 : Peptidoglycan biosynthesis	1	1 aminoglycan biosynthetic process (GO:0006023)		11	11 small molecule metabolic process (GO:0044281)	Amoxicillin, Imipenem, Meropenem	Flavin adenine dinucleotide
lsr2	ribD	27.276	4		9	9 cellular metabolic process (GO:0044237)	mtu01240 : Biosynthesis of cofactors , mtu02024 : Quorum sensing , mtu00740 : Riboflavin metabolism , mtu01100 : Metabolic pathways , mtu01110 : Biosynthesis of secondary metabolites	10	10 cellular lipid metabolic process (GO:0044255)	Pretomanid	Aminosalicylic acid
nat	mshA	27.2775	2	mtu01110 : Biosynthesis of secondary metabolites , mtu01100 : Metabolic pathways , mtu01120 : Microbial metabolism in diverse environments , mtu00983 : Drug metabolism - other enzymes	11	11 small molecule metabolic process (GO:0044281)		11	11 small molecule metabolic process (GO:0044281)	Isoniazid	Ethionamide
gyrB	celA1	27.2794	3		4	4 DNA metabolic process (GO:0006259)	mtu01100 : Metabolic pathways , mtu02020 : Two-component system , mtu00500 : Starch and sucrose metabolism	11	11 small molecule metabolic process (GO:0044281)	Gatifloxacin	Afegostat
nat	ddl	27.2859	3	mtu01110 : Biosynthesis of secondary metabolites , mtu01100 : Metabolic pathways , mtu01120 : Microbial metabolism in diverse environments , mtu00983 : Drug metabolism - other enzymes	11	11 small molecule metabolic process (GO:0044281)	mtu00470 : D-Amino acid metabolism , mtu00550 : Peptidoglycan biosynthesis , mtu01502 : Vancomycin resistance , mtu01100 : Metabolic pathways	1	1 aminoglycan biosynthetic process (GO:0006023)	Isoniazid	Cycloserine, Terizidone
Rv3806c	gyrA	27.286	2		9	9 cellular metabolic process (GO:0044237)		4	4 DNA metabolic process (GO:0006259)	Ethambutol	Ciprofloxacin, Gatifloxacin, Levofloxacin, Moxifloxacin, Ofloxacin, Pazufloxacin, Sparfloxacin
rmlC	aac	27.2864	4	mtu00521 : Streptomycin biosynthesis , mtu00523 : Polyketide sugar unit biosynthesis , mtu00541 : O-Antigen nucleotide sugar biosynthesis , mtu01100 : Metabolic pathways , mtu01250 : Biosynthesis of nucleotide sugars , mtu01110 : Biosynthesis of secondary metabolites	9	9 cellular metabolic process (GO:0044237)		9	9 cellular metabolic process (GO:0044237)	S,S-(2-Hydroxyethyl)Thiocysteine	Coenzyme A, Ribostamycin
ddl	citE	27.288	3	mtu00470 : D-Amino acid metabolism , mtu00550 : Peptidoglycan biosynthesis , mtu01502 : Vancomycin resistance , mtu01100 : Metabolic pathways	1	1 aminoglycan biosynthetic process (GO:0006023)	mtu02020 : Two-component system	11	11 small molecule metabolic process (GO:0044281)	Cycloserine, Terizidone	Formic acid
rpoZ	mshD	27.2883	3	mtu03020 : RNA polymerase	4	4 DNA metabolic process (GO:0006259)		11	11 small molecule metabolic process (GO:0044281)	Rifabutin, Rifalazil, Rifampicin, Rifamycin, Rifapentine	Coenzyme A
rpoZ	lpdA	27.3015	3	mtu03020 : RNA polymerase	4	4 DNA metabolic process (GO:0006259)		11	11 small molecule metabolic process (GO:0044281)	Rifabutin, Rifalazil, Rifampicin, Rifamycin, Rifapentine	Flavin adenine dinucleotide
pknB	fbiB	27.3053	3		10	10 cellular lipid metabolic process (GO:0044255)	mtu01100 : Metabolic pathways , mtu01120 : Microbial metabolism in diverse environments , mtu00680 : Methane metabolism	4	4 DNA metabolic process (GO:0006259)	Fostamatinib	Delamanid, Pretomanid
pepQ	Rv3806c	27.3074	2		7	7 ATP biosynthetic process (GO:0006754)		9	9 cellular metabolic process (GO:0044237)	Bedaquiline, Clofazimine	Ethambutol
embA	pssA	27.3114	3	mtu00572 : Arabinogalactan biosynthesis - Mycobacterium	9	9 cellular metabolic process (GO:0044237)	mtu00260 : Glycine, serine and threonine metabolism , mtu01110 : Biosynthesis of secondary metabolites , mtu01100 : Metabolic pathways , mtu00564 : Glycerophospholipid metabolism	11	11 small molecule metabolic process (GO:0044281)	Ethambutol	Zn2+
menB	alr	27.3126	4	mtu01110 : Biosynthesis of secondary metabolites , mtu00130 : Ubiquinone and other terpenoid-quinone biosynthesis , mtu01240 : Biosynthesis of cofactors , mtu01100 : Metabolic pathways	11	11 small molecule metabolic process (GO:0044281)	mtu01502 : Vancomycin resistance , mtu01100 : Metabolic pathways , mtu00470 : D-Amino acid metabolism	1	1 aminoglycan biosynthetic process (GO:0006023)	Coenzyme A	Cycloserine, Terizidone
mmpR5	rmlC	27.3145	4		7	7 ATP biosynthetic process (GO:0006754)	mtu00521 : Streptomycin biosynthesis , mtu00523 : Polyketide sugar unit biosynthesis , mtu00541 : O-Antigen nucleotide sugar biosynthesis , mtu01100 : Metabolic pathways , mtu01250 : Biosynthesis of nucleotide sugars , mtu01110 : Biosynthesis of secondary metabolites	9	9 cellular metabolic process (GO:0044237)	Bedaquiline, Clofazimine	S,S-(2-Hydroxyethyl)Thiocysteine
embA	alr	27.316	3	mtu00572 : Arabinogalactan biosynthesis - Mycobacterium	9	9 cellular metabolic process (GO:0044237)	mtu01502 : Vancomycin resistance , mtu01100 : Metabolic pathways , mtu00470 : D-Amino acid metabolism	1	1 aminoglycan biosynthetic process (GO:0006023)	Ethambutol	Cycloserine, Terizidone
tlyA	atpE	27.3197	3		4	4 DNA metabolic process (GO:0006259)	mtu00190 : Oxidative phosphorylation , mtu01100 : Metabolic pathways	7	7 ATP biosynthetic process (GO:0006754)	Capreomycin, Viomycin	Bedaquiline
embB	pssA	27.32	3	mtu00572 : Arabinogalactan biosynthesis - Mycobacterium	9	9 cellular metabolic process (GO:0044237)	mtu00260 : Glycine, serine and threonine metabolism , mtu01110 : Biosynthesis of secondary metabolites , mtu01100 : Metabolic pathways , mtu00564 : Glycerophospholipid metabolism	11	11 small molecule metabolic process (GO:0044281)	Ethambutol	Zn2+
embB	alr	27.3245	3	mtu00572 : Arabinogalactan biosynthesis - Mycobacterium	9	9 cellular metabolic process (GO:0044237)	mtu01502 : Vancomycin resistance , mtu01100 : Metabolic pathways , mtu00470 : D-Amino acid metabolism	1	1 aminoglycan biosynthetic process (GO:0006023)	Ethambutol	Cycloserine, Terizidone
icl	alr	27.3281	3	mtu01120 : Microbial metabolism in diverse environments , mtu01100 : Metabolic pathways , mtu01200 : Carbon metabolism , mtu00630 : Glyoxylate and dicarboxylate metabolism , mtu01110 : Biosynthesis of secondary metabolites	11	11 small molecule metabolic process (GO:0044281)	mtu01502 : Vancomycin resistance , mtu01100 : Metabolic pathways , mtu00470 : D-Amino acid metabolism	1	1 aminoglycan biosynthetic process (GO:0006023)	2,2',3-Tribromo-4,4',5,5'-tetrahydroxybibenzyl, 3-bromopyruvate, 3-nitropropionate, 5,5'-methylenebis(3,4-dibromobenzene-1,2-diol), Bis(2,3-dibromo-4,5-dihydroxyphenyl)ether, Bis(3-bromo-4,5-dihydroxyphenyl)methanone, Glyoxalate, Glyoxylate, Halisulfate 1, Hydrohalisulfate 1	Cycloserine, Terizidone
fabH	ddl	27.3284	3		11	11 small molecule metabolic process (GO:0044281)	mtu00470 : D-Amino acid metabolism , mtu00550 : Peptidoglycan biosynthesis , mtu01502 : Vancomycin resistance , mtu01100 : Metabolic pathways	1	1 aminoglycan biosynthetic process (GO:0006023)	Lauric acid	Cycloserine, Terizidone
gyrB	lsr2	27.3294	3		4	4 DNA metabolic process (GO:0006259)		9	9 cellular metabolic process (GO:0044237)	Gatifloxacin	Pretomanid
Rv3806c	thyA	27.3381	2		9	9 cellular metabolic process (GO:0044237)	mtu01232 : Nucleotide metabolism , mtu01100 : Metabolic pathways , mtu00240 : Pyrimidine metabolism , mtu00670 : One carbon pool by folate	4	4 DNA metabolic process (GO:0006259)	Ethambutol	Aminosalicylic acid
mmpR5	embC	27.3385	3		7	7 ATP biosynthetic process (GO:0006754)	mtu00571 : Lipoarabinomannan (LAM) biosynthesis	9	9 cellular metabolic process (GO:0044237)	Bedaquiline, Clofazimine	Ethambutol
ddl	fbiB	27.3423	4	mtu00470 : D-Amino acid metabolism , mtu00550 : Peptidoglycan biosynthesis , mtu01502 : Vancomycin resistance , mtu01100 : Metabolic pathways	1	1 aminoglycan biosynthetic process (GO:0006023)	mtu01100 : Metabolic pathways , mtu01120 : Microbial metabolism in diverse environments , mtu00680 : Methane metabolism	4	4 DNA metabolic process (GO:0006259)	Cycloserine, Terizidone	Delamanid, Pretomanid
thyA	fprA	27.348	2	mtu01232 : Nucleotide metabolism , mtu01100 : Metabolic pathways , mtu00240 : Pyrimidine metabolism , mtu00670 : One carbon pool by folate	4	4 DNA metabolic process (GO:0006259)		11	11 small molecule metabolic process (GO:0044281)	Aminosalicylic acid	Flavin adenine dinucleotide
folC	folA	27.3532	1	mtu00790 : Folate biosynthesis , mtu01240 : Biosynthesis of cofactors , mtu01100 : Metabolic pathways	11	11 small molecule metabolic process (GO:0044281)	mtu00670 : One carbon pool by folate , mtu01240 : Biosynthesis of cofactors , mtu01100 : Metabolic pathways , mtu00790 : Folate biosynthesis	11	11 small molecule metabolic process (GO:0044281)	Aminosalicylic acid	Isoniazid, Trimethoprim
mmpR5	ribD	27.3556	3		7	7 ATP biosynthetic process (GO:0006754)	mtu01240 : Biosynthesis of cofactors , mtu02024 : Quorum sensing , mtu00740 : Riboflavin metabolism , mtu01100 : Metabolic pathways , mtu01110 : Biosynthesis of secondary metabolites	10	10 cellular lipid metabolic process (GO:0044255)	Bedaquiline, Clofazimine	Aminosalicylic acid
inhA	tlyA	27.3698	1		11	11 small molecule metabolic process (GO:0044281)		4	4 DNA metabolic process (GO:0006259)	Ethionamide, Isoniazid, Pretomanid, Triclosan	Capreomycin, Viomycin
folC	pbpB	27.3829	3	mtu00790 : Folate biosynthesis , mtu01240 : Biosynthesis of cofactors , mtu01100 : Metabolic pathways	11	11 small molecule metabolic process (GO:0044281)	mtu01100 : Metabolic pathways , mtu01501 : beta-Lactam resistance , mtu00550 : Peptidoglycan biosynthesis	1	1 aminoglycan biosynthetic process (GO:0006023)	Aminosalicylic acid	Amoxicillin, Imipenem, Meropenem
katG	panD	27.3836	3	mtu00360 : Phenylalanine metabolism , mtu00380 : Tryptophan metabolism , mtu01110 : Biosynthesis of secondary metabolites , mtu00983 : Drug metabolism - other enzymes , mtu01100 : Metabolic pathways	4	4 DNA metabolic process (GO:0006259)	mtu01100 : Metabolic pathways , mtu01110 : Biosynthesis of secondary metabolites , mtu00410 : beta-Alanine metabolism , mtu00770 : Pantothenate and CoA biosynthesis , mtu01240 : Biosynthesis of cofactors	11	11 small molecule metabolic process (GO:0044281)	Ethionamide, Isoniazid	Pyrazinamide
embR	kasA	27.3845	2		10	10 cellular lipid metabolic process (GO:0044255)		11	11 small molecule metabolic process (GO:0044281)	Ethambutol	Ethionamide, Isoniazid
glf	iniA	27.386	3	mtu00541 : O-Antigen nucleotide sugar biosynthesis , mtu00052 : Galactose metabolism , mtu01250 : Biosynthesis of nucleotide sugars , mtu01100 : Metabolic pathways , mtu00520 : Amino sugar and nucleotide sugar metabolism	9	9 cellular metabolic process (GO:0044237)		10	10 cellular lipid metabolic process (GO:0044255)	Flavin adenine dinucleotide	Isoniazid
glf	glcB	27.3875	4	mtu00541 : O-Antigen nucleotide sugar biosynthesis , mtu00052 : Galactose metabolism , mtu01250 : Biosynthesis of nucleotide sugars , mtu01100 : Metabolic pathways , mtu00520 : Amino sugar and nucleotide sugar metabolism	9	9 cellular metabolic process (GO:0044237)	mtu01120 : Microbial metabolism in diverse environments , mtu01200 : Carbon metabolism , mtu00630 : Glyoxylate and dicarboxylate metabolism , mtu01110 : Biosynthesis of secondary metabolites , mtu01100 : Metabolic pathways , mtu00620 : Pyruvate metabolism	11	11 small molecule metabolic process (GO:0044281)	Flavin adenine dinucleotide	Coenzyme A
inhA	gmk	27.3884	3		11	11 small molecule metabolic process (GO:0044281)	mtu01100 : Metabolic pathways , mtu01232 : Nucleotide metabolism , mtu00230 : Purine metabolism	1	1 aminoglycan biosynthetic process (GO:0006023)	Ethionamide, Isoniazid, Pretomanid, Triclosan	Formic acid
ponA1	fprA	27.3921	4		1	1 aminoglycan biosynthetic process (GO:0006023)		11	11 small molecule metabolic process (GO:0044281)	Amoxicillin	Flavin adenine dinucleotide
cycA	thyA	27.3988	3		1	1 aminoglycan biosynthetic process (GO:0006023)	mtu01232 : Nucleotide metabolism , mtu01100 : Metabolic pathways , mtu00240 : Pyrimidine metabolism , mtu00670 : One carbon pool by folate	4	4 DNA metabolic process (GO:0006259)	Cycloserine	Aminosalicylic acid
katG	kasA	27.4011	1	mtu00360 : Phenylalanine metabolism , mtu00380 : Tryptophan metabolism , mtu01110 : Biosynthesis of secondary metabolites , mtu00983 : Drug metabolism - other enzymes , mtu01100 : Metabolic pathways	4	4 DNA metabolic process (GO:0006259)		11	11 small molecule metabolic process (GO:0044281)	Ethionamide, Isoniazid	Ethionamide, Isoniazid
glcB	atpE	27.4089	3	mtu01120 : Microbial metabolism in diverse environments , mtu01200 : Carbon metabolism , mtu00630 : Glyoxylate and dicarboxylate metabolism , mtu01110 : Biosynthesis of secondary metabolites , mtu01100 : Metabolic pathways , mtu00620 : Pyruvate metabolism	11	11 small molecule metabolic process (GO:0044281)	mtu00190 : Oxidative phosphorylation , mtu01100 : Metabolic pathways	7	7 ATP biosynthetic process (GO:0006754)	Coenzyme A	Bedaquiline
rmlC	Rv1979c	27.4095	4	mtu00521 : Streptomycin biosynthesis , mtu00523 : Polyketide sugar unit biosynthesis , mtu00541 : O-Antigen nucleotide sugar biosynthesis , mtu01100 : Metabolic pathways , mtu01250 : Biosynthesis of nucleotide sugars , mtu01110 : Biosynthesis of secondary metabolites	9	9 cellular metabolic process (GO:0044237)		7	7 ATP biosynthetic process (GO:0006754)	S,S-(2-Hydroxyethyl)Thiocysteine	Clofazimine
embR	glnA1	27.4129	3		10	10 cellular lipid metabolic process (GO:0044255)	mtu00220 : Arginine biosynthesis , mtu00910 : Nitrogen metabolism , mtu02020 : Two-component system , mtu00630 : Glyoxylate and dicarboxylate metabolism , mtu01120 : Microbial metabolism in diverse environments , mtu00250 : Alanine, aspartate and glutamate metabolism , mtu01230 : Biosynthesis of amino acids , mtu01100 : Metabolic pathways	11	11 small molecule metabolic process (GO:0044281)	Ethambutol	Citric acid
cycA	pknB	27.4129	3		1	1 aminoglycan biosynthetic process (GO:0006023)		10	10 cellular lipid metabolic process (GO:0044255)	Cycloserine	Fostamatinib
mshA	alr	27.4152	4		11	11 small molecule metabolic process (GO:0044281)	mtu01502 : Vancomycin resistance , mtu01100 : Metabolic pathways , mtu00470 : D-Amino acid metabolism	1	1 aminoglycan biosynthetic process (GO:0006023)	Ethionamide	Cycloserine, Terizidone
eis	gmk	27.4221	3		4	4 DNA metabolic process (GO:0006259)	mtu01100 : Metabolic pathways , mtu01232 : Nucleotide metabolism , mtu00230 : Purine metabolism	1	1 aminoglycan biosynthetic process (GO:0006023)	Capreomycin, Viomycin	Formic acid
mmpR5	gyrA	27.4324	3		7	7 ATP biosynthetic process (GO:0006754)		4	4 DNA metabolic process (GO:0006259)	Bedaquiline, Clofazimine	Ciprofloxacin, Gatifloxacin, Levofloxacin, Moxifloxacin, Ofloxacin, Pazufloxacin, Sparfloxacin
gyrA	rmlC	27.4329	4		4	4 DNA metabolic process (GO:0006259)	mtu00521 : Streptomycin biosynthesis , mtu00523 : Polyketide sugar unit biosynthesis , mtu00541 : O-Antigen nucleotide sugar biosynthesis , mtu01100 : Metabolic pathways , mtu01250 : Biosynthesis of nucleotide sugars , mtu01110 : Biosynthesis of secondary metabolites	9	9 cellular metabolic process (GO:0044237)	Ciprofloxacin, Gatifloxacin, Levofloxacin, Moxifloxacin, Ofloxacin, Pazufloxacin, Sparfloxacin	S,S-(2-Hydroxyethyl)Thiocysteine
embC	Rv1979c	27.4339	3	mtu00571 : Lipoarabinomannan (LAM) biosynthesis	9	9 cellular metabolic process (GO:0044237)		7	7 ATP biosynthetic process (GO:0006754)	Ethambutol	Clofazimine
embC	kasA	27.4359	2	mtu00571 : Lipoarabinomannan (LAM) biosynthesis	9	9 cellular metabolic process (GO:0044237)		11	11 small molecule metabolic process (GO:0044281)	Ethambutol	Ethionamide, Isoniazid
folC	embC	27.4371	3	mtu00790 : Folate biosynthesis , mtu01240 : Biosynthesis of cofactors , mtu01100 : Metabolic pathways	11	11 small molecule metabolic process (GO:0044281)	mtu00571 : Lipoarabinomannan (LAM) biosynthesis	9	9 cellular metabolic process (GO:0044237)	Aminosalicylic acid	Ethambutol
mshD	embC	27.4387	3		11	11 small molecule metabolic process (GO:0044281)	mtu00571 : Lipoarabinomannan (LAM) biosynthesis	9	9 cellular metabolic process (GO:0044237)	Coenzyme A	Ethambutol
icl	menB	27.4405	4	mtu01120 : Microbial metabolism in diverse environments , mtu01100 : Metabolic pathways , mtu01200 : Carbon metabolism , mtu00630 : Glyoxylate and dicarboxylate metabolism , mtu01110 : Biosynthesis of secondary metabolites	11	11 small molecule metabolic process (GO:0044281)	mtu01110 : Biosynthesis of secondary metabolites , mtu00130 : Ubiquinone and other terpenoid-quinone biosynthesis , mtu01240 : Biosynthesis of cofactors , mtu01100 : Metabolic pathways	11	11 small molecule metabolic process (GO:0044281)	2,2',3-Tribromo-4,4',5,5'-tetrahydroxybibenzyl, 3-bromopyruvate, 3-nitropropionate, 5,5'-methylenebis(3,4-dibromobenzene-1,2-diol), Bis(2,3-dibromo-4,5-dihydroxyphenyl)ether, Bis(3-bromo-4,5-dihydroxyphenyl)methanone, Glyoxalate, Glyoxylate, Halisulfate 1, Hydrohalisulfate 1	Coenzyme A
tmk	icl	27.4444	3	mtu01100 : Metabolic pathways , mtu00240 : Pyrimidine metabolism , mtu01232 : Nucleotide metabolism	1	1 aminoglycan biosynthetic process (GO:0006023)	mtu01120 : Microbial metabolism in diverse environments , mtu01100 : Metabolic pathways , mtu01200 : Carbon metabolism , mtu00630 : Glyoxylate and dicarboxylate metabolism , mtu01110 : Biosynthesis of secondary metabolites	11	11 small molecule metabolic process (GO:0044281)	Thymidine	2,2',3-Tribromo-4,4',5,5'-tetrahydroxybibenzyl, 3-bromopyruvate, 3-nitropropionate, 5,5'-methylenebis(3,4-dibromobenzene-1,2-diol), Bis(2,3-dibromo-4,5-dihydroxyphenyl)ether, Bis(3-bromo-4,5-dihydroxyphenyl)methanone, Glyoxalate, Glyoxylate, Halisulfate 1, Hydrohalisulfate 1
ribD	Rv1979c	27.4514	3	mtu01240 : Biosynthesis of cofactors , mtu02024 : Quorum sensing , mtu00740 : Riboflavin metabolism , mtu01100 : Metabolic pathways , mtu01110 : Biosynthesis of secondary metabolites	10	10 cellular lipid metabolic process (GO:0044255)		7	7 ATP biosynthetic process (GO:0006754)	Aminosalicylic acid	Clofazimine
rmlC	blaC	27.4524	5	mtu00521 : Streptomycin biosynthesis , mtu00523 : Polyketide sugar unit biosynthesis , mtu00541 : O-Antigen nucleotide sugar biosynthesis , mtu01100 : Metabolic pathways , mtu01250 : Biosynthesis of nucleotide sugars , mtu01110 : Biosynthesis of secondary metabolites	9	9 cellular metabolic process (GO:0044237)	mtu01110 : Biosynthesis of secondary metabolites , mtu00311 : Penicillin and cephalosporin biosynthesis , mtu01501 : beta-Lactam resistance	7	7 ATP biosynthetic process (GO:0006754)	S,S-(2-Hydroxyethyl)Thiocysteine	Amoxicillin
embR	rpoZ	27.4583	3		10	10 cellular lipid metabolic process (GO:0044255)	mtu03020 : RNA polymerase	4	4 DNA metabolic process (GO:0006259)	Ethambutol	Rifabutin, Rifalazil, Rifampicin, Rifamycin, Rifapentine
mmpR5	thyA	27.4602	3		7	7 ATP biosynthetic process (GO:0006754)	mtu01232 : Nucleotide metabolism , mtu01100 : Metabolic pathways , mtu00240 : Pyrimidine metabolism , mtu00670 : One carbon pool by folate	4	4 DNA metabolic process (GO:0006259)	Bedaquiline, Clofazimine	Aminosalicylic acid
embC	ddl	27.4669	2	mtu00571 : Lipoarabinomannan (LAM) biosynthesis	9	9 cellular metabolic process (GO:0044237)	mtu00470 : D-Amino acid metabolism , mtu00550 : Peptidoglycan biosynthesis , mtu01502 : Vancomycin resistance , mtu01100 : Metabolic pathways	1	1 aminoglycan biosynthetic process (GO:0006023)	Ethambutol	Cycloserine, Terizidone
embA	citE	27.4755	3	mtu00572 : Arabinogalactan biosynthesis - Mycobacterium	9	9 cellular metabolic process (GO:0044237)	mtu02020 : Two-component system	11	11 small molecule metabolic process (GO:0044281)	Ethambutol	Formic acid
thyA	rmlC	27.4773	3	mtu01232 : Nucleotide metabolism , mtu01100 : Metabolic pathways , mtu00240 : Pyrimidine metabolism , mtu00670 : One carbon pool by folate	4	4 DNA metabolic process (GO:0006259)	mtu00521 : Streptomycin biosynthesis , mtu00523 : Polyketide sugar unit biosynthesis , mtu00541 : O-Antigen nucleotide sugar biosynthesis , mtu01100 : Metabolic pathways , mtu01250 : Biosynthesis of nucleotide sugars , mtu01110 : Biosynthesis of secondary metabolites	9	9 cellular metabolic process (GO:0044237)	Aminosalicylic acid	S,S-(2-Hydroxyethyl)Thiocysteine
embB	citE	27.4841	3	mtu00572 : Arabinogalactan biosynthesis - Mycobacterium	9	9 cellular metabolic process (GO:0044237)	mtu02020 : Two-component system	11	11 small molecule metabolic process (GO:0044281)	Ethambutol	Formic acid
pepQ	mmpL3	27.4971	3		7	7 ATP biosynthetic process (GO:0006754)		9	9 cellular metabolic process (GO:0044237)	Bedaquiline, Clofazimine	SQ-109
glnA1	fbiA	27.5032	4	mtu00220 : Arginine biosynthesis , mtu00910 : Nitrogen metabolism , mtu02020 : Two-component system , mtu00630 : Glyoxylate and dicarboxylate metabolism , mtu01120 : Microbial metabolism in diverse environments , mtu00250 : Alanine, aspartate and glutamate metabolism , mtu01230 : Biosynthesis of amino acids , mtu01100 : Metabolic pathways	11	11 small molecule metabolic process (GO:0044281)	mtu01240 : Biosynthesis of cofactors , mtu01120 : Microbial metabolism in diverse environments , mtu01100 : Metabolic pathways , mtu00680 : Methane metabolism	3	3 regulation of RNA metabolic process (GO:0051252)	Citric acid	Delamanid, Pretomanid
tmk	mshA	27.5094	3	mtu01100 : Metabolic pathways , mtu00240 : Pyrimidine metabolism , mtu01232 : Nucleotide metabolism	1	1 aminoglycan biosynthetic process (GO:0006023)		11	11 small molecule metabolic process (GO:0044281)	Thymidine	Ethionamide
pbpB	atpE	27.5104	3	mtu01100 : Metabolic pathways , mtu01501 : beta-Lactam resistance , mtu00550 : Peptidoglycan biosynthesis	1	1 aminoglycan biosynthetic process (GO:0006023)	mtu00190 : Oxidative phosphorylation , mtu01100 : Metabolic pathways	7	7 ATP biosynthetic process (GO:0006754)	Amoxicillin, Imipenem, Meropenem	Bedaquiline
nat	alr	27.5136	4	mtu01110 : Biosynthesis of secondary metabolites , mtu01100 : Metabolic pathways , mtu01120 : Microbial metabolism in diverse environments , mtu00983 : Drug metabolism - other enzymes	11	11 small molecule metabolic process (GO:0044281)	mtu01502 : Vancomycin resistance , mtu01100 : Metabolic pathways , mtu00470 : D-Amino acid metabolism	1	1 aminoglycan biosynthetic process (GO:0006023)	Isoniazid	Cycloserine, Terizidone
panD	embA	27.5141	3	mtu01100 : Metabolic pathways , mtu01110 : Biosynthesis of secondary metabolites , mtu00410 : beta-Alanine metabolism , mtu00770 : Pantothenate and CoA biosynthesis , mtu01240 : Biosynthesis of cofactors	11	11 small molecule metabolic process (GO:0044281)	mtu00572 : Arabinogalactan biosynthesis - Mycobacterium	9	9 cellular metabolic process (GO:0044237)	Pyrazinamide	Ethambutol
rpoZ	nat	27.5156	3	mtu03020 : RNA polymerase	4	4 DNA metabolic process (GO:0006259)	mtu01110 : Biosynthesis of secondary metabolites , mtu01100 : Metabolic pathways , mtu01120 : Microbial metabolism in diverse environments , mtu00983 : Drug metabolism - other enzymes	11	11 small molecule metabolic process (GO:0044281)	Rifabutin, Rifalazil, Rifampicin, Rifamycin, Rifapentine	Isoniazid
citE	alr	27.5164	3	mtu02020 : Two-component system	11	11 small molecule metabolic process (GO:0044281)	mtu01502 : Vancomycin resistance , mtu01100 : Metabolic pathways , mtu00470 : D-Amino acid metabolism	1	1 aminoglycan biosynthetic process (GO:0006023)	Formic acid	Cycloserine, Terizidone
pepQ	efpA	27.518	3		7	7 ATP biosynthetic process (GO:0006754)		9	9 cellular metabolic process (GO:0044237)	Bedaquiline, Clofazimine	Pretomanid
rpoZ	menB	27.518	3	mtu03020 : RNA polymerase	4	4 DNA metabolic process (GO:0006259)	mtu01110 : Biosynthesis of secondary metabolites , mtu00130 : Ubiquinone and other terpenoid-quinone biosynthesis , mtu01240 : Biosynthesis of cofactors , mtu01100 : Metabolic pathways	11	11 small molecule metabolic process (GO:0044281)	Rifabutin, Rifalazil, Rifampicin, Rifamycin, Rifapentine	Coenzyme A
tlyA	embC	27.5219	2		4	4 DNA metabolic process (GO:0006259)	mtu00571 : Lipoarabinomannan (LAM) biosynthesis	9	9 cellular metabolic process (GO:0044237)	Capreomycin, Viomycin	Ethambutol
panD	embB	27.5226	3	mtu01100 : Metabolic pathways , mtu01110 : Biosynthesis of secondary metabolites , mtu00410 : beta-Alanine metabolism , mtu00770 : Pantothenate and CoA biosynthesis , mtu01240 : Biosynthesis of cofactors	11	11 small molecule metabolic process (GO:0044281)	mtu00572 : Arabinogalactan biosynthesis - Mycobacterium	9	9 cellular metabolic process (GO:0044237)	Pyrazinamide	Ethambutol
gyrA	Rv1979c	27.5287	3		4	4 DNA metabolic process (GO:0006259)		7	7 ATP biosynthetic process (GO:0006754)	Ciprofloxacin, Gatifloxacin, Levofloxacin, Moxifloxacin, Ofloxacin, Pazufloxacin, Sparfloxacin	Clofazimine
gyrA	citE	27.5367	3		4	4 DNA metabolic process (GO:0006259)	mtu02020 : Two-component system	11	11 small molecule metabolic process (GO:0044281)	Ciprofloxacin, Gatifloxacin, Levofloxacin, Moxifloxacin, Ofloxacin, Pazufloxacin, Sparfloxacin	Formic acid
folC	fprA	27.5372	3	mtu00790 : Folate biosynthesis , mtu01240 : Biosynthesis of cofactors , mtu01100 : Metabolic pathways	11	11 small molecule metabolic process (GO:0044281)		11	11 small molecule metabolic process (GO:0044281)	Aminosalicylic acid	Flavin adenine dinucleotide
blaC	embC	27.5388	4	mtu01110 : Biosynthesis of secondary metabolites , mtu00311 : Penicillin and cephalosporin biosynthesis , mtu01501 : beta-Lactam resistance	7	7 ATP biosynthetic process (GO:0006754)	mtu00571 : Lipoarabinomannan (LAM) biosynthesis	9	9 cellular metabolic process (GO:0044237)	Amoxicillin	Ethambutol
folC	pssA	27.5388	3	mtu00790 : Folate biosynthesis , mtu01240 : Biosynthesis of cofactors , mtu01100 : Metabolic pathways	11	11 small molecule metabolic process (GO:0044281)	mtu00260 : Glycine, serine and threonine metabolism , mtu01110 : Biosynthesis of secondary metabolites , mtu01100 : Metabolic pathways , mtu00564 : Glycerophospholipid metabolism	11	11 small molecule metabolic process (GO:0044281)	Aminosalicylic acid	Zn2+
eis	glnA1	27.5396	3		4	4 DNA metabolic process (GO:0006259)	mtu00220 : Arginine biosynthesis , mtu00910 : Nitrogen metabolism , mtu02020 : Two-component system , mtu00630 : Glyoxylate and dicarboxylate metabolism , mtu01120 : Microbial metabolism in diverse environments , mtu00250 : Alanine, aspartate and glutamate metabolism , mtu01230 : Biosynthesis of amino acids , mtu01100 : Metabolic pathways	11	11 small molecule metabolic process (GO:0044281)	Capreomycin, Viomycin	Citric acid
panD	mshD	27.5446	3	mtu01100 : Metabolic pathways , mtu01110 : Biosynthesis of secondary metabolites , mtu00410 : beta-Alanine metabolism , mtu00770 : Pantothenate and CoA biosynthesis , mtu01240 : Biosynthesis of cofactors	11	11 small molecule metabolic process (GO:0044281)		11	11 small molecule metabolic process (GO:0044281)	Pyrazinamide	Coenzyme A
Rv3806c	inhA	27.5481	2		9	9 cellular metabolic process (GO:0044237)		11	11 small molecule metabolic process (GO:0044281)	Ethambutol	Ethionamide, Isoniazid, Pretomanid, Triclosan
thyA	Rv1979c	27.5565	3	mtu01232 : Nucleotide metabolism , mtu01100 : Metabolic pathways , mtu00240 : Pyrimidine metabolism , mtu00670 : One carbon pool by folate	4	4 DNA metabolic process (GO:0006259)		7	7 ATP biosynthetic process (GO:0006754)	Aminosalicylic acid	Clofazimine
fabH	alr	27.5567	3		11	11 small molecule metabolic process (GO:0044281)	mtu01502 : Vancomycin resistance , mtu01100 : Metabolic pathways , mtu00470 : D-Amino acid metabolism	1	1 aminoglycan biosynthetic process (GO:0006023)	Lauric acid	Cycloserine, Terizidone
katG	icl	27.5575	3	mtu00360 : Phenylalanine metabolism , mtu00380 : Tryptophan metabolism , mtu01110 : Biosynthesis of secondary metabolites , mtu00983 : Drug metabolism - other enzymes , mtu01100 : Metabolic pathways	4	4 DNA metabolic process (GO:0006259)	mtu01120 : Microbial metabolism in diverse environments , mtu01100 : Metabolic pathways , mtu01200 : Carbon metabolism , mtu00630 : Glyoxylate and dicarboxylate metabolism , mtu01110 : Biosynthesis of secondary metabolites	11	11 small molecule metabolic process (GO:0044281)	Ethionamide, Isoniazid	2,2',3-Tribromo-4,4',5,5'-tetrahydroxybibenzyl, 3-bromopyruvate, 3-nitropropionate, 5,5'-methylenebis(3,4-dibromobenzene-1,2-diol), Bis(2,3-dibromo-4,5-dihydroxyphenyl)ether, Bis(3-bromo-4,5-dihydroxyphenyl)methanone, Glyoxalate, Glyoxylate, Halisulfate 1, Hydrohalisulfate 1
pknB	fbiC	27.56	4		10	10 cellular lipid metabolic process (GO:0044255)	mtu01100 : Metabolic pathways , mtu00680 : Methane metabolism , mtu01120 : Microbial metabolism in diverse environments	4	4 DNA metabolic process (GO:0006259)	Fostamatinib	Delamanid, Pretomanid
lsr2	aac	27.5613	5		9	9 cellular metabolic process (GO:0044237)		9	9 cellular metabolic process (GO:0044237)	Pretomanid	Coenzyme A, Ribostamycin
iniA	citE	27.5644	3		10	10 cellular lipid metabolic process (GO:0044255)	mtu02020 : Two-component system	11	11 small molecule metabolic process (GO:0044281)	Isoniazid	Formic acid
gyrA	glf	27.5649	3		4	4 DNA metabolic process (GO:0006259)	mtu00541 : O-Antigen nucleotide sugar biosynthesis , mtu00052 : Galactose metabolism , mtu01250 : Biosynthesis of nucleotide sugars , mtu01100 : Metabolic pathways , mtu00520 : Amino sugar and nucleotide sugar metabolism	9	9 cellular metabolic process (GO:0044237)	Ciprofloxacin, Gatifloxacin, Levofloxacin, Moxifloxacin, Ofloxacin, Pazufloxacin, Sparfloxacin	Flavin adenine dinucleotide
katG	mshA	27.566	1	mtu00360 : Phenylalanine metabolism , mtu00380 : Tryptophan metabolism , mtu01110 : Biosynthesis of secondary metabolites , mtu00983 : Drug metabolism - other enzymes , mtu01100 : Metabolic pathways	4	4 DNA metabolic process (GO:0006259)		11	11 small molecule metabolic process (GO:0044281)	Ethionamide, Isoniazid	Ethionamide
fbiB	alr	27.574	5	mtu01100 : Metabolic pathways , mtu01120 : Microbial metabolism in diverse environments , mtu00680 : Methane metabolism	4	4 DNA metabolic process (GO:0006259)	mtu01502 : Vancomycin resistance , mtu01100 : Metabolic pathways , mtu00470 : D-Amino acid metabolism	1	1 aminoglycan biosynthetic process (GO:0006023)	Delamanid, Pretomanid	Cycloserine, Terizidone
embC	folA	27.5785	3	mtu00571 : Lipoarabinomannan (LAM) biosynthesis	9	9 cellular metabolic process (GO:0044237)	mtu00670 : One carbon pool by folate , mtu01240 : Biosynthesis of cofactors , mtu01100 : Metabolic pathways , mtu00790 : Folate biosynthesis	11	11 small molecule metabolic process (GO:0044281)	Ethambutol	Isoniazid, Trimethoprim
fbiA	pssA	27.5819	3	mtu01240 : Biosynthesis of cofactors , mtu01120 : Microbial metabolism in diverse environments , mtu01100 : Metabolic pathways , mtu00680 : Methane metabolism	3	3 regulation of RNA metabolic process (GO:0051252)	mtu00260 : Glycine, serine and threonine metabolism , mtu01110 : Biosynthesis of secondary metabolites , mtu01100 : Metabolic pathways , mtu00564 : Glycerophospholipid metabolism	11	11 small molecule metabolic process (GO:0044281)	Delamanid, Pretomanid	Zn2+
tmk	embC	27.5878	3	mtu01100 : Metabolic pathways , mtu00240 : Pyrimidine metabolism , mtu01232 : Nucleotide metabolism	1	1 aminoglycan biosynthetic process (GO:0006023)	mtu00571 : Lipoarabinomannan (LAM) biosynthesis	9	9 cellular metabolic process (GO:0044237)	Thymidine	Ethambutol
pepQ	glf	27.591	3		7	7 ATP biosynthetic process (GO:0006754)	mtu00541 : O-Antigen nucleotide sugar biosynthesis , mtu00052 : Galactose metabolism , mtu01250 : Biosynthesis of nucleotide sugars , mtu01100 : Metabolic pathways , mtu00520 : Amino sugar and nucleotide sugar metabolism	9	9 cellular metabolic process (GO:0044237)	Bedaquiline, Clofazimine	Flavin adenine dinucleotide
pbpB	mshD	27.5919	3	mtu01100 : Metabolic pathways , mtu01501 : beta-Lactam resistance , mtu00550 : Peptidoglycan biosynthesis	1	1 aminoglycan biosynthetic process (GO:0006023)		11	11 small molecule metabolic process (GO:0044281)	Amoxicillin, Imipenem, Meropenem	Coenzyme A
folA	fbiA	27.5933	4	mtu00670 : One carbon pool by folate , mtu01240 : Biosynthesis of cofactors , mtu01100 : Metabolic pathways , mtu00790 : Folate biosynthesis	11	11 small molecule metabolic process (GO:0044281)	mtu01240 : Biosynthesis of cofactors , mtu01120 : Microbial metabolism in diverse environments , mtu01100 : Metabolic pathways , mtu00680 : Methane metabolism	3	3 regulation of RNA metabolic process (GO:0051252)	Isoniazid, Trimethoprim	Delamanid, Pretomanid
ddl	fbiC	27.597	4	mtu00470 : D-Amino acid metabolism , mtu00550 : Peptidoglycan biosynthesis , mtu01502 : Vancomycin resistance , mtu01100 : Metabolic pathways	1	1 aminoglycan biosynthetic process (GO:0006023)	mtu01100 : Metabolic pathways , mtu00680 : Methane metabolism , mtu01120 : Microbial metabolism in diverse environments	4	4 DNA metabolic process (GO:0006259)	Cycloserine, Terizidone	Delamanid, Pretomanid
lpdA	ddl	27.5993	2		11	11 small molecule metabolic process (GO:0044281)	mtu00470 : D-Amino acid metabolism , mtu00550 : Peptidoglycan biosynthesis , mtu01502 : Vancomycin resistance , mtu01100 : Metabolic pathways	1	1 aminoglycan biosynthetic process (GO:0006023)	Flavin adenine dinucleotide	Cycloserine, Terizidone
eis	glcB	27.601	3		4	4 DNA metabolic process (GO:0006259)	mtu01120 : Microbial metabolism in diverse environments , mtu01200 : Carbon metabolism , mtu00630 : Glyoxylate and dicarboxylate metabolism , mtu01110 : Biosynthesis of secondary metabolites , mtu01100 : Metabolic pathways , mtu00620 : Pyruvate metabolism	11	11 small molecule metabolic process (GO:0044281)	Capreomycin, Viomycin	Coenzyme A
gyrA	iniA	27.6013	3		4	4 DNA metabolic process (GO:0006259)		10	10 cellular lipid metabolic process (GO:0044255)	Ciprofloxacin, Gatifloxacin, Levofloxacin, Moxifloxacin, Ofloxacin, Pazufloxacin, Sparfloxacin	Isoniazid
panD	gmk	27.6021	3	mtu01100 : Metabolic pathways , mtu01110 : Biosynthesis of secondary metabolites , mtu00410 : beta-Alanine metabolism , mtu00770 : Pantothenate and CoA biosynthesis , mtu01240 : Biosynthesis of cofactors	11	11 small molecule metabolic process (GO:0044281)	mtu01100 : Metabolic pathways , mtu01232 : Nucleotide metabolism , mtu00230 : Purine metabolism	1	1 aminoglycan biosynthetic process (GO:0006023)	Pyrazinamide	Formic acid
blaC	ribD	27.6074	3	mtu01110 : Biosynthesis of secondary metabolites , mtu00311 : Penicillin and cephalosporin biosynthesis , mtu01501 : beta-Lactam resistance	7	7 ATP biosynthetic process (GO:0006754)	mtu01240 : Biosynthesis of cofactors , mtu02024 : Quorum sensing , mtu00740 : Riboflavin metabolism , mtu01100 : Metabolic pathways , mtu01110 : Biosynthesis of secondary metabolites	10	10 cellular lipid metabolic process (GO:0044255)	Amoxicillin	Aminosalicylic acid
mshD	folA	27.6151	3		11	11 small molecule metabolic process (GO:0044281)	mtu00670 : One carbon pool by folate , mtu01240 : Biosynthesis of cofactors , mtu01100 : Metabolic pathways , mtu00790 : Folate biosynthesis	11	11 small molecule metabolic process (GO:0044281)	Coenzyme A	Isoniazid, Trimethoprim
thyA	glf	27.6171	3	mtu01232 : Nucleotide metabolism , mtu01100 : Metabolic pathways , mtu00240 : Pyrimidine metabolism , mtu00670 : One carbon pool by folate	4	4 DNA metabolic process (GO:0006259)	mtu00541 : O-Antigen nucleotide sugar biosynthesis , mtu00052 : Galactose metabolism , mtu01250 : Biosynthesis of nucleotide sugars , mtu01100 : Metabolic pathways , mtu00520 : Amino sugar and nucleotide sugar metabolism	9	9 cellular metabolic process (GO:0044237)	Aminosalicylic acid	Flavin adenine dinucleotide
ponA1	kasA	27.6188	4		1	1 aminoglycan biosynthetic process (GO:0006023)		11	11 small molecule metabolic process (GO:0044281)	Amoxicillin	Ethionamide, Isoniazid
thyA	citE	27.6196	3	mtu01232 : Nucleotide metabolism , mtu01100 : Metabolic pathways , mtu00240 : Pyrimidine metabolism , mtu00670 : One carbon pool by folate	4	4 DNA metabolic process (GO:0006259)	mtu02020 : Two-component system	11	11 small molecule metabolic process (GO:0044281)	Aminosalicylic acid	Formic acid
rmlA	aac	27.6278	4	mtu00541 : O-Antigen nucleotide sugar biosynthesis , mtu00521 : Streptomycin biosynthesis , mtu00523 : Polyketide sugar unit biosynthesis , mtu00525 : Acarbose and validamycin biosynthesis , mtu01250 : Biosynthesis of nucleotide sugars , mtu01110 : Biosynthesis of secondary metabolites , mtu01100 : Metabolic pathways	9	9 cellular metabolic process (GO:0044237)		9	9 cellular metabolic process (GO:0044237)	Thymidine	Coenzyme A, Ribostamycin
lpdA	embA	27.6373	3		11	11 small molecule metabolic process (GO:0044281)	mtu00572 : Arabinogalactan biosynthesis - Mycobacterium	9	9 cellular metabolic process (GO:0044237)	Flavin adenine dinucleotide	Ethambutol
Rv3806c	katG	27.6377	2		9	9 cellular metabolic process (GO:0044237)	mtu00360 : Phenylalanine metabolism , mtu00380 : Tryptophan metabolism , mtu01110 : Biosynthesis of secondary metabolites , mtu00983 : Drug metabolism - other enzymes , mtu01100 : Metabolic pathways	4	4 DNA metabolic process (GO:0006259)	Ethambutol	Ethionamide, Isoniazid
cycA	ribD	27.6406	3		1	1 aminoglycan biosynthetic process (GO:0006023)	mtu01240 : Biosynthesis of cofactors , mtu02024 : Quorum sensing , mtu00740 : Riboflavin metabolism , mtu01100 : Metabolic pathways , mtu01110 : Biosynthesis of secondary metabolites	10	10 cellular lipid metabolic process (GO:0044255)	Cycloserine	Aminosalicylic acid
lpdA	iniA	27.6452	3		11	11 small molecule metabolic process (GO:0044281)		10	10 cellular lipid metabolic process (GO:0044255)	Flavin adenine dinucleotide	Isoniazid
lpdA	embB	27.6458	3		11	11 small molecule metabolic process (GO:0044281)	mtu00572 : Arabinogalactan biosynthesis - Mycobacterium	9	9 cellular metabolic process (GO:0044237)	Flavin adenine dinucleotide	Ethambutol
folC	gyrA	27.6538	2	mtu00790 : Folate biosynthesis , mtu01240 : Biosynthesis of cofactors , mtu01100 : Metabolic pathways	11	11 small molecule metabolic process (GO:0044281)		4	4 DNA metabolic process (GO:0006259)	Aminosalicylic acid	Ciprofloxacin, Gatifloxacin, Levofloxacin, Moxifloxacin, Ofloxacin, Pazufloxacin, Sparfloxacin
pepQ	tlyA	27.6591	3		7	7 ATP biosynthetic process (GO:0006754)		4	4 DNA metabolic process (GO:0006259)	Bedaquiline, Clofazimine	Capreomycin, Viomycin
katG	fprA	27.6598	3	mtu00360 : Phenylalanine metabolism , mtu00380 : Tryptophan metabolism , mtu01110 : Biosynthesis of secondary metabolites , mtu00983 : Drug metabolism - other enzymes , mtu01100 : Metabolic pathways	4	4 DNA metabolic process (GO:0006259)		11	11 small molecule metabolic process (GO:0044281)	Ethionamide, Isoniazid	Flavin adenine dinucleotide
gyrA	fabH	27.6658	2		4	4 DNA metabolic process (GO:0006259)		11	11 small molecule metabolic process (GO:0044281)	Ciprofloxacin, Gatifloxacin, Levofloxacin, Moxifloxacin, Ofloxacin, Pazufloxacin, Sparfloxacin	Lauric acid
pbpB	iniA	27.6664	2	mtu01100 : Metabolic pathways , mtu01501 : beta-Lactam resistance , mtu00550 : Peptidoglycan biosynthesis	1	1 aminoglycan biosynthetic process (GO:0006023)		10	10 cellular lipid metabolic process (GO:0044255)	Amoxicillin, Imipenem, Meropenem	Isoniazid
thyA	iniA	27.6681	3	mtu01232 : Nucleotide metabolism , mtu01100 : Metabolic pathways , mtu00240 : Pyrimidine metabolism , mtu00670 : One carbon pool by folate	4	4 DNA metabolic process (GO:0006259)		10	10 cellular lipid metabolic process (GO:0044255)	Aminosalicylic acid	Isoniazid
embR	citE	27.6698	3		10	10 cellular lipid metabolic process (GO:0044255)	mtu02020 : Two-component system	11	11 small molecule metabolic process (GO:0044281)	Ethambutol	Formic acid
mshA	menB	27.6734	4		11	11 small molecule metabolic process (GO:0044281)	mtu01110 : Biosynthesis of secondary metabolites , mtu00130 : Ubiquinone and other terpenoid-quinone biosynthesis , mtu01240 : Biosynthesis of cofactors , mtu01100 : Metabolic pathways	11	11 small molecule metabolic process (GO:0044281)	Ethionamide	Coenzyme A
fbiB	ribD	27.6744	4	mtu01100 : Metabolic pathways , mtu01120 : Microbial metabolism in diverse environments , mtu00680 : Methane metabolism	4	4 DNA metabolic process (GO:0006259)	mtu01240 : Biosynthesis of cofactors , mtu02024 : Quorum sensing , mtu00740 : Riboflavin metabolism , mtu01100 : Metabolic pathways , mtu01110 : Biosynthesis of secondary metabolites	10	10 cellular lipid metabolic process (GO:0044255)	Delamanid, Pretomanid	Aminosalicylic acid
eis	embA	27.6825	1		4	4 DNA metabolic process (GO:0006259)	mtu00572 : Arabinogalactan biosynthesis - Mycobacterium	9	9 cellular metabolic process (GO:0044237)	Capreomycin, Viomycin	Ethambutol
lpdA	menB	27.6827	4		11	11 small molecule metabolic process (GO:0044281)	mtu01110 : Biosynthesis of secondary metabolites , mtu00130 : Ubiquinone and other terpenoid-quinone biosynthesis , mtu01240 : Biosynthesis of cofactors , mtu01100 : Metabolic pathways	11	11 small molecule metabolic process (GO:0044281)	Flavin adenine dinucleotide	Coenzyme A
tmk	citE	27.6865	3	mtu01100 : Metabolic pathways , mtu00240 : Pyrimidine metabolism , mtu01232 : Nucleotide metabolism	1	1 aminoglycan biosynthetic process (GO:0006023)	mtu02020 : Two-component system	11	11 small molecule metabolic process (GO:0044281)	Thymidine	Formic acid
embC	pssA	27.6898	3	mtu00571 : Lipoarabinomannan (LAM) biosynthesis	9	9 cellular metabolic process (GO:0044237)	mtu00260 : Glycine, serine and threonine metabolism , mtu01110 : Biosynthesis of secondary metabolites , mtu01100 : Metabolic pathways , mtu00564 : Glycerophospholipid metabolism	11	11 small molecule metabolic process (GO:0044281)	Ethambutol	Zn2+
eis	embB	27.6911	1		4	4 DNA metabolic process (GO:0006259)	mtu00572 : Arabinogalactan biosynthesis - Mycobacterium	9	9 cellular metabolic process (GO:0044237)	Capreomycin, Viomycin	Ethambutol
embC	alr	27.6965	3	mtu00571 : Lipoarabinomannan (LAM) biosynthesis	9	9 cellular metabolic process (GO:0044237)	mtu01502 : Vancomycin resistance , mtu01100 : Metabolic pathways , mtu00470 : D-Amino acid metabolism	1	1 aminoglycan biosynthetic process (GO:0006023)	Ethambutol	Cycloserine, Terizidone
tmk	menB	27.6999	4	mtu01100 : Metabolic pathways , mtu00240 : Pyrimidine metabolism , mtu01232 : Nucleotide metabolism	1	1 aminoglycan biosynthetic process (GO:0006023)	mtu01110 : Biosynthesis of secondary metabolites , mtu00130 : Ubiquinone and other terpenoid-quinone biosynthesis , mtu01240 : Biosynthesis of cofactors , mtu01100 : Metabolic pathways	11	11 small molecule metabolic process (GO:0044281)	Thymidine	Coenzyme A
rmlC	glcB	27.7054	3	mtu00521 : Streptomycin biosynthesis , mtu00523 : Polyketide sugar unit biosynthesis , mtu00541 : O-Antigen nucleotide sugar biosynthesis , mtu01100 : Metabolic pathways , mtu01250 : Biosynthesis of nucleotide sugars , mtu01110 : Biosynthesis of secondary metabolites	9	9 cellular metabolic process (GO:0044237)	mtu01120 : Microbial metabolism in diverse environments , mtu01200 : Carbon metabolism , mtu00630 : Glyoxylate and dicarboxylate metabolism , mtu01110 : Biosynthesis of secondary metabolites , mtu01100 : Metabolic pathways , mtu00620 : Pyruvate metabolism	11	11 small molecule metabolic process (GO:0044281)	S,S-(2-Hydroxyethyl)Thiocysteine	Coenzyme A
Rv3806c	glnA1	27.7073	3		9	9 cellular metabolic process (GO:0044237)	mtu00220 : Arginine biosynthesis , mtu00910 : Nitrogen metabolism , mtu02020 : Two-component system , mtu00630 : Glyoxylate and dicarboxylate metabolism , mtu01120 : Microbial metabolism in diverse environments , mtu00250 : Alanine, aspartate and glutamate metabolism , mtu01230 : Biosynthesis of amino acids , mtu01100 : Metabolic pathways	11	11 small molecule metabolic process (GO:0044281)	Ethambutol	Citric acid
[truncated: 712 more rows]
