# Supplementary material for: Selection of Multi-Drug Targets against Drug-Resistant Mycobacterium tuberculosis XDR1219 Using the Hyperbolic Mapping of the Protein Interaction Network
Source: Int J Mol Sci. 2023 Sep 13;24(18):14050. doi: 10.3390/ijms241814050 (PMC10530867; doi:10.3390/ijms241814050)
Supplement: Supplementary file 1 [file ijms-24-14050-s001.zip › SUPPLEMENTARY/Supplementary Table S3.xlsx]

## Sheet: Sheet2
DT_a	Common Interactor	DT_b	Hyperbolic distance between DT pairs	pathways of DT_a	pathwas of common interactors	pathways of DT_b	GO Term of DT_a	GO Term of common interactors	GO Term of DT_b
fas	echA16	pknB	15.9885	mtu01100 : Metabolic pathways , mtu00061 : Fatty acid biosynthesis , mtu01212 : Fatty acid metabolism	mtu00362 : Benzoate degradation , mtu01110 : Biosynthesis of secondary metabolites , mtu01120 : Microbial metabolism in diverse environments , mtu00360 : Phenylalanine metabolism , mtu00310 : Lysine degradation , mtu00650 : Butanoate metabolism , mtu01212 : Fatty acid metabolism , mtu00640 : Propanoate metabolism , mtu00930 : Caprolactam degradation , mtu00380 : Tryptophan metabolism , mtu00071 :…		10 cellular lipid metabolic process (GO:0044255)	10 cellular lipid metabolic process (GO:0044255)	10 cellular lipid metabolic process (GO:0044255)
fas	fadB	pknB	15.9885	mtu01100 : Metabolic pathways , mtu00061 : Fatty acid biosynthesis , mtu01212 : Fatty acid metabolism	mtu01120 : Microbial metabolism in diverse environments , mtu01200 : Carbon metabolism , mtu00650 : Butanoate metabolism , mtu00310 : Lysine degradation , mtu01100 : Metabolic pathways , mtu00640 : Propanoate metabolism , mtu00280 : Valine, leucine and isoleucine degradation , mtu00410 : beta-Alanine metabolism , mtu00281 : Geraniol degradation , mtu01110 : Biosynthesis of secondary metabolites ,…		10 cellular lipid metabolic process (GO:0044255)	10 cellular lipid metabolic process (GO:0044255)	10 cellular lipid metabolic process (GO:0044255)
fas	echA13	pknB	15.9885	mtu01100 : Metabolic pathways , mtu00061 : Fatty acid biosynthesis , mtu01212 : Fatty acid metabolism	mtu00310 : Lysine degradation , mtu00360 : Phenylalanine metabolism , mtu00281 : Geraniol degradation , mtu00362 : Benzoate degradation , mtu01212 : Fatty acid metabolism , mtu00627 : Aminobenzoate degradation , mtu00410 : beta-Alanine metabolism , mtu00640 : Propanoate metabolism , mtu00930 : Caprolactam degradation , mtu01120 : Microbial metabolism in diverse environments , mtu01110 : Biosynthe…		10 cellular lipid metabolic process (GO:0044255)	10 cellular lipid metabolic process (GO:0044255)	10 cellular lipid metabolic process (GO:0044255)
fas	echA9	pknB	15.9885	mtu01100 : Metabolic pathways , mtu00061 : Fatty acid biosynthesis , mtu01212 : Fatty acid metabolism	mtu01110 : Biosynthesis of secondary metabolites , mtu00280 : Valine, leucine and isoleucine degradation , mtu00903 : Limonene and pinene degradation , mtu00071 : Fatty acid degradation , mtu00281 : Geraniol degradation , mtu00640 : Propanoate metabolism , mtu00410 : beta-Alanine metabolism , mtu00930 : Caprolactam degradation , mtu00362 : Benzoate degradation , mtu00310 : Lysine degradation , mt…		10 cellular lipid metabolic process (GO:0044255)	10 cellular lipid metabolic process (GO:0044255)	10 cellular lipid metabolic process (GO:0044255)
fas	echA8	pknB	15.9885	mtu01100 : Metabolic pathways , mtu00061 : Fatty acid biosynthesis , mtu01212 : Fatty acid metabolism	mtu00310 : Lysine degradation , mtu00280 : Valine, leucine and isoleucine degradation , mtu01212 : Fatty acid metabolism , mtu00627 : Aminobenzoate degradation , mtu01110 : Biosynthesis of secondary metabolites , mtu01120 : Microbial metabolism in diverse environments , mtu00281 : Geraniol degradation , mtu00071 : Fatty acid degradation , mtu00903 : Limonene and pinene degradation , mtu01100 : Me…		10 cellular lipid metabolic process (GO:0044255)	10 cellular lipid metabolic process (GO:0044255)	10 cellular lipid metabolic process (GO:0044255)
fas	echA4	pknB	15.9885	mtu01100 : Metabolic pathways , mtu00061 : Fatty acid biosynthesis , mtu01212 : Fatty acid metabolism	mtu00930 : Caprolactam degradation , mtu00627 : Aminobenzoate degradation , mtu01212 : Fatty acid metabolism , mtu00410 : beta-Alanine metabolism , mtu00281 : Geraniol degradation , mtu00650 : Butanoate metabolism , mtu00380 : Tryptophan metabolism , mtu01100 : Metabolic pathways , mtu00362 : Benzoate degradation , mtu00280 : Valine, leucine and isoleucine degradation , mtu00903 : Limonene and pi…		10 cellular lipid metabolic process (GO:0044255)	10 cellular lipid metabolic process (GO:0044255)	10 cellular lipid metabolic process (GO:0044255)
fas	echA6	pknB	15.9885	mtu01100 : Metabolic pathways , mtu00061 : Fatty acid biosynthesis , mtu01212 : Fatty acid metabolism	mtu00362 : Benzoate degradation , mtu01110 : Biosynthesis of secondary metabolites , mtu01120 : Microbial metabolism in diverse environments , mtu00650 : Butanoate metabolism , mtu00281 : Geraniol degradation , mtu00380 : Tryptophan metabolism , mtu00280 : Valine, leucine and isoleucine degradation , mtu01212 : Fatty acid metabolism , mtu01100 : Metabolic pathways , mtu00410 : beta-Alanine metabo…		10 cellular lipid metabolic process (GO:0044255)	10 cellular lipid metabolic process (GO:0044255)	10 cellular lipid metabolic process (GO:0044255)
fas	echA5	pknB	15.9885	mtu01100 : Metabolic pathways , mtu00061 : Fatty acid biosynthesis , mtu01212 : Fatty acid metabolism	mtu00627 : Aminobenzoate degradation , mtu01100 : Metabolic pathways , mtu00903 : Limonene and pinene degradation , mtu00071 : Fatty acid degradation , mtu01212 : Fatty acid metabolism , mtu00281 : Geraniol degradation , mtu00650 : Butanoate metabolism , mtu00360 : Phenylalanine metabolism , mtu00930 : Caprolactam degradation , mtu00640 : Propanoate metabolism , mtu01120 : Microbial metabolism in…		10 cellular lipid metabolic process (GO:0044255)	10 cellular lipid metabolic process (GO:0044255)	10 cellular lipid metabolic process (GO:0044255)
fas	echA19	pknB	15.9885	mtu01100 : Metabolic pathways , mtu00061 : Fatty acid biosynthesis , mtu01212 : Fatty acid metabolism	mtu00281 : Geraniol degradation , mtu00310 : Lysine degradation , mtu00071 : Fatty acid degradation , mtu00627 : Aminobenzoate degradation , mtu00650 : Butanoate metabolism , mtu01100 : Metabolic pathways , mtu01212 : Fatty acid metabolism , mtu01120 : Microbial metabolism in diverse environments , mtu00903 : Limonene and pinene degradation , mtu00930 : Caprolactam degradation , mtu00380 : Trypto…		10 cellular lipid metabolic process (GO:0044255)	10 cellular lipid metabolic process (GO:0044255)	10 cellular lipid metabolic process (GO:0044255)
fas	echA7	pknB	15.9885	mtu01100 : Metabolic pathways , mtu00061 : Fatty acid biosynthesis , mtu01212 : Fatty acid metabolism	mtu00281 : Geraniol degradation , mtu00650 : Butanoate metabolism , mtu00903 : Limonene and pinene degradation , mtu00627 : Aminobenzoate degradation , mtu01100 : Metabolic pathways , mtu00362 : Benzoate degradation , mtu00280 : Valine, leucine and isoleucine degradation , mtu00310 : Lysine degradation , mtu00640 : Propanoate metabolism , mtu00410 : beta-Alanine metabolism , mtu01110 : Biosynthes…		10 cellular lipid metabolic process (GO:0044255)	10 cellular lipid metabolic process (GO:0044255)	10 cellular lipid metabolic process (GO:0044255)
fas	echA2	pknB	15.9885	mtu01100 : Metabolic pathways , mtu00061 : Fatty acid biosynthesis , mtu01212 : Fatty acid metabolism	mtu00410 : beta-Alanine metabolism , mtu00310 : Lysine degradation , mtu00360 : Phenylalanine metabolism , mtu00362 : Benzoate degradation , mtu00903 : Limonene and pinene degradation , mtu00930 : Caprolactam degradation , mtu00281 : Geraniol degradation , mtu01212 : Fatty acid metabolism , mtu00627 : Aminobenzoate degradation , mtu01120 : Microbial metabolism in diverse environments , mtu00380 :…		10 cellular lipid metabolic process (GO:0044255)	10 cellular lipid metabolic process (GO:0044255)	10 cellular lipid metabolic process (GO:0044255)
fas	echA11	pknB	15.9885	mtu01100 : Metabolic pathways , mtu00061 : Fatty acid biosynthesis , mtu01212 : Fatty acid metabolism	mtu01110 : Biosynthesis of secondary metabolites , mtu00310 : Lysine degradation , mtu00410 : beta-Alanine metabolism , mtu00071 : Fatty acid degradation , mtu00360 : Phenylalanine metabolism , mtu00281 : Geraniol degradation , mtu00930 : Caprolactam degradation , mtu00903 : Limonene and pinene degradation , mtu00650 : Butanoate metabolism , mtu00380 : Tryptophan metabolism , mtu01120 : Microbial…		10 cellular lipid metabolic process (GO:0044255)	10 cellular lipid metabolic process (GO:0044255)	10 cellular lipid metabolic process (GO:0044255)
fas	echA3	pknB	15.9885	mtu01100 : Metabolic pathways , mtu00061 : Fatty acid biosynthesis , mtu01212 : Fatty acid metabolism	mtu00360 : Phenylalanine metabolism , mtu00281 : Geraniol degradation , mtu01100 : Metabolic pathways , mtu00627 : Aminobenzoate degradation , mtu00650 : Butanoate metabolism , mtu00640 : Propanoate metabolism , mtu00410 : beta-Alanine metabolism , mtu01120 : Microbial metabolism in diverse environments , mtu00362 : Benzoate degradation , mtu00071 : Fatty acid degradation , mtu00930 : Caprolactam…		10 cellular lipid metabolic process (GO:0044255)	10 cellular lipid metabolic process (GO:0044255)	10 cellular lipid metabolic process (GO:0044255)
embC	Rv1610	embB	16.6254	mtu00571 : Lipoarabinomannan (LAM) biosynthesis		mtu00572 : Arabinogalactan biosynthesis - Mycobacterium	9 cellular metabolic process (GO:0044237)	9 cellular metabolic process (GO:0044237)	9 cellular metabolic process (GO:0044237)
embC	Rv3835	embB	16.6254	mtu00571 : Lipoarabinomannan (LAM) biosynthesis		mtu00572 : Arabinogalactan biosynthesis - Mycobacterium	9 cellular metabolic process (GO:0044237)	9 cellular metabolic process (GO:0044237)	9 cellular metabolic process (GO:0044237)
embC	dprE1	embB	16.6254	mtu00571 : Lipoarabinomannan (LAM) biosynthesis		mtu00572 : Arabinogalactan biosynthesis - Mycobacterium	9 cellular metabolic process (GO:0044237)	9 cellular metabolic process (GO:0044237)	9 cellular metabolic process (GO:0044237)
embC	aftC	embB	16.6254	mtu00571 : Lipoarabinomannan (LAM) biosynthesis	mtu00571 : Lipoarabinomannan (LAM) biosynthesis , mtu00572 : Arabinogalactan biosynthesis - Mycobacterium	mtu00572 : Arabinogalactan biosynthesis - Mycobacterium	9 cellular metabolic process (GO:0044237)	9 cellular metabolic process (GO:0044237)	9 cellular metabolic process (GO:0044237)
embC	cut6	embB	16.6254	mtu00571 : Lipoarabinomannan (LAM) biosynthesis		mtu00572 : Arabinogalactan biosynthesis - Mycobacterium	9 cellular metabolic process (GO:0044237)	9 cellular metabolic process (GO:0044237)	9 cellular metabolic process (GO:0044237)
embC	Rv0556	embB	16.6254	mtu00571 : Lipoarabinomannan (LAM) biosynthesis		mtu00572 : Arabinogalactan biosynthesis - Mycobacterium	9 cellular metabolic process (GO:0044237)	9 cellular metabolic process (GO:0044237)	9 cellular metabolic process (GO:0044237)
embC	aftA	embB	16.6254	mtu00571 : Lipoarabinomannan (LAM) biosynthesis	mtu00572 : Arabinogalactan biosynthesis - Mycobacterium , mtu01100 : Metabolic pathways	mtu00572 : Arabinogalactan biosynthesis - Mycobacterium	9 cellular metabolic process (GO:0044237)	9 cellular metabolic process (GO:0044237)	9 cellular metabolic process (GO:0044237)
embC	aftB	embB	16.6254	mtu00571 : Lipoarabinomannan (LAM) biosynthesis	mtu00571 : Lipoarabinomannan (LAM) biosynthesis , mtu00572 : Arabinogalactan biosynthesis - Mycobacterium	mtu00572 : Arabinogalactan biosynthesis - Mycobacterium	9 cellular metabolic process (GO:0044237)	9 cellular metabolic process (GO:0044237)	9 cellular metabolic process (GO:0044237)
embC	Rv3789	embB	16.6254	mtu00571 : Lipoarabinomannan (LAM) biosynthesis		mtu00572 : Arabinogalactan biosynthesis - Mycobacterium	9 cellular metabolic process (GO:0044237)	9 cellular metabolic process (GO:0044237)	9 cellular metabolic process (GO:0044237)
embC	Rv3438	embB	16.6254	mtu00571 : Lipoarabinomannan (LAM) biosynthesis		mtu00572 : Arabinogalactan biosynthesis - Mycobacterium	9 cellular metabolic process (GO:0044237)	9 cellular metabolic process (GO:0044237)	9 cellular metabolic process (GO:0044237)
embC	Rv3807c	embB	16.6254	mtu00571 : Lipoarabinomannan (LAM) biosynthesis		mtu00572 : Arabinogalactan biosynthesis - Mycobacterium	9 cellular metabolic process (GO:0044237)	9 cellular metabolic process (GO:0044237)	9 cellular metabolic process (GO:0044237)
embC	Rv3668c	embB	16.6254	mtu00571 : Lipoarabinomannan (LAM) biosynthesis		mtu00572 : Arabinogalactan biosynthesis - Mycobacterium	9 cellular metabolic process (GO:0044237)	10 cellular lipid metabolic process (GO:0044255)	9 cellular metabolic process (GO:0044237)
fas	atpFH	rplC	16.922	mtu01100 : Metabolic pathways , mtu00061 : Fatty acid biosynthesis , mtu01212 : Fatty acid metabolism	mtu01100 : Metabolic pathways , mtu00190 : Oxidative phosphorylation	mtu03010 : Ribosome	10 cellular lipid metabolic process (GO:0044255)	9 cellular metabolic process (GO:0044237)	5 gene expression (GO:0010467)
rpoC	Rv1691	tlyA	17.6055	mtu03020 : RNA polymerase			4 DNA metabolic process (GO:0006259)	4 DNA metabolic process (GO:0006259)	4 DNA metabolic process (GO:0006259)
rpoC	ahpC	tlyA	17.6055	mtu03020 : RNA polymerase			4 DNA metabolic process (GO:0006259)	4 DNA metabolic process (GO:0006259)	4 DNA metabolic process (GO:0006259)
fas	Rv1722	ribD	17.7192	mtu01100 : Metabolic pathways , mtu00061 : Fatty acid biosynthesis , mtu01212 : Fatty acid metabolism		mtu01240 : Biosynthesis of cofactors , mtu02024 : Quorum sensing , mtu00740 : Riboflavin metabolism , mtu01100 : Metabolic pathways , mtu01110 : Biosynthesis of secondary metabolites	10 cellular lipid metabolic process (GO:0044255)	11 small molecule metabolic process (GO:0044281)	10 cellular lipid metabolic process (GO:0044255)
eis	ahpC	rpoC	18.1242			mtu03020 : RNA polymerase	4 DNA metabolic process (GO:0006259)	4 DNA metabolic process (GO:0006259)	4 DNA metabolic process (GO:0006259)
eis	rsmG	rpoC	18.1242			mtu03020 : RNA polymerase	4 DNA metabolic process (GO:0006259)	4 DNA metabolic process (GO:0006259)	4 DNA metabolic process (GO:0006259)
glf	Rv3807c	embA	18.748	mtu00541 : O-Antigen nucleotide sugar biosynthesis , mtu00052 : Galactose metabolism , mtu01250 : Biosynthesis of nucleotide sugars , mtu01100 : Metabolic pathways , mtu00520 : Amino sugar and nucleotide sugar metabolism		mtu00572 : Arabinogalactan biosynthesis - Mycobacterium	9 cellular metabolic process (GO:0044237)	9 cellular metabolic process (GO:0044237)	9 cellular metabolic process (GO:0044237)
glf	glfT2	embA	18.748	mtu00541 : O-Antigen nucleotide sugar biosynthesis , mtu00052 : Galactose metabolism , mtu01250 : Biosynthesis of nucleotide sugars , mtu01100 : Metabolic pathways , mtu00520 : Amino sugar and nucleotide sugar metabolism	mtu01100 : Metabolic pathways , mtu00572 : Arabinogalactan biosynthesis - Mycobacterium	mtu00572 : Arabinogalactan biosynthesis - Mycobacterium	9 cellular metabolic process (GO:0044237)	9 cellular metabolic process (GO:0044237)	9 cellular metabolic process (GO:0044237)
glf	aftB	embA	18.748	mtu00541 : O-Antigen nucleotide sugar biosynthesis , mtu00052 : Galactose metabolism , mtu01250 : Biosynthesis of nucleotide sugars , mtu01100 : Metabolic pathways , mtu00520 : Amino sugar and nucleotide sugar metabolism	mtu00571 : Lipoarabinomannan (LAM) biosynthesis , mtu00572 : Arabinogalactan biosynthesis - Mycobacterium	mtu00572 : Arabinogalactan biosynthesis - Mycobacterium	9 cellular metabolic process (GO:0044237)	9 cellular metabolic process (GO:0044237)	9 cellular metabolic process (GO:0044237)
glf	Rv3807c	embB	18.7604	mtu00541 : O-Antigen nucleotide sugar biosynthesis , mtu00052 : Galactose metabolism , mtu01250 : Biosynthesis of nucleotide sugars , mtu01100 : Metabolic pathways , mtu00520 : Amino sugar and nucleotide sugar metabolism		mtu00572 : Arabinogalactan biosynthesis - Mycobacterium	9 cellular metabolic process (GO:0044237)	9 cellular metabolic process (GO:0044237)	9 cellular metabolic process (GO:0044237)
glf	aftB	embB	18.7604	mtu00541 : O-Antigen nucleotide sugar biosynthesis , mtu00052 : Galactose metabolism , mtu01250 : Biosynthesis of nucleotide sugars , mtu01100 : Metabolic pathways , mtu00520 : Amino sugar and nucleotide sugar metabolism	mtu00571 : Lipoarabinomannan (LAM) biosynthesis , mtu00572 : Arabinogalactan biosynthesis - Mycobacterium	mtu00572 : Arabinogalactan biosynthesis - Mycobacterium	9 cellular metabolic process (GO:0044237)	9 cellular metabolic process (GO:0044237)	9 cellular metabolic process (GO:0044237)
rpoZ	Rv1691	tlyA	20.005	mtu03020 : RNA polymerase			4 DNA metabolic process (GO:0006259)	4 DNA metabolic process (GO:0006259)	4 DNA metabolic process (GO:0006259)
glf	glfT1	embC	20.0103	mtu00541 : O-Antigen nucleotide sugar biosynthesis , mtu00052 : Galactose metabolism , mtu01250 : Biosynthesis of nucleotide sugars , mtu01100 : Metabolic pathways , mtu00520 : Amino sugar and nucleotide sugar metabolism	mtu00572 : Arabinogalactan biosynthesis - Mycobacterium , mtu01100 : Metabolic pathways	mtu00571 : Lipoarabinomannan (LAM) biosynthesis	9 cellular metabolic process (GO:0044237)	9 cellular metabolic process (GO:0044237)	9 cellular metabolic process (GO:0044237)
rpoZ	rplO	rplC	20.3571	mtu03020 : RNA polymerase	mtu03010 : Ribosome	mtu03010 : Ribosome	4 DNA metabolic process (GO:0006259)	5 gene expression (GO:0010467)	5 gene expression (GO:0010467)
rpoZ	rpsD	rplC	20.3571	mtu03020 : RNA polymerase	mtu03010 : Ribosome	mtu03010 : Ribosome	4 DNA metabolic process (GO:0006259)	5 gene expression (GO:0010467)	5 gene expression (GO:0010467)
rpoZ	rplQ	rplC	20.3571	mtu03020 : RNA polymerase	mtu03010 : Ribosome	mtu03010 : Ribosome	4 DNA metabolic process (GO:0006259)	5 gene expression (GO:0010467)	5 gene expression (GO:0010467)
rpoZ	rpsQ	rplC	20.3571	mtu03020 : RNA polymerase	mtu03010 : Ribosome	mtu03010 : Ribosome	4 DNA metabolic process (GO:0006259)	5 gene expression (GO:0010467)	5 gene expression (GO:0010467)
rpoZ	rpsF	rplC	20.3571	mtu03020 : RNA polymerase	mtu03010 : Ribosome	mtu03010 : Ribosome	4 DNA metabolic process (GO:0006259)	5 gene expression (GO:0010467)	5 gene expression (GO:0010467)
rpoZ	rpsP	rplC	20.3571	mtu03020 : RNA polymerase	mtu03010 : Ribosome	mtu03010 : Ribosome	4 DNA metabolic process (GO:0006259)	5 gene expression (GO:0010467)	5 gene expression (GO:0010467)
rpoZ	rplI	rplC	20.3571	mtu03020 : RNA polymerase	mtu03010 : Ribosome	mtu03010 : Ribosome	4 DNA metabolic process (GO:0006259)	5 gene expression (GO:0010467)	5 gene expression (GO:0010467)
rpoZ	rplJ	rplC	20.3571	mtu03020 : RNA polymerase	mtu03010 : Ribosome	mtu03010 : Ribosome	4 DNA metabolic process (GO:0006259)	5 gene expression (GO:0010467)	5 gene expression (GO:0010467)
rpoZ	nusG	rplC	20.3571	mtu03020 : RNA polymerase		mtu03010 : Ribosome	4 DNA metabolic process (GO:0006259)	5 gene expression (GO:0010467)	5 gene expression (GO:0010467)
rpoZ	rpmC	rplC	20.3571	mtu03020 : RNA polymerase	mtu03010 : Ribosome	mtu03010 : Ribosome	4 DNA metabolic process (GO:0006259)	5 gene expression (GO:0010467)	5 gene expression (GO:0010467)
rpoZ	rpmA	rplC	20.3571	mtu03020 : RNA polymerase	mtu03010 : Ribosome	mtu03010 : Ribosome	4 DNA metabolic process (GO:0006259)	5 gene expression (GO:0010467)	5 gene expression (GO:0010467)
pknB	Rv2564	ribD	20.5051			mtu01240 : Biosynthesis of cofactors , mtu02024 : Quorum sensing , mtu00740 : Riboflavin metabolism , mtu01100 : Metabolic pathways , mtu01110 : Biosynthesis of secondary metabolites	10 cellular lipid metabolic process (GO:0044255)	10 cellular lipid metabolic process (GO:0044255)	10 cellular lipid metabolic process (GO:0044255)
rpoB	recA	pknB	20.5283	mtu03020 : RNA polymerase	mtu03440 : Homologous recombination		5 gene expression (GO:0010467)	10 cellular lipid metabolic process (GO:0044255)	10 cellular lipid metabolic process (GO:0044255)
rpoB	sodB	pknB	20.5283	mtu03020 : RNA polymerase			5 gene expression (GO:0010467)	10 cellular lipid metabolic process (GO:0044255)	10 cellular lipid metabolic process (GO:0044255)
rpoB	dnaK	pknB	20.5283	mtu03020 : RNA polymerase	mtu05152 : Tuberculosis , mtu03018 : RNA degradation		5 gene expression (GO:0010467)	10 cellular lipid metabolic process (GO:0044255)	10 cellular lipid metabolic process (GO:0044255)
rpoB	groEL2	pknB	20.5283	mtu03020 : RNA polymerase	mtu03018 : RNA degradation , mtu05152 : Tuberculosis		5 gene expression (GO:0010467)	10 cellular lipid metabolic process (GO:0044255)	10 cellular lipid metabolic process (GO:0044255)
rpoC	recA	pknB	20.9625	mtu03020 : RNA polymerase	mtu03440 : Homologous recombination		4 DNA metabolic process (GO:0006259)	10 cellular lipid metabolic process (GO:0044255)	10 cellular lipid metabolic process (GO:0044255)
rpoB	Rv3796	ribD	20.9921	mtu03020 : RNA polymerase	mtu00983 : Drug metabolism - other enzymes , mtu00230 : Purine metabolism , mtu01100 : Metabolic pathways , mtu01232 : Nucleotide metabolism	mtu01240 : Biosynthesis of cofactors , mtu02024 : Quorum sensing , mtu00740 : Riboflavin metabolism , mtu01100 : Metabolic pathways , mtu01110 : Biosynthesis of secondary metabolites	5 gene expression (GO:0010467)	8 nucleoside monophosphate metabolic process (GO:0009123)	10 cellular lipid metabolic process (GO:0044255)
rpoB	Rv1407	ribD	20.9921	mtu03020 : RNA polymerase		mtu01240 : Biosynthesis of cofactors , mtu02024 : Quorum sensing , mtu00740 : Riboflavin metabolism , mtu01100 : Metabolic pathways , mtu01110 : Biosynthesis of secondary metabolites	5 gene expression (GO:0010467)	4 DNA metabolic process (GO:0006259)	10 cellular lipid metabolic process (GO:0044255)
fas	polA	thyA	20.9978	mtu01100 : Metabolic pathways , mtu00061 : Fatty acid biosynthesis , mtu01212 : Fatty acid metabolism	mtu03440 : Homologous recombination , mtu03030 : DNA replication , mtu03410 : Base excision repair , mtu03420 : Nucleotide excision repair	mtu01232 : Nucleotide metabolism , mtu01100 : Metabolic pathways , mtu00240 : Pyrimidine metabolism , mtu00670 : One carbon pool by folate	10 cellular lipid metabolic process (GO:0044255)	10 cellular lipid metabolic process (GO:0044255)	4 DNA metabolic process (GO:0006259)
rpoB	atpFH	atpE	21.0003	mtu03020 : RNA polymerase	mtu01100 : Metabolic pathways , mtu00190 : Oxidative phosphorylation	mtu00190 : Oxidative phosphorylation , mtu01100 : Metabolic pathways	5 gene expression (GO:0010467)	9 cellular metabolic process (GO:0044237)	7 ATP biosynthetic process (GO:0006754)
rpoB	atpA	atpE	21.0003	mtu03020 : RNA polymerase	mtu00190 : Oxidative phosphorylation , mtu01100 : Metabolic pathways	mtu00190 : Oxidative phosphorylation , mtu01100 : Metabolic pathways	5 gene expression (GO:0010467)	7 ATP biosynthetic process (GO:0006754)	7 ATP biosynthetic process (GO:0006754)
rpoB	atpD	atpE	21.0003	mtu03020 : RNA polymerase	mtu01100 : Metabolic pathways , mtu00190 : Oxidative phosphorylation	mtu00190 : Oxidative phosphorylation , mtu01100 : Metabolic pathways	5 gene expression (GO:0010467)	7 ATP biosynthetic process (GO:0006754)	7 ATP biosynthetic process (GO:0006754)
rpoZ	mec	rpsL	21.0642	mtu03020 : RNA polymerase	mtu04122 : Sulfur relay system	mtu03010 : Ribosome	4 DNA metabolic process (GO:0006259)	4 DNA metabolic process (GO:0006259)	5 gene expression (GO:0010467)
rpoZ	rplO	rpsL	21.0642	mtu03020 : RNA polymerase	mtu03010 : Ribosome	mtu03010 : Ribosome	4 DNA metabolic process (GO:0006259)	5 gene expression (GO:0010467)	5 gene expression (GO:0010467)
rpoZ	rpsD	rpsL	21.0642	mtu03020 : RNA polymerase	mtu03010 : Ribosome	mtu03010 : Ribosome	4 DNA metabolic process (GO:0006259)	5 gene expression (GO:0010467)	5 gene expression (GO:0010467)
rpoZ	rplQ	rpsL	21.0642	mtu03020 : RNA polymerase	mtu03010 : Ribosome	mtu03010 : Ribosome	4 DNA metabolic process (GO:0006259)	5 gene expression (GO:0010467)	5 gene expression (GO:0010467)
rpoZ	rpsQ	rpsL	21.0642	mtu03020 : RNA polymerase	mtu03010 : Ribosome	mtu03010 : Ribosome	4 DNA metabolic process (GO:0006259)	5 gene expression (GO:0010467)	5 gene expression (GO:0010467)
rpoZ	rpsF	rpsL	21.0642	mtu03020 : RNA polymerase	mtu03010 : Ribosome	mtu03010 : Ribosome	4 DNA metabolic process (GO:0006259)	5 gene expression (GO:0010467)	5 gene expression (GO:0010467)
rpoZ	rpsP	rpsL	21.0642	mtu03020 : RNA polymerase	mtu03010 : Ribosome	mtu03010 : Ribosome	4 DNA metabolic process (GO:0006259)	5 gene expression (GO:0010467)	5 gene expression (GO:0010467)
rpoZ	rplI	rpsL	21.0642	mtu03020 : RNA polymerase	mtu03010 : Ribosome	mtu03010 : Ribosome	4 DNA metabolic process (GO:0006259)	5 gene expression (GO:0010467)	5 gene expression (GO:0010467)
rpoZ	rplJ	rpsL	21.0642	mtu03020 : RNA polymerase	mtu03010 : Ribosome	mtu03010 : Ribosome	4 DNA metabolic process (GO:0006259)	5 gene expression (GO:0010467)	5 gene expression (GO:0010467)
rpoZ	nusG	rpsL	21.0642	mtu03020 : RNA polymerase		mtu03010 : Ribosome	4 DNA metabolic process (GO:0006259)	5 gene expression (GO:0010467)	5 gene expression (GO:0010467)
rpoZ	rpmC	rpsL	21.0642	mtu03020 : RNA polymerase	mtu03010 : Ribosome	mtu03010 : Ribosome	4 DNA metabolic process (GO:0006259)	5 gene expression (GO:0010467)	5 gene expression (GO:0010467)
rpoZ	rpmA	rpsL	21.0642	mtu03020 : RNA polymerase	mtu03010 : Ribosome	mtu03010 : Ribosome	4 DNA metabolic process (GO:0006259)	5 gene expression (GO:0010467)	5 gene expression (GO:0010467)
gyrA	topA	rplC	21.122			mtu03010 : Ribosome	4 DNA metabolic process (GO:0006259)	4 DNA metabolic process (GO:0006259)	5 gene expression (GO:0010467)
gyrA	pheT	rplC	21.122		mtu00970 : Aminoacyl-tRNA biosynthesis	mtu03010 : Ribosome	4 DNA metabolic process (GO:0006259)	11 small molecule metabolic process (GO:0044281)	5 gene expression (GO:0010467)
gyrA	rpsE	rplC	21.122		mtu03010 : Ribosome	mtu03010 : Ribosome	4 DNA metabolic process (GO:0006259)	5 gene expression (GO:0010467)	5 gene expression (GO:0010467)
fas	atpFH	atpE	21.2549	mtu01100 : Metabolic pathways , mtu00061 : Fatty acid biosynthesis , mtu01212 : Fatty acid metabolism	mtu01100 : Metabolic pathways , mtu00190 : Oxidative phosphorylation	mtu00190 : Oxidative phosphorylation , mtu01100 : Metabolic pathways	10 cellular lipid metabolic process (GO:0044255)	9 cellular metabolic process (GO:0044237)	7 ATP biosynthetic process (GO:0006754)
fas	atpD	atpE	21.2549	mtu01100 : Metabolic pathways , mtu00061 : Fatty acid biosynthesis , mtu01212 : Fatty acid metabolism	mtu01100 : Metabolic pathways , mtu00190 : Oxidative phosphorylation	mtu00190 : Oxidative phosphorylation , mtu01100 : Metabolic pathways	10 cellular lipid metabolic process (GO:0044255)	7 ATP biosynthetic process (GO:0006754)	7 ATP biosynthetic process (GO:0006754)
rpoC	pyrG	tmk	21.2661	mtu03020 : RNA polymerase	mtu01240 : Biosynthesis of cofactors , mtu00240 : Pyrimidine metabolism , mtu01100 : Metabolic pathways , mtu01232 : Nucleotide metabolism	mtu01100 : Metabolic pathways , mtu00240 : Pyrimidine metabolism , mtu01232 : Nucleotide metabolism	4 DNA metabolic process (GO:0006259)	5 gene expression (GO:0010467)	1 aminoglycan biosynthetic process (GO:0006023)
rplC	Rv2140c	pknB	21.2962	mtu03010 : Ribosome			5 gene expression (GO:0010467)	6 establishment of protein localization (GO:0045184)	10 cellular lipid metabolic process (GO:0044255)
rplC	Rv1910c	pknB	21.2962	mtu03010 : Ribosome			5 gene expression (GO:0010467)	7 ATP biosynthetic process (GO:0006754)	10 cellular lipid metabolic process (GO:0044255)
rpoC	Rv1407	ribD	21.372	mtu03020 : RNA polymerase		mtu01240 : Biosynthesis of cofactors , mtu02024 : Quorum sensing , mtu00740 : Riboflavin metabolism , mtu01100 : Metabolic pathways , mtu01110 : Biosynthesis of secondary metabolites	4 DNA metabolic process (GO:0006259)	4 DNA metabolic process (GO:0006259)	10 cellular lipid metabolic process (GO:0044255)
rpoC	Rv3796	ribD	21.372	mtu03020 : RNA polymerase	mtu00983 : Drug metabolism - other enzymes , mtu00230 : Purine metabolism , mtu01100 : Metabolic pathways , mtu01232 : Nucleotide metabolism	mtu01240 : Biosynthesis of cofactors , mtu02024 : Quorum sensing , mtu00740 : Riboflavin metabolism , mtu01100 : Metabolic pathways , mtu01110 : Biosynthesis of secondary metabolites	4 DNA metabolic process (GO:0006259)	8 nucleoside monophosphate metabolic process (GO:0009123)	10 cellular lipid metabolic process (GO:0044255)
fas	polA	ddl	21.4816	mtu01100 : Metabolic pathways , mtu00061 : Fatty acid biosynthesis , mtu01212 : Fatty acid metabolism	mtu03440 : Homologous recombination , mtu03030 : DNA replication , mtu03410 : Base excision repair , mtu03420 : Nucleotide excision repair	mtu00470 : D-Amino acid metabolism , mtu00550 : Peptidoglycan biosynthesis , mtu01502 : Vancomycin resistance , mtu01100 : Metabolic pathways	10 cellular lipid metabolic process (GO:0044255)	10 cellular lipid metabolic process (GO:0044255)	1 aminoglycan biosynthetic process (GO:0006023)
fas	dapA	ddl	21.4816	mtu01100 : Metabolic pathways , mtu00061 : Fatty acid biosynthesis , mtu01212 : Fatty acid metabolism	mtu00261 : Monobactam biosynthesis , mtu01100 : Metabolic pathways , mtu01110 : Biosynthesis of secondary metabolites , mtu00300 : Lysine biosynthesis , mtu01230 : Biosynthesis of amino acids , mtu01120 : Microbial metabolism in diverse environments	mtu00470 : D-Amino acid metabolism , mtu00550 : Peptidoglycan biosynthesis , mtu01502 : Vancomycin resistance , mtu01100 : Metabolic pathways	10 cellular lipid metabolic process (GO:0044255)	1 aminoglycan biosynthetic process (GO:0006023)	1 aminoglycan biosynthetic process (GO:0006023)
glcB	accD6	kasA	21.5011	mtu01120 : Microbial metabolism in diverse environments , mtu01200 : Carbon metabolism , mtu00630 : Glyoxylate and dicarboxylate metabolism , mtu01110 : Biosynthesis of secondary metabolites , mtu01100 : Metabolic pathways , mtu00620 : Pyruvate metabolism	mtu01212 : Fatty acid metabolism , mtu00630 : Glyoxylate and dicarboxylate metabolism , mtu00061 : Fatty acid biosynthesis , mtu00280 : Valine, leucine and isoleucine degradation , mtu00620 : Pyruvate metabolism , mtu01200 : Carbon metabolism , mtu00640 : Propanoate metabolism , mtu01110 : Biosynthesis of secondary metabolites , mtu01100 : Metabolic pathways , mtu01120 : Microbial metabolism in d…		11 small molecule metabolic process (GO:0044281)	11 small molecule metabolic process (GO:0044281)	11 small molecule metabolic process (GO:0044281)
rpoB	pyrG	tmk	21.5092	mtu03020 : RNA polymerase	mtu01240 : Biosynthesis of cofactors , mtu00240 : Pyrimidine metabolism , mtu01100 : Metabolic pathways , mtu01232 : Nucleotide metabolism	mtu01100 : Metabolic pathways , mtu00240 : Pyrimidine metabolism , mtu01232 : Nucleotide metabolism	5 gene expression (GO:0010467)	5 gene expression (GO:0010467)	1 aminoglycan biosynthetic process (GO:0006023)
rpoB	Rv3644c	tmk	21.5092	mtu03020 : RNA polymerase	mtu03030 : DNA replication , mtu03440 : Homologous recombination , mtu03430 : Mismatch repair	mtu01100 : Metabolic pathways , mtu00240 : Pyrimidine metabolism , mtu01232 : Nucleotide metabolism	5 gene expression (GO:0010467)	1 aminoglycan biosynthetic process (GO:0006023)	1 aminoglycan biosynthetic process (GO:0006023)
rpoC	polA	ddl	21.5224	mtu03020 : RNA polymerase	mtu03440 : Homologous recombination , mtu03030 : DNA replication , mtu03410 : Base excision repair , mtu03420 : Nucleotide excision repair	mtu00470 : D-Amino acid metabolism , mtu00550 : Peptidoglycan biosynthesis , mtu01502 : Vancomycin resistance , mtu01100 : Metabolic pathways	4 DNA metabolic process (GO:0006259)	10 cellular lipid metabolic process (GO:0044255)	1 aminoglycan biosynthetic process (GO:0006023)
fas	dapA	alr	21.711	mtu01100 : Metabolic pathways , mtu00061 : Fatty acid biosynthesis , mtu01212 : Fatty acid metabolism	mtu00261 : Monobactam biosynthesis , mtu01100 : Metabolic pathways , mtu01110 : Biosynthesis of secondary metabolites , mtu00300 : Lysine biosynthesis , mtu01230 : Biosynthesis of amino acids , mtu01120 : Microbial metabolism in diverse environments	mtu01502 : Vancomycin resistance , mtu01100 : Metabolic pathways , mtu00470 : D-Amino acid metabolism	10 cellular lipid metabolic process (GO:0044255)	1 aminoglycan biosynthetic process (GO:0006023)	1 aminoglycan biosynthetic process (GO:0006023)
rplC	serS	ribD	21.824	mtu03010 : Ribosome	mtu00970 : Aminoacyl-tRNA biosynthesis	mtu01240 : Biosynthesis of cofactors , mtu02024 : Quorum sensing , mtu00740 : Riboflavin metabolism , mtu01100 : Metabolic pathways , mtu01110 : Biosynthesis of secondary metabolites	5 gene expression (GO:0010467)	5 gene expression (GO:0010467)	10 cellular lipid metabolic process (GO:0044255)
rpoB	tsaD	alr	21.8707	mtu03020 : RNA polymerase		mtu01502 : Vancomycin resistance , mtu01100 : Metabolic pathways , mtu00470 : D-Amino acid metabolism	5 gene expression (GO:0010467)	5 gene expression (GO:0010467)	1 aminoglycan biosynthetic process (GO:0006023)
rpsL	atpFH	atpE	21.9162	mtu03010 : Ribosome	mtu01100 : Metabolic pathways , mtu00190 : Oxidative phosphorylation	mtu00190 : Oxidative phosphorylation , mtu01100 : Metabolic pathways	5 gene expression (GO:0010467)	9 cellular metabolic process (GO:0044237)	7 ATP biosynthetic process (GO:0006754)
rpsL	atpA	atpE	21.9162	mtu03010 : Ribosome	mtu00190 : Oxidative phosphorylation , mtu01100 : Metabolic pathways	mtu00190 : Oxidative phosphorylation , mtu01100 : Metabolic pathways	5 gene expression (GO:0010467)	7 ATP biosynthetic process (GO:0006754)	7 ATP biosynthetic process (GO:0006754)
rpoA	atpFH	atpE	21.9618	mtu03020 : RNA polymerase	mtu01100 : Metabolic pathways , mtu00190 : Oxidative phosphorylation	mtu00190 : Oxidative phosphorylation , mtu01100 : Metabolic pathways	5 gene expression (GO:0010467)	9 cellular metabolic process (GO:0044237)	7 ATP biosynthetic process (GO:0006754)
rpoA	atpA	atpE	21.9618	mtu03020 : RNA polymerase	mtu00190 : Oxidative phosphorylation , mtu01100 : Metabolic pathways	mtu00190 : Oxidative phosphorylation , mtu01100 : Metabolic pathways	5 gene expression (GO:0010467)	7 ATP biosynthetic process (GO:0006754)	7 ATP biosynthetic process (GO:0006754)
rpoA	atpD	atpE	21.9618	mtu03020 : RNA polymerase	mtu01100 : Metabolic pathways , mtu00190 : Oxidative phosphorylation	mtu00190 : Oxidative phosphorylation , mtu01100 : Metabolic pathways	5 gene expression (GO:0010467)	7 ATP biosynthetic process (GO:0006754)	7 ATP biosynthetic process (GO:0006754)
rpoB	mpt64	Rv1979c	22.0298	mtu03020 : RNA polymerase			5 gene expression (GO:0010467)	9 cellular metabolic process (GO:0044237)	7 ATP biosynthetic process (GO:0006754)
rpoC	atpD	atpE	22.0555	mtu03020 : RNA polymerase	mtu01100 : Metabolic pathways , mtu00190 : Oxidative phosphorylation	mtu00190 : Oxidative phosphorylation , mtu01100 : Metabolic pathways	4 DNA metabolic process (GO:0006259)	7 ATP biosynthetic process (GO:0006754)	7 ATP biosynthetic process (GO:0006754)
rpoA	recA	pknB	22.0891	mtu03020 : RNA polymerase	mtu03440 : Homologous recombination		5 gene expression (GO:0010467)	10 cellular lipid metabolic process (GO:0044255)	10 cellular lipid metabolic process (GO:0044255)
embR	ribBA	ribD	22.1373		mtu01240 : Biosynthesis of cofactors , mtu00740 : Riboflavin metabolism , mtu01100 : Metabolic pathways , mtu01110 : Biosynthesis of secondary metabolites , mtu00790 : Folate biosynthesis	mtu01240 : Biosynthesis of cofactors , mtu02024 : Quorum sensing , mtu00740 : Riboflavin metabolism , mtu01100 : Metabolic pathways , mtu01110 : Biosynthesis of secondary metabolites	10 cellular lipid metabolic process (GO:0044255)	10 cellular lipid metabolic process (GO:0044255)	10 cellular lipid metabolic process (GO:0044255)
rpoA	Rv1691	tlyA	22.3041	mtu03020 : RNA polymerase			5 gene expression (GO:0010467)	4 DNA metabolic process (GO:0006259)	4 DNA metabolic process (GO:0006259)
rpsA	atpFH	atpE	22.5003	mtu03010 : Ribosome	mtu01100 : Metabolic pathways , mtu00190 : Oxidative phosphorylation	mtu00190 : Oxidative phosphorylation , mtu01100 : Metabolic pathways	5 gene expression (GO:0010467)	9 cellular metabolic process (GO:0044237)	7 ATP biosynthetic process (GO:0006754)
rpsA	ppa	atpE	22.5003	mtu03010 : Ribosome	mtu00190 : Oxidative phosphorylation	mtu00190 : Oxidative phosphorylation , mtu01100 : Metabolic pathways	5 gene expression (GO:0010467)	7 ATP biosynthetic process (GO:0006754)	7 ATP biosynthetic process (GO:0006754)
rpoA	Rv3796	ribD	22.5907	mtu03020 : RNA polymerase	mtu00983 : Drug metabolism - other enzymes , mtu00230 : Purine metabolism , mtu01100 : Metabolic pathways , mtu01232 : Nucleotide metabolism	mtu01240 : Biosynthesis of cofactors , mtu02024 : Quorum sensing , mtu00740 : Riboflavin metabolism , mtu01100 : Metabolic pathways , mtu01110 : Biosynthesis of secondary metabolites	5 gene expression (GO:0010467)	8 nucleoside monophosphate metabolic process (GO:0009123)	10 cellular lipid metabolic process (GO:0044255)
rplD	atpFH	atpE	22.7732	mtu03010 : Ribosome	mtu01100 : Metabolic pathways , mtu00190 : Oxidative phosphorylation	mtu00190 : Oxidative phosphorylation , mtu01100 : Metabolic pathways	5 gene expression (GO:0010467)	9 cellular metabolic process (GO:0044237)	7 ATP biosynthetic process (GO:0006754)
rplD	atpA	atpE	22.7732	mtu03010 : Ribosome	mtu00190 : Oxidative phosphorylation , mtu01100 : Metabolic pathways	mtu00190 : Oxidative phosphorylation , mtu01100 : Metabolic pathways	5 gene expression (GO:0010467)	7 ATP biosynthetic process (GO:0006754)	7 ATP biosynthetic process (GO:0006754)
rplD	atpF	atpE	22.7732	mtu03010 : Ribosome	mtu01100 : Metabolic pathways , mtu00190 : Oxidative phosphorylation	mtu00190 : Oxidative phosphorylation , mtu01100 : Metabolic pathways	5 gene expression (GO:0010467)	7 ATP biosynthetic process (GO:0006754)	7 ATP biosynthetic process (GO:0006754)
rplC	Rv3796	tmk	22.8743	mtu03010 : Ribosome	mtu01110 : Biosynthesis of secondary metabolites , mtu01232 : Nucleotide metabolism , mtu00230 : Purine metabolism , mtu00730 : Thiamine metabolism , mtu01100 : Metabolic pathways , mtu01240 : Biosynthesis of cofactors	mtu01100 : Metabolic pathways , mtu00240 : Pyrimidine metabolism , mtu01232 : Nucleotide metabolism	5 gene expression (GO:0010467)	8 nucleoside monophosphate metabolic process (GO:0009123)	1 aminoglycan biosynthetic process (GO:0006023)
rplC	pyrG	tmk	22.8743	mtu03010 : Ribosome	mtu01240 : Biosynthesis of cofactors , mtu00240 : Pyrimidine metabolism , mtu01100 : Metabolic pathways , mtu01232 : Nucleotide metabolism	mtu01100 : Metabolic pathways , mtu00240 : Pyrimidine metabolism , mtu01232 : Nucleotide metabolism	5 gene expression (GO:0010467)	5 gene expression (GO:0010467)	1 aminoglycan biosynthetic process (GO:0006023)
rpoC	ahpC	kasA	22.9193	mtu03020 : RNA polymerase			4 DNA metabolic process (GO:0006259)	4 DNA metabolic process (GO:0006259)	11 small molecule metabolic process (GO:0044281)
rplD	Rv2140c	pknB	22.9708	mtu03010 : Ribosome			5 gene expression (GO:0010467)	6 establishment of protein localization (GO:0045184)	10 cellular lipid metabolic process (GO:0044255)
rplD	Rv1910c	pknB	22.9708	mtu03010 : Ribosome			5 gene expression (GO:0010467)	7 ATP biosynthetic process (GO:0006754)	10 cellular lipid metabolic process (GO:0044255)
Rv3806c	atpD	rpoC	23.0145		mtu01100 : Metabolic pathways , mtu00190 : Oxidative phosphorylation	mtu03020 : RNA polymerase	9 cellular metabolic process (GO:0044237)	7 ATP biosynthetic process (GO:0006754)	4 DNA metabolic process (GO:0006259)
mshA	Rv2006	ribD	23.1364		mtu00500 : Starch and sucrose metabolism , mtu01110 : Biosynthesis of secondary metabolites , mtu01100 : Metabolic pathways	mtu01240 : Biosynthesis of cofactors , mtu02024 : Quorum sensing , mtu00740 : Riboflavin metabolism , mtu01100 : Metabolic pathways , mtu01110 : Biosynthesis of secondary metabolites	11 small molecule metabolic process (GO:0044281)	9 cellular metabolic process (GO:0044237)	10 cellular lipid metabolic process (GO:0044255)
rplC	tsaD	alr	23.1507	mtu03010 : Ribosome		mtu01502 : Vancomycin resistance , mtu01100 : Metabolic pathways , mtu00470 : D-Amino acid metabolism	5 gene expression (GO:0010467)	5 gene expression (GO:0010467)	1 aminoglycan biosynthetic process (GO:0006023)
mmpL3	dprE1	embA	23.1591			mtu00572 : Arabinogalactan biosynthesis - Mycobacterium	9 cellular metabolic process (GO:0044237)	9 cellular metabolic process (GO:0044237)	9 cellular metabolic process (GO:0044237)
mmpL3	dprE1	embB	23.1681			mtu00572 : Arabinogalactan biosynthesis - Mycobacterium	9 cellular metabolic process (GO:0044237)	9 cellular metabolic process (GO:0044237)	9 cellular metabolic process (GO:0044237)
tmk	polA	ddl	23.2182	mtu01100 : Metabolic pathways , mtu00240 : Pyrimidine metabolism , mtu01232 : Nucleotide metabolism	mtu03440 : Homologous recombination , mtu03030 : DNA replication , mtu03410 : Base excision repair , mtu03420 : Nucleotide excision repair	mtu00470 : D-Amino acid metabolism , mtu00550 : Peptidoglycan biosynthesis , mtu01502 : Vancomycin resistance , mtu01100 : Metabolic pathways	1 aminoglycan biosynthetic process (GO:0006023)	10 cellular lipid metabolic process (GO:0044255)	1 aminoglycan biosynthetic process (GO:0006023)
tmk	murB	ddl	23.2182	mtu01100 : Metabolic pathways , mtu00240 : Pyrimidine metabolism , mtu01232 : Nucleotide metabolism	mtu01100 : Metabolic pathways , mtu00520 : Amino sugar and nucleotide sugar metabolism , mtu00550 : Peptidoglycan biosynthesis , mtu01250 : Biosynthesis of nucleotide sugars	mtu00470 : D-Amino acid metabolism , mtu00550 : Peptidoglycan biosynthesis , mtu01502 : Vancomycin resistance , mtu01100 : Metabolic pathways	1 aminoglycan biosynthetic process (GO:0006023)	1 aminoglycan biosynthetic process (GO:0006023)	1 aminoglycan biosynthetic process (GO:0006023)
glnA1	gcvT	folA	23.3339	mtu00220 : Arginine biosynthesis , mtu00910 : Nitrogen metabolism , mtu02020 : Two-component system , mtu00630 : Glyoxylate and dicarboxylate metabolism , mtu01120 : Microbial metabolism in diverse environments , mtu00250 : Alanine, aspartate and glutamate metabolism , mtu01230 : Biosynthesis of amino acids , mtu01100 : Metabolic pathways	mtu01110 : Biosynthesis of secondary metabolites , mtu01100 : Metabolic pathways , mtu00630 : Glyoxylate and dicarboxylate metabolism , mtu01200 : Carbon metabolism , mtu00670 : One carbon pool by folate , mtu00260 : Glycine, serine and threonine metabolism	mtu00670 : One carbon pool by folate , mtu01240 : Biosynthesis of cofactors , mtu01100 : Metabolic pathways , mtu00790 : Folate biosynthesis	11 small molecule metabolic process (GO:0044281)	11 small molecule metabolic process (GO:0044281)	11 small molecule metabolic process (GO:0044281)
glnA1	gcvP	folA	23.3339	mtu00220 : Arginine biosynthesis , mtu00910 : Nitrogen metabolism , mtu02020 : Two-component system , mtu00630 : Glyoxylate and dicarboxylate metabolism , mtu01120 : Microbial metabolism in diverse environments , mtu00250 : Alanine, aspartate and glutamate metabolism , mtu01230 : Biosynthesis of amino acids , mtu01100 : Metabolic pathways	mtu01100 : Metabolic pathways , mtu01200 : Carbon metabolism , mtu01110 : Biosynthesis of secondary metabolites , mtu00260 : Glycine, serine and threonine metabolism , mtu00630 : Glyoxylate and dicarboxylate metabolism	mtu00670 : One carbon pool by folate , mtu01240 : Biosynthesis of cofactors , mtu01100 : Metabolic pathways , mtu00790 : Folate biosynthesis	11 small molecule metabolic process (GO:0044281)	11 small molecule metabolic process (GO:0044281)	11 small molecule metabolic process (GO:0044281)
glnA1	lpdC	folA	23.3339	mtu00220 : Arginine biosynthesis , mtu00910 : Nitrogen metabolism , mtu02020 : Two-component system , mtu00630 : Glyoxylate and dicarboxylate metabolism , mtu01120 : Microbial metabolism in diverse environments , mtu00250 : Alanine, aspartate and glutamate metabolism , mtu01230 : Biosynthesis of amino acids , mtu01100 : Metabolic pathways	mtu01240 : Biosynthesis of cofactors , mtu00620 : Pyruvate metabolism , mtu00630 : Glyoxylate and dicarboxylate metabolism , mtu00280 : Valine, leucine and isoleucine degradation , mtu00010 : Glycolysis / Gluconeogenesis , mtu00020 : Citrate cycle (TCA cycle) , mtu00640 : Propanoate metabolism , mtu01120 : Microbial metabolism in diverse environments , mtu00260 : Glycine, serine and threonine met…	mtu00670 : One carbon pool by folate , mtu01240 : Biosynthesis of cofactors , mtu01100 : Metabolic pathways , mtu00790 : Folate biosynthesis	11 small molecule metabolic process (GO:0044281)	11 small molecule metabolic process (GO:0044281)	11 small molecule metabolic process (GO:0044281)
rpsA	Rv3796	ribD	23.338	mtu03010 : Ribosome	mtu00983 : Drug metabolism - other enzymes , mtu00230 : Purine metabolism , mtu01100 : Metabolic pathways , mtu01232 : Nucleotide metabolism	mtu01240 : Biosynthesis of cofactors , mtu02024 : Quorum sensing , mtu00740 : Riboflavin metabolism , mtu01100 : Metabolic pathways , mtu01110 : Biosynthesis of secondary metabolites	5 gene expression (GO:0010467)	8 nucleoside monophosphate metabolic process (GO:0009123)	10 cellular lipid metabolic process (GO:0044255)
rpsA	Rv1407	ribD	23.338	mtu03010 : Ribosome		mtu01240 : Biosynthesis of cofactors , mtu02024 : Quorum sensing , mtu00740 : Riboflavin metabolism , mtu01100 : Metabolic pathways , mtu01110 : Biosynthesis of secondary metabolites	5 gene expression (GO:0010467)	4 DNA metabolic process (GO:0006259)	10 cellular lipid metabolic process (GO:0044255)
rpsA	coaE	ribD	23.338	mtu03010 : Ribosome	mtu01100 : Metabolic pathways , mtu00770 : Pantothenate and CoA biosynthesis , mtu01240 : Biosynthesis of cofactors	mtu01240 : Biosynthesis of cofactors , mtu02024 : Quorum sensing , mtu00740 : Riboflavin metabolism , mtu01100 : Metabolic pathways , mtu01110 : Biosynthesis of secondary metabolites	5 gene expression (GO:0010467)	11 small molecule metabolic process (GO:0044281)	10 cellular lipid metabolic process (GO:0044255)
rpoA	pyrG	tmk	23.4417	mtu03020 : RNA polymerase	mtu01240 : Biosynthesis of cofactors , mtu00240 : Pyrimidine metabolism , mtu01100 : Metabolic pathways , mtu01232 : Nucleotide metabolism	mtu01100 : Metabolic pathways , mtu00240 : Pyrimidine metabolism , mtu01232 : Nucleotide metabolism	5 gene expression (GO:0010467)	5 gene expression (GO:0010467)	1 aminoglycan biosynthetic process (GO:0006023)
rpoA	Rv3796	tmk	23.4417	mtu03020 : RNA polymerase	mtu01110 : Biosynthesis of secondary metabolites , mtu01232 : Nucleotide metabolism , mtu00230 : Purine metabolism , mtu00730 : Thiamine metabolism , mtu01100 : Metabolic pathways , mtu01240 : Biosynthesis of cofactors	mtu01100 : Metabolic pathways , mtu00240 : Pyrimidine metabolism , mtu01232 : Nucleotide metabolism	5 gene expression (GO:0010467)	8 nucleoside monophosphate metabolic process (GO:0009123)	1 aminoglycan biosynthetic process (GO:0006023)
rpoA	Rv3644c	tmk	23.4417	mtu03020 : RNA polymerase	mtu03030 : DNA replication , mtu03440 : Homologous recombination , mtu03430 : Mismatch repair	mtu01100 : Metabolic pathways , mtu00240 : Pyrimidine metabolism , mtu01232 : Nucleotide metabolism	5 gene expression (GO:0010467)	1 aminoglycan biosynthetic process (GO:0006023)	1 aminoglycan biosynthetic process (GO:0006023)
tmk	murB	alr	23.4563	mtu01100 : Metabolic pathways , mtu00240 : Pyrimidine metabolism , mtu01232 : Nucleotide metabolism	mtu01100 : Metabolic pathways , mtu00520 : Amino sugar and nucleotide sugar metabolism , mtu00550 : Peptidoglycan biosynthesis , mtu01250 : Biosynthesis of nucleotide sugars	mtu01502 : Vancomycin resistance , mtu01100 : Metabolic pathways , mtu00470 : D-Amino acid metabolism	1 aminoglycan biosynthetic process (GO:0006023)	1 aminoglycan biosynthetic process (GO:0006023)	1 aminoglycan biosynthetic process (GO:0006023)
rpoA	polA	ddl	23.5173	mtu03020 : RNA polymerase	mtu03440 : Homologous recombination , mtu03030 : DNA replication , mtu03410 : Base excision repair , mtu03420 : Nucleotide excision repair	mtu00470 : D-Amino acid metabolism , mtu00550 : Peptidoglycan biosynthesis , mtu01502 : Vancomycin resistance , mtu01100 : Metabolic pathways	5 gene expression (GO:0010467)	10 cellular lipid metabolic process (GO:0044255)	1 aminoglycan biosynthetic process (GO:0006023)
pknB	Rv3668c	embA	23.5862			mtu00572 : Arabinogalactan biosynthesis - Mycobacterium	10 cellular lipid metabolic process (GO:0044255)	10 cellular lipid metabolic process (GO:0044255)	9 cellular metabolic process (GO:0044237)
pknB	Rv3668c	embB	23.5947			mtu00572 : Arabinogalactan biosynthesis - Mycobacterium	10 cellular lipid metabolic process (GO:0044255)	10 cellular lipid metabolic process (GO:0044255)	9 cellular metabolic process (GO:0044237)
rplC	pyk	gmk	23.7015	mtu03010 : Ribosome	mtu01120 : Microbial metabolism in diverse environments , mtu00010 : Glycolysis / Gluconeogenesis , mtu01200 : Carbon metabolism , mtu01230 : Biosynthesis of amino acids , mtu01100 : Metabolic pathways , mtu00620 : Pyruvate metabolism , mtu01110 : Biosynthesis of secondary metabolites	mtu01100 : Metabolic pathways , mtu01232 : Nucleotide metabolism , mtu00230 : Purine metabolism	5 gene expression (GO:0010467)	11 small molecule metabolic process (GO:0044281)	1 aminoglycan biosynthetic process (GO:0006023)
gyrB	Rv3796	tmk	23.8779		mtu01110 : Biosynthesis of secondary metabolites , mtu01232 : Nucleotide metabolism , mtu00230 : Purine metabolism , mtu00730 : Thiamine metabolism , mtu01100 : Metabolic pathways , mtu01240 : Biosynthesis of cofactors	mtu01100 : Metabolic pathways , mtu00240 : Pyrimidine metabolism , mtu01232 : Nucleotide metabolism	4 DNA metabolic process (GO:0006259)	8 nucleoside monophosphate metabolic process (GO:0009123)	1 aminoglycan biosynthetic process (GO:0006023)
gyrB	recA	pknB	23.9024		mtu03440 : Homologous recombination		4 DNA metabolic process (GO:0006259)	10 cellular lipid metabolic process (GO:0044255)	10 cellular lipid metabolic process (GO:0044255)
gyrB	sodB	pknB	23.9024				4 DNA metabolic process (GO:0006259)	10 cellular lipid metabolic process (GO:0044255)	10 cellular lipid metabolic process (GO:0044255)
gyrB	dnaK	pknB	23.9024		mtu05152 : Tuberculosis , mtu03018 : RNA degradation		4 DNA metabolic process (GO:0006259)	10 cellular lipid metabolic process (GO:0044255)	10 cellular lipid metabolic process (GO:0044255)
gyrB	groEL2	pknB	23.9024		mtu03018 : RNA degradation , mtu05152 : Tuberculosis		4 DNA metabolic process (GO:0006259)	10 cellular lipid metabolic process (GO:0044255)	10 cellular lipid metabolic process (GO:0044255)
gyrB	dnaJ1	pknB	23.9024				4 DNA metabolic process (GO:0006259)	10 cellular lipid metabolic process (GO:0044255)	10 cellular lipid metabolic process (GO:0044255)
pknB	Rv3668c	embC	23.9431			mtu00571 : Lipoarabinomannan (LAM) biosynthesis	10 cellular lipid metabolic process (GO:0044255)	10 cellular lipid metabolic process (GO:0044255)	9 cellular metabolic process (GO:0044237)
rmlA	galU	rpsL	24.1459	mtu00541 : O-Antigen nucleotide sugar biosynthesis , mtu00521 : Streptomycin biosynthesis , mtu00523 : Polyketide sugar unit biosynthesis , mtu00525 : Acarbose and validamycin biosynthesis , mtu01250 : Biosynthesis of nucleotide sugars , mtu01110 : Biosynthesis of secondary metabolites , mtu01100 : Metabolic pathways	mtu00040 : Pentose and glucuronate interconversions , mtu00541 : O-Antigen nucleotide sugar biosynthesis , mtu01240 : Biosynthesis of cofactors , mtu00500 : Starch and sucrose metabolism , mtu00052 : Galactose metabolism , mtu01250 : Biosynthesis of nucleotide sugars , mtu01110 : Biosynthesis of secondary metabolites , mtu01100 : Metabolic pathways , mtu00520 : Amino sugar and nucleotide sugar me…	mtu03010 : Ribosome	9 cellular metabolic process (GO:0044237)	9 cellular metabolic process (GO:0044237)	5 gene expression (GO:0010467)
rpsA	Rv3796	tmk	24.2687	mtu03010 : Ribosome	mtu01232 : Nucleotide metabolism , mtu01100 : Metabolic pathways , mtu00240 : Pyrimidine metabolism	mtu01100 : Metabolic pathways , mtu00240 : Pyrimidine metabolism , mtu01232 : Nucleotide metabolism	5 gene expression (GO:0010467)	8 nucleoside monophosphate metabolic process (GO:0009123)	1 aminoglycan biosynthetic process (GO:0006023)
rpsA	coaE	tmk	24.2687	mtu03010 : Ribosome	mtu01100 : Metabolic pathways , mtu00770 : Pantothenate and CoA biosynthesis , mtu01240 : Biosynthesis of cofactors	mtu01100 : Metabolic pathways , mtu00240 : Pyrimidine metabolism , mtu01232 : Nucleotide metabolism	5 gene expression (GO:0010467)	11 small molecule metabolic process (GO:0044281)	1 aminoglycan biosynthetic process (GO:0006023)
rpsA	polA	ddl	24.3322	mtu03010 : Ribosome	mtu03440 : Homologous recombination , mtu03030 : DNA replication , mtu03410 : Base excision repair , mtu03420 : Nucleotide excision repair	mtu00470 : D-Amino acid metabolism , mtu00550 : Peptidoglycan biosynthesis , mtu01502 : Vancomycin resistance , mtu01100 : Metabolic pathways	5 gene expression (GO:0010467)	10 cellular lipid metabolic process (GO:0044255)	1 aminoglycan biosynthetic process (GO:0006023)
rpsL	ahpC	kasA	24.5968	mtu03010 : Ribosome			5 gene expression (GO:0010467)	4 DNA metabolic process (GO:0006259)	11 small molecule metabolic process (GO:0044281)
lpdA	bkdB	fabH	24.6059		mtu00640 : Propanoate metabolism , mtu00280 : Valine, leucine and isoleucine degradation , mtu01110 : Biosynthesis of secondary metabolites , mtu01100 : Metabolic pathways		11 small molecule metabolic process (GO:0044281)	11 small molecule metabolic process (GO:0044281)	11 small molecule metabolic process (GO:0044281)
glnA1	proA	ribD	24.7629	mtu00220 : Arginine biosynthesis , mtu00910 : Nitrogen metabolism , mtu02020 : Two-component system , mtu00630 : Glyoxylate and dicarboxylate metabolism , mtu01120 : Microbial metabolism in diverse environments , mtu00250 : Alanine, aspartate and glutamate metabolism , mtu01230 : Biosynthesis of amino acids , mtu01100 : Metabolic pathways	mtu00332 : Carbapenem biosynthesis , mtu01110 : Biosynthesis of secondary metabolites , mtu01230 : Biosynthesis of amino acids , mtu01100 : Metabolic pathways , mtu00330 : Arginine and proline metabolism	mtu01240 : Biosynthesis of cofactors , mtu02024 : Quorum sensing , mtu00740 : Riboflavin metabolism , mtu01100 : Metabolic pathways , mtu01110 : Biosynthesis of secondary metabolites	11 small molecule metabolic process (GO:0044281)	11 small molecule metabolic process (GO:0044281)	10 cellular lipid metabolic process (GO:0044255)
fprA	gcvP	folA	24.7705		mtu01100 : Metabolic pathways , mtu01200 : Carbon metabolism , mtu01110 : Biosynthesis of secondary metabolites , mtu00260 : Glycine, serine and threonine metabolism , mtu00630 : Glyoxylate and dicarboxylate metabolism	mtu00670 : One carbon pool by folate , mtu01240 : Biosynthesis of cofactors , mtu01100 : Metabolic pathways , mtu00790 : Folate biosynthesis	11 small molecule metabolic process (GO:0044281)	11 small molecule metabolic process (GO:0044281)	11 small molecule metabolic process (GO:0044281)
rpoZ	Rv3644c	tmk	24.7811	mtu03020 : RNA polymerase	mtu03030 : DNA replication , mtu03440 : Homologous recombination , mtu03430 : Mismatch repair	mtu01100 : Metabolic pathways , mtu00240 : Pyrimidine metabolism , mtu01232 : Nucleotide metabolism	4 DNA metabolic process (GO:0006259)	1 aminoglycan biosynthetic process (GO:0006023)	1 aminoglycan biosynthetic process (GO:0006023)
pknB	groEL2	kasA	24.7812		mtu03018 : RNA degradation , mtu05152 : Tuberculosis		10 cellular lipid metabolic process (GO:0044255)	10 cellular lipid metabolic process (GO:0044255)	11 small molecule metabolic process (GO:0044281)
rpoZ	Rv1407	ribD	25.0115	mtu03020 : RNA polymerase		mtu01240 : Biosynthesis of cofactors , mtu02024 : Quorum sensing , mtu00740 : Riboflavin metabolism , mtu01100 : Metabolic pathways , mtu01110 : Biosynthesis of secondary metabolites	4 DNA metabolic process (GO:0006259)	4 DNA metabolic process (GO:0006259)	10 cellular lipid metabolic process (GO:0044255)
rpoZ	coaBC	ribD	25.0115	mtu03020 : RNA polymerase	mtu01240 : Biosynthesis of cofactors , mtu01100 : Metabolic pathways , mtu00770 : Pantothenate and CoA biosynthesis	mtu01240 : Biosynthesis of cofactors , mtu02024 : Quorum sensing , mtu00740 : Riboflavin metabolism , mtu01100 : Metabolic pathways , mtu01110 : Biosynthesis of secondary metabolites	4 DNA metabolic process (GO:0006259)	10 cellular lipid metabolic process (GO:0044255)	10 cellular lipid metabolic process (GO:0044255)
glnA1	gltB	ddl	25.1425	mtu00220 : Arginine biosynthesis , mtu00910 : Nitrogen metabolism , mtu02020 : Two-component system , mtu00630 : Glyoxylate and dicarboxylate metabolism , mtu01120 : Microbial metabolism in diverse environments , mtu00250 : Alanine, aspartate and glutamate metabolism , mtu01230 : Biosynthesis of amino acids , mtu01100 : Metabolic pathways	mtu01120 : Microbial metabolism in diverse environments , mtu00250 : Alanine, aspartate and glutamate metabolism , mtu01230 : Biosynthesis of amino acids , mtu00910 : Nitrogen metabolism , mtu01110 : Biosynthesis of secondary metabolites , mtu01100 : Metabolic pathways	mtu00470 : D-Amino acid metabolism , mtu00550 : Peptidoglycan biosynthesis , mtu01502 : Vancomycin resistance , mtu01100 : Metabolic pathways	11 small molecule metabolic process (GO:0044281)	3 regulation of RNA metabolic process (GO:0051252)	1 aminoglycan biosynthetic process (GO:0006023)
gyrA	recA	pknB	25.1488		mtu03440 : Homologous recombination		4 DNA metabolic process (GO:0006259)	10 cellular lipid metabolic process (GO:0044255)	10 cellular lipid metabolic process (GO:0044255)
gyrA	dnaK	pknB	25.1488		mtu05152 : Tuberculosis , mtu03018 : RNA degradation		4 DNA metabolic process (GO:0006259)	10 cellular lipid metabolic process (GO:0044255)	10 cellular lipid metabolic process (GO:0044255)
gyrA	dnaJ1	pknB	25.1488				4 DNA metabolic process (GO:0006259)	10 cellular lipid metabolic process (GO:0044255)	10 cellular lipid metabolic process (GO:0044255)
glcB	purU	folA	25.257	mtu01120 : Microbial metabolism in diverse environments , mtu01200 : Carbon metabolism , mtu00630 : Glyoxylate and dicarboxylate metabolism , mtu01110 : Biosynthesis of secondary metabolites , mtu01100 : Metabolic pathways , mtu00620 : Pyruvate metabolism	mtu00630 : Glyoxylate and dicarboxylate metabolism , mtu01100 : Metabolic pathways , mtu00670 : One carbon pool by folate	mtu00670 : One carbon pool by folate , mtu01240 : Biosynthesis of cofactors , mtu01100 : Metabolic pathways , mtu00790 : Folate biosynthesis	11 small molecule metabolic process (GO:0044281)	11 small molecule metabolic process (GO:0044281)	11 small molecule metabolic process (GO:0044281)
fabH	Rv1722	ribD	25.2607			mtu01240 : Biosynthesis of cofactors , mtu02024 : Quorum sensing , mtu00740 : Riboflavin metabolism , mtu01100 : Metabolic pathways , mtu01110 : Biosynthesis of secondary metabolites	11 small molecule metabolic process (GO:0044281)	11 small molecule metabolic process (GO:0044281)	10 cellular lipid metabolic process (GO:0044255)
gyrA	polA	ddl	25.4038		mtu03440 : Homologous recombination , mtu03030 : DNA replication , mtu03410 : Base excision repair , mtu03420 : Nucleotide excision repair	mtu00470 : D-Amino acid metabolism , mtu00550 : Peptidoglycan biosynthesis , mtu01502 : Vancomycin resistance , mtu01100 : Metabolic pathways	4 DNA metabolic process (GO:0006259)	10 cellular lipid metabolic process (GO:0044255)	1 aminoglycan biosynthetic process (GO:0006023)
pknB	sodB	katG	25.5197			mtu00360 : Phenylalanine metabolism , mtu00380 : Tryptophan metabolism , mtu01110 : Biosynthesis of secondary metabolites , mtu00983 : Drug metabolism - other enzymes , mtu01100 : Metabolic pathways	10 cellular lipid metabolic process (GO:0044255)	10 cellular lipid metabolic process (GO:0044255)	4 DNA metabolic process (GO:0006259)
pknB	groEL2	katG	25.5197		mtu03018 : RNA degradation , mtu05152 : Tuberculosis	mtu00360 : Phenylalanine metabolism , mtu00380 : Tryptophan metabolism , mtu01110 : Biosynthesis of secondary metabolites , mtu00983 : Drug metabolism - other enzymes , mtu01100 : Metabolic pathways	10 cellular lipid metabolic process (GO:0044255)	10 cellular lipid metabolic process (GO:0044255)	4 DNA metabolic process (GO:0006259)
pknB	sodC	katG	25.5197			mtu00360 : Phenylalanine metabolism , mtu00380 : Tryptophan metabolism , mtu01110 : Biosynthesis of secondary metabolites , mtu00983 : Drug metabolism - other enzymes , mtu01100 : Metabolic pathways	10 cellular lipid metabolic process (GO:0044255)	10 cellular lipid metabolic process (GO:0044255)	4 DNA metabolic process (GO:0006259)
thyA	polA	ddl	25.5282	mtu01232 : Nucleotide metabolism , mtu01100 : Metabolic pathways , mtu00240 : Pyrimidine metabolism , mtu00670 : One carbon pool by folate	mtu03440 : Homologous recombination , mtu03030 : DNA replication , mtu03410 : Base excision repair , mtu03420 : Nucleotide excision repair	mtu00470 : D-Amino acid metabolism , mtu00550 : Peptidoglycan biosynthesis , mtu01502 : Vancomycin resistance , mtu01100 : Metabolic pathways	4 DNA metabolic process (GO:0006259)	10 cellular lipid metabolic process (GO:0044255)	1 aminoglycan biosynthetic process (GO:0006023)
gyrA	uvrB	ribD	25.5335		mtu03420 : Nucleotide excision repair	mtu01240 : Biosynthesis of cofactors , mtu02024 : Quorum sensing , mtu00740 : Riboflavin metabolism , mtu01100 : Metabolic pathways , mtu01110 : Biosynthesis of secondary metabolites	4 DNA metabolic process (GO:0006259)	4 DNA metabolic process (GO:0006259)	10 cellular lipid metabolic process (GO:0044255)
pknB	glmU	ddl	25.5436		mtu01100 : Metabolic pathways , mtu00541 : O-Antigen nucleotide sugar biosynthesis , mtu00520 : Amino sugar and nucleotide sugar metabolism , mtu01250 : Biosynthesis of nucleotide sugars	mtu00470 : D-Amino acid metabolism , mtu00550 : Peptidoglycan biosynthesis , mtu01502 : Vancomycin resistance , mtu01100 : Metabolic pathways	10 cellular lipid metabolic process (GO:0044255)	1 aminoglycan biosynthetic process (GO:0006023)	1 aminoglycan biosynthetic process (GO:0006023)
Rv3806c	hemD	ribD	25.5867		mtu01110 : Biosynthesis of secondary metabolites , mtu00860 : Porphyrin metabolism , mtu01100 : Metabolic pathways , mtu01120 : Microbial metabolism in diverse environments , mtu01240 : Biosynthesis of cofactors	mtu01240 : Biosynthesis of cofactors , mtu02024 : Quorum sensing , mtu00740 : Riboflavin metabolism , mtu01100 : Metabolic pathways , mtu01110 : Biosynthesis of secondary metabolites	9 cellular metabolic process (GO:0044237)	11 small molecule metabolic process (GO:0044281)	10 cellular lipid metabolic process (GO:0044255)
rmlC	manB	pknB	25.6601	mtu00521 : Streptomycin biosynthesis , mtu00523 : Polyketide sugar unit biosynthesis , mtu00541 : O-Antigen nucleotide sugar biosynthesis , mtu01100 : Metabolic pathways , mtu01250 : Biosynthesis of nucleotide sugars , mtu01110 : Biosynthesis of secondary metabolites	mtu01110 : Biosynthesis of secondary metabolites , mtu01250 : Biosynthesis of nucleotide sugars , mtu01100 : Metabolic pathways , mtu00520 : Amino sugar and nucleotide sugar metabolism , mtu01240 : Biosynthesis of cofactors , mtu00051 : Fructose and mannose metabolism		9 cellular metabolic process (GO:0044237)	10 cellular lipid metabolic process (GO:0044255)	10 cellular lipid metabolic process (GO:0044255)
rmlC	glmU	pknB	25.6601	mtu00521 : Streptomycin biosynthesis , mtu00523 : Polyketide sugar unit biosynthesis , mtu00541 : O-Antigen nucleotide sugar biosynthesis , mtu01100 : Metabolic pathways , mtu01250 : Biosynthesis of nucleotide sugars , mtu01110 : Biosynthesis of secondary metabolites	mtu01100 : Metabolic pathways , mtu00541 : O-Antigen nucleotide sugar biosynthesis , mtu00520 : Amino sugar and nucleotide sugar metabolism , mtu01250 : Biosynthesis of nucleotide sugars		9 cellular metabolic process (GO:0044237)	1 aminoglycan biosynthetic process (GO:0006023)	10 cellular lipid metabolic process (GO:0044255)
pknB	Rv2133c	atpE	25.7282			mtu00190 : Oxidative phosphorylation , mtu01100 : Metabolic pathways	10 cellular lipid metabolic process (GO:0044255)	10 cellular lipid metabolic process (GO:0044255)	7 ATP biosynthetic process (GO:0006754)
gyrB	ahpC	kasA	25.7765				4 DNA metabolic process (GO:0006259)	4 DNA metabolic process (GO:0006259)	11 small molecule metabolic process (GO:0044281)
gyrB	groEL2	kasA	25.7765		mtu03018 : RNA degradation , mtu05152 : Tuberculosis		4 DNA metabolic process (GO:0006259)	10 cellular lipid metabolic process (GO:0044255)	11 small molecule metabolic process (GO:0044281)
iniA	Rv3668c	embA	26.0198			mtu00572 : Arabinogalactan biosynthesis - Mycobacterium	10 cellular lipid metabolic process (GO:0044255)	10 cellular lipid metabolic process (GO:0044255)	9 cellular metabolic process (GO:0044237)
iniA	Rv3668c	embB	26.0283			mtu00572 : Arabinogalactan biosynthesis - Mycobacterium	10 cellular lipid metabolic process (GO:0044255)	10 cellular lipid metabolic process (GO:0044255)	9 cellular metabolic process (GO:0044237)
rmlA	glmU	pknB	26.0372	mtu00541 : O-Antigen nucleotide sugar biosynthesis , mtu00521 : Streptomycin biosynthesis , mtu00523 : Polyketide sugar unit biosynthesis , mtu00525 : Acarbose and validamycin biosynthesis , mtu01250 : Biosynthesis of nucleotide sugars , mtu01110 : Biosynthesis of secondary metabolites , mtu01100 : Metabolic pathways	mtu01100 : Metabolic pathways , mtu00541 : O-Antigen nucleotide sugar biosynthesis , mtu00520 : Amino sugar and nucleotide sugar metabolism , mtu01250 : Biosynthesis of nucleotide sugars		9 cellular metabolic process (GO:0044237)	1 aminoglycan biosynthetic process (GO:0006023)	10 cellular lipid metabolic process (GO:0044255)
inhA	polA	ddl	26.12		mtu03440 : Homologous recombination , mtu03030 : DNA replication , mtu03410 : Base excision repair , mtu03420 : Nucleotide excision repair	mtu00470 : D-Amino acid metabolism , mtu00550 : Peptidoglycan biosynthesis , mtu01502 : Vancomycin resistance , mtu01100 : Metabolic pathways	11 small molecule metabolic process (GO:0044281)	10 cellular lipid metabolic process (GO:0044255)	1 aminoglycan biosynthetic process (GO:0006023)
rmlA	Rv3468c	glf	26.2577	mtu00541 : O-Antigen nucleotide sugar biosynthesis , mtu00521 : Streptomycin biosynthesis , mtu00523 : Polyketide sugar unit biosynthesis , mtu00525 : Acarbose and validamycin biosynthesis , mtu01250 : Biosynthesis of nucleotide sugars , mtu01110 : Biosynthesis of secondary metabolites , mtu01100 : Metabolic pathways	mtu01100 : Metabolic pathways , mtu01110 : Biosynthesis of secondary metabolites , mtu00523 : Polyketide sugar unit biosynthesis , mtu01250 : Biosynthesis of nucleotide sugars , mtu00521 : Streptomycin biosynthesis , mtu00525 : Acarbose and validamycin biosynthesis , mtu00541 : O-Antigen nucleotide sugar biosynthesis	mtu00541 : O-Antigen nucleotide sugar biosynthesis , mtu00052 : Galactose metabolism , mtu01250 : Biosynthesis of nucleotide sugars , mtu01100 : Metabolic pathways , mtu00520 : Amino sugar and nucleotide sugar metabolism	9 cellular metabolic process (GO:0044237)	9 cellular metabolic process (GO:0044237)	9 cellular metabolic process (GO:0044237)
rmlA	rmlD	glf	26.2577	mtu00541 : O-Antigen nucleotide sugar biosynthesis , mtu00521 : Streptomycin biosynthesis , mtu00523 : Polyketide sugar unit biosynthesis , mtu00525 : Acarbose and validamycin biosynthesis , mtu01250 : Biosynthesis of nucleotide sugars , mtu01110 : Biosynthesis of secondary metabolites , mtu01100 : Metabolic pathways	mtu01110 : Biosynthesis of secondary metabolites , mtu00541 : O-Antigen nucleotide sugar biosynthesis , mtu00523 : Polyketide sugar unit biosynthesis , mtu01100 : Metabolic pathways , mtu01250 : Biosynthesis of nucleotide sugars , mtu00521 : Streptomycin biosynthesis	mtu00541 : O-Antigen nucleotide sugar biosynthesis , mtu00052 : Galactose metabolism , mtu01250 : Biosynthesis of nucleotide sugars , mtu01100 : Metabolic pathways , mtu00520 : Amino sugar and nucleotide sugar metabolism	9 cellular metabolic process (GO:0044237)	9 cellular metabolic process (GO:0044237)	9 cellular metabolic process (GO:0044237)
rmlA	rmlB	glf	26.2577	mtu00541 : O-Antigen nucleotide sugar biosynthesis , mtu00521 : Streptomycin biosynthesis , mtu00523 : Polyketide sugar unit biosynthesis , mtu00525 : Acarbose and validamycin biosynthesis , mtu01250 : Biosynthesis of nucleotide sugars , mtu01110 : Biosynthesis of secondary metabolites , mtu01100 : Metabolic pathways	mtu01250 : Biosynthesis of nucleotide sugars , mtu00541 : O-Antigen nucleotide sugar biosynthesis , mtu01100 : Metabolic pathways , mtu00525 : Acarbose and validamycin biosynthesis , mtu01110 : Biosynthesis of secondary metabolites , mtu00523 : Polyketide sugar unit biosynthesis , mtu00521 : Streptomycin biosynthesis	mtu00541 : O-Antigen nucleotide sugar biosynthesis , mtu00052 : Galactose metabolism , mtu01250 : Biosynthesis of nucleotide sugars , mtu01100 : Metabolic pathways , mtu00520 : Amino sugar and nucleotide sugar metabolism	9 cellular metabolic process (GO:0044237)	9 cellular metabolic process (GO:0044237)	9 cellular metabolic process (GO:0044237)
iniA	pknG	mshA	26.3394		mtu05152 : Tuberculosis		10 cellular lipid metabolic process (GO:0044255)	10 cellular lipid metabolic process (GO:0044255)	11 small molecule metabolic process (GO:0044281)
iniA	Rv3668c	embC	26.3764			mtu00571 : Lipoarabinomannan (LAM) biosynthesis	10 cellular lipid metabolic process (GO:0044255)	10 cellular lipid metabolic process (GO:0044255)	9 cellular metabolic process (GO:0044237)
fprA	gltB	ddl	26.4093		mtu01120 : Microbial metabolism in diverse environments , mtu00250 : Alanine, aspartate and glutamate metabolism , mtu01230 : Biosynthesis of amino acids , mtu00910 : Nitrogen metabolism , mtu01110 : Biosynthesis of secondary metabolites , mtu01100 : Metabolic pathways	mtu00470 : D-Amino acid metabolism , mtu00550 : Peptidoglycan biosynthesis , mtu01502 : Vancomycin resistance , mtu01100 : Metabolic pathways	11 small molecule metabolic process (GO:0044281)	3 regulation of RNA metabolic process (GO:0051252)	1 aminoglycan biosynthetic process (GO:0006023)
tlyA	ppnK	ribD	26.4411		mtu00760 : Nicotinate and nicotinamide metabolism , mtu01100 : Metabolic pathways , mtu01240 : Biosynthesis of cofactors	mtu01240 : Biosynthesis of cofactors , mtu02024 : Quorum sensing , mtu00740 : Riboflavin metabolism , mtu01100 : Metabolic pathways , mtu01110 : Biosynthesis of secondary metabolites	4 DNA metabolic process (GO:0006259)	10 cellular lipid metabolic process (GO:0044255)	10 cellular lipid metabolic process (GO:0044255)
ponA1	cwlM	pknB	26.4552				1 aminoglycan biosynthetic process (GO:0006023)	11 small molecule metabolic process (GO:0044281)	10 cellular lipid metabolic process (GO:0044255)
thyA	polA	inhA	26.53	mtu01232 : Nucleotide metabolism , mtu01100 : Metabolic pathways , mtu00240 : Pyrimidine metabolism , mtu00670 : One carbon pool by folate	mtu03440 : Homologous recombination , mtu03030 : DNA replication , mtu03410 : Base excision repair , mtu03420 : Nucleotide excision repair		4 DNA metabolic process (GO:0006259)	10 cellular lipid metabolic process (GO:0044255)	11 small molecule metabolic process (GO:0044281)
tlyA	recN	alr	26.6101			mtu01502 : Vancomycin resistance , mtu01100 : Metabolic pathways , mtu00470 : D-Amino acid metabolism	4 DNA metabolic process (GO:0006259)	4 DNA metabolic process (GO:0006259)	1 aminoglycan biosynthetic process (GO:0006023)
pepQ	nusB	ribD	26.7301			mtu01240 : Biosynthesis of cofactors , mtu02024 : Quorum sensing , mtu00740 : Riboflavin metabolism , mtu01100 : Metabolic pathways , mtu01110 : Biosynthesis of secondary metabolites	7 ATP biosynthetic process (GO:0006754)	5 gene expression (GO:0010467)	10 cellular lipid metabolic process (GO:0044255)
gmk	Rv3796	ribD	26.8706	mtu01100 : Metabolic pathways , mtu01232 : Nucleotide metabolism , mtu00230 : Purine metabolism	mtu00983 : Drug metabolism - other enzymes , mtu00230 : Purine metabolism , mtu01100 : Metabolic pathways , mtu01232 : Nucleotide metabolism	mtu01240 : Biosynthesis of cofactors , mtu02024 : Quorum sensing , mtu00740 : Riboflavin metabolism , mtu01100 : Metabolic pathways , mtu01110 : Biosynthesis of secondary metabolites	1 aminoglycan biosynthetic process (GO:0006023)	8 nucleoside monophosphate metabolic process (GO:0009123)	10 cellular lipid metabolic process (GO:0044255)
rpoZ	Rv0501	glf	26.9731	mtu03020 : RNA polymerase	mtu01250 : Biosynthesis of nucleotide sugars , mtu00520 : Amino sugar and nucleotide sugar metabolism , mtu00541 : O-Antigen nucleotide sugar biosynthesis , mtu00052 : Galactose metabolism , mtu01100 : Metabolic pathways	mtu00541 : O-Antigen nucleotide sugar biosynthesis , mtu00052 : Galactose metabolism , mtu01250 : Biosynthesis of nucleotide sugars , mtu01100 : Metabolic pathways , mtu00520 : Amino sugar and nucleotide sugar metabolism	4 DNA metabolic process (GO:0006259)	9 cellular metabolic process (GO:0044237)	9 cellular metabolic process (GO:0044237)
gyrA	ahpC	kasA	27.0071				4 DNA metabolic process (GO:0006259)	4 DNA metabolic process (GO:0006259)	11 small molecule metabolic process (GO:0044281)
lpdA	gcvP	folA	27.0119		mtu01100 : Metabolic pathways , mtu01200 : Carbon metabolism , mtu01110 : Biosynthesis of secondary metabolites , mtu00260 : Glycine, serine and threonine metabolism , mtu00630 : Glyoxylate and dicarboxylate metabolism	mtu00670 : One carbon pool by folate , mtu01240 : Biosynthesis of cofactors , mtu01100 : Metabolic pathways , mtu00790 : Folate biosynthesis	11 small molecule metabolic process (GO:0044281)	11 small molecule metabolic process (GO:0044281)	11 small molecule metabolic process (GO:0044281)
lpdA	gcvT	folA	27.0119		mtu01110 : Biosynthesis of secondary metabolites , mtu01100 : Metabolic pathways , mtu00630 : Glyoxylate and dicarboxylate metabolism , mtu01200 : Carbon metabolism , mtu00670 : One carbon pool by folate , mtu00260 : Glycine, serine and threonine metabolism	mtu00670 : One carbon pool by folate , mtu01240 : Biosynthesis of cofactors , mtu01100 : Metabolic pathways , mtu00790 : Folate biosynthesis	11 small molecule metabolic process (GO:0044281)	11 small molecule metabolic process (GO:0044281)	11 small molecule metabolic process (GO:0044281)
mmpL3	qcrB	atpE	27.0429		mtu01100 : Metabolic pathways , mtu00190 : Oxidative phosphorylation	mtu00190 : Oxidative phosphorylation , mtu01100 : Metabolic pathways	9 cellular metabolic process (GO:0044237)	11 small molecule metabolic process (GO:0044281)	7 ATP biosynthetic process (GO:0006754)
efpA	Rv2133c	atpE	27.0631			mtu00190 : Oxidative phosphorylation , mtu01100 : Metabolic pathways	9 cellular metabolic process (GO:0044237)	10 cellular lipid metabolic process (GO:0044255)	7 ATP biosynthetic process (GO:0006754)
Rv3806c	cpfC	inhA	27.5481		mtu01110 : Biosynthesis of secondary metabolites , mtu01240 : Biosynthesis of cofactors , mtu00860 : Porphyrin metabolism , mtu01100 : Metabolic pathways		9 cellular metabolic process (GO:0044237)	11 small molecule metabolic process (GO:0044281)	11 small molecule metabolic process (GO:0044281)
lpdA	gltB	ddl	27.5993		mtu01120 : Microbial metabolism in diverse environments , mtu00250 : Alanine, aspartate and glutamate metabolism , mtu01230 : Biosynthesis of amino acids , mtu00910 : Nitrogen metabolism , mtu01110 : Biosynthesis of secondary metabolites , mtu01100 : Metabolic pathways	mtu00470 : D-Amino acid metabolism , mtu00550 : Peptidoglycan biosynthesis , mtu01502 : Vancomycin resistance , mtu01100 : Metabolic pathways	11 small molecule metabolic process (GO:0044281)	3 regulation of RNA metabolic process (GO:0051252)	1 aminoglycan biosynthetic process (GO:0006023)
tlyA	ahpC	kasA	27.9317				4 DNA metabolic process (GO:0006259)	4 DNA metabolic process (GO:0006259)	11 small molecule metabolic process (GO:0044281)
lpdA	trxB	katG	28.1767		mtu00450 : Selenocompound metabolism	mtu00360 : Phenylalanine metabolism , mtu00380 : Tryptophan metabolism , mtu01110 : Biosynthesis of secondary metabolites , mtu00983 : Drug metabolism - other enzymes , mtu01100 : Metabolic pathways	11 small molecule metabolic process (GO:0044281)	11 small molecule metabolic process (GO:0044281)	4 DNA metabolic process (GO:0006259)
rmlC	glmU	ddl	28.4781	mtu00521 : Streptomycin biosynthesis , mtu00523 : Polyketide sugar unit biosynthesis , mtu00541 : O-Antigen nucleotide sugar biosynthesis , mtu01100 : Metabolic pathways , mtu01250 : Biosynthesis of nucleotide sugars , mtu01110 : Biosynthesis of secondary metabolites	mtu01100 : Metabolic pathways , mtu00541 : O-Antigen nucleotide sugar biosynthesis , mtu00520 : Amino sugar and nucleotide sugar metabolism , mtu01250 : Biosynthesis of nucleotide sugars	mtu00470 : D-Amino acid metabolism , mtu00550 : Peptidoglycan biosynthesis , mtu01502 : Vancomycin resistance , mtu01100 : Metabolic pathways	9 cellular metabolic process (GO:0044237)	1 aminoglycan biosynthetic process (GO:0006023)	1 aminoglycan biosynthetic process (GO:0006023)
eis	ahpC	kasA	28.4811				4 DNA metabolic process (GO:0006259)	4 DNA metabolic process (GO:0006259)	11 small molecule metabolic process (GO:0044281)
rmlA	glmU	ddl	28.8759	mtu00541 : O-Antigen nucleotide sugar biosynthesis , mtu00521 : Streptomycin biosynthesis , mtu00523 : Polyketide sugar unit biosynthesis , mtu00525 : Acarbose and validamycin biosynthesis , mtu01250 : Biosynthesis of nucleotide sugars , mtu01110 : Biosynthesis of secondary metabolites , mtu01100 : Metabolic pathways	mtu01100 : Metabolic pathways , mtu00541 : O-Antigen nucleotide sugar biosynthesis , mtu00520 : Amino sugar and nucleotide sugar metabolism , mtu01250 : Biosynthesis of nucleotide sugars	mtu00470 : D-Amino acid metabolism , mtu00550 : Peptidoglycan biosynthesis , mtu01502 : Vancomycin resistance , mtu01100 : Metabolic pathways	9 cellular metabolic process (GO:0044237)	1 aminoglycan biosynthetic process (GO:0006023)	1 aminoglycan biosynthetic process (GO:0006023)
